# Supplementary material for: Multiome in the Same Cell Reveals the Impact of Osmotic Stress on Arabidopsis Root Tip Development at Single‐Cell Level
Source: Adv Sci (Weinh). 2024 Apr 18;11(24):2308384. doi: 10.1002/advs.202308384 (PMC11199978; doi:10.1002/advs.202308384)
Supplement: Supplementary file 2 — Supplemental Table 1 [file ADVS-11-2308384-s010.xlsx]

## Sheet: Marker list1
Marker gene.list.
GeneID	Symbol	Cell	References
AT1G05260	RCI3A/PER3	Endodermis	10.1016/j.molp.2021.01.001
AT1G05470	CVP2	Protophloem_Stem	10.1016/j.devcel.2022.01.008
AT1G07640	OBP2	Phloem	10.1016/j.molp.2021.07.021
AT1G07795	AT1G07795	Trichoblast	10.1016/j.molp.2021.07.021
AT1G08560	KN.	Dividing.cells	10.1126/science.aay4970
AT1G09750	AT1G09750	Cortex	10.1016/j.molp.2021.01.001 10.1016/j.devcel.2022.01.008 10.1016/j.molp.2021.07.021
AT1G11190	BFN1	Lateral.root.cap,.cell_death_marker	10.1016/j.celrep.2019.04.054 10.1016/j.molp.2021.01.001
AT1G12260	VND4,.NAC007	Xylem	10.1016/j.molp.2021.07.021
AT1G12560	EXPA7	Trichoblast	10.1016/j.molp.2021.01.001
AT1G13620	RGF2	Meristematic	10.1016/j.molp.2019.04.004
AT1G14580	AT1G14580	Endodermis	10.1016/j.devcel.2022.01.008
AT1G16390	2022-10-03	Endodermis	10.1016/j.molp.2021.01.001
AT1G17400	AT1G17400	Collumella	10.1126/science.aay4970
AT1G20850	XCP2	Xylem	10.1016/j.molp.2021.01.001
AT1G22710	SUC2	Stele,.Phloem_Companion	10.1016/j.molp.2019.04.004 (Jia-Wei Wang) 10.1016/j.celrep.2019.04.054 (Diane E Dickel) 10.1016/j.molp.2021.01.001 (Marc Libault) 10.1016/j.devcel.2022.01.008
AT1G26820	RNS3	cell_death_marker	10.1016/j.molp.2021.01.001
AT1G26870	FEZ	Collumella,.Epidermis_LRC_Stem	10.1016/j.molp.2021.07.021 10.1016/j.devcel.2022.01.008
AT1G29520	AT1G29520	Phloem	10.1016/j.molp.2021.07.021
AT1G32450	NPF7.3	Pericycle	10.1016/j.molp.2021.07.021
AT1G33280	BRN1	Lateral.root.cap	10.1016/j.molp.2021.07.021
AT1G44110	CYCA1-1	Dividing.cells	10.1126/science.aay4970
AT1G44970	PER9	Endodermis	10.1016/j.molp.2021.01.001
AT1G48930	GH9c1	Trichoblast	10.1016/j.molp.2021.01.001
AT1G49110	-	Quiescent_Center	10.1016/j.molp.2021.01.001
AT1G54940	PGSIP4	Trichoblast	10.1016/j.molp.2021.01.001
AT1G61590	PBL15	Endodermis	10.1016/j.molp.2021.01.001 10.1016/j.molp.2021.07.021
AT1G62500	AT1G62500	Cortex	10.1016/j.molp.2021.07.021
AT1G62510	-	Cortex	10.1016/j.molp.2021.01.001 10.1016/j.molp.2021.07.021
AT1G62700	VND5,.NAC026	Xylem	10.1016/j.molp.2021.07.021
AT1G63450	GT16	Trichoblast	10.1016/j.molp.2021.07.021
AT1G65310	XTH17	Atrichoblast	10.1016/j.molp.2021.01.001
AT1G66470	RHD6	early_root_hair.meristematic.trichoblast	10.1016/j.molp.2021.01.001 10.1016/j.devcel.2022.01.008
AT1G68640	PAN	Quiescent_Center	10.1016/j.molp.2021.01.001
AT1G68810	BHLH30	Xylem	10.1016/j.molp.2021.01.001 10.1016/j.molp.2021.07.021
AT1G69240	MES15	Trichoblast	10.1016/j.molp.2021.01.001
AT1G71930	VND7	Xylem	10.1016/j.molp.2021.01.001 10.1016/j.molp.2021.07.021
AT1G76540	CDKB2-1	Dividing.cells	10.1126/science.aay4970
AT1G77690	LAX3	Lateral_root	10.1016/j.molp.2019.04.004
AT1G79430	APL	Stele,.Phloem,.Phloem_Companion	10.1016/j.celrep.2019.04.054 10.1016/j.devcel.2022.01.008 10.1016/j.molp.2021.01.001 10.1016/j.molp.2021.07.021
AT1G79840	GL2	Atrichoblast	10.1016/j.molp.2021.07.021
AT2G01830	WOL	Stele	10.1016/j.celrep.2019.04.054 (Diane E Dickel) 10.1016/j.devcel.2022.01.008
AT2G03830	RGF8	Quiescent_Center	10.1016/j.molp.2021.01.001
AT2G04025	RGF3	Collumella	10.1016/j.devcel.2022.01.008
AT2G14095	EXI1	cell_death_marker-root.cap	10.1016/j.molp.2021.01.001
AT2G14900	-	Meristem_Endocortex	10.1016/j.molp.2021.01.001
AT2G15300	-	Endodermis	10.1016/j.molp.2021.01.001
AT2G15310	ARFB1A	Phloem_Companion	10.1016/j.molp.2021.01.001
AT2G17620	CYCB2-1	Dividing.cells	10.1126/science.aay4970
AT2G21100	-	Mature_endodermis	10.1016/j.molp.2021.01.001
AT2G23560	MES7	Phloem_Pole_Pericycle	https://doi.org/10.1038/s41477-022-01178-y
AT2G27370	CASP3	Mature_endodermis	10.1016/j.molp.2021.01.001
AT2G31730	BHLH154	Endodermis	10.1016/j.molp.2021.07.021
AT2G32610	CSLB01	early_non_hair.lateral_root_cap	10.1016/j.molp.2021.01.001
AT2G36100	CASP1	Endodermis	10.1016/j.devcel.2022.01.008
AT2G37090	IRX9	Xylem	10.1016/j.molp.2019.04.004
AT2G37260	TTG2/WRKY44	Atrichoblast	10.1016/j.molp.2021.01.001
AT2G37590	DOF2.4	Phloem	10.1016/j.molp.2021.07.021
AT2G39690	AT2G39690	Trichoblast	10.1016/j.molp.2021.07.021
AT2G40160	TBL30	Endodermis	10.1016/j.molp.2021.01.001
AT2G40260	AT2G40260	Cortex	10.1126/science.aay4970
AT2G42840	PDF1	Epidermis	10.1016/j.molp.2019.04.004
AT2G48130	-	Endodermis	10.1016/j.molp.2021.01.001
AT3G01840	LYK2	Collumella	10.1126/science.aay4970
AT3G03505	-	Phloem_Companion	10.1016/j.molp.2021.01.001
AT3G08500	MYB83	Xylem	10.1016/j.molp.2021.01.001
AT3G09330	-	Trichoblast	10.1016/j.molp.2021.01.001
AT3G10080	-	Xylem	10.1016/j.molp.2021.01.001
AT3G10600	CAT7	Collumella	10.1016/j.molp.2021.07.021
AT3G11260	WOX5	Quiescent_Center	10.1016/j.celrep.2019.04.054 10.1016/j.molp.2021.01.001 10.1016/j.devcel.2022.01.008 10.1016/j.molp.2021.07.021
AT3G11550	CASP2	Mature_endodermis	10.1016/j.molp.2021.01.001
AT3G20840	PLT1	Meristematic,Quiescent_Center	10.1016/j.molp.2019.04.004 10.1016/j.molp.2021.01.001
AT3G21670	NPF6.4	Cortex	10.1016/j.molp.2021.01.001 10.1016/j.molp.2021.07.021
AT3G22620	-	Endodermis	10.1016/j.molp.2021.01.001
AT3G25710	TMO5	Meristematic_Xylem	10.1016/j.devcel.2022.01.008
AT3G26120	TEL1	Quiescent_Center	10.1016/j.molp.2021.01.001 https://doi.org/10.1016/j.devcel.2019.02.022
AT3G26300	CYP71B34	Cortex	10.1016/j.molp.2021.01.001
AT3G27030		Phloem_Pole_Pericycle	https://doi.org/10.1038/s41477-022-01178-y
AT3G28540	AT3G28540	Collumella	10.1016/j.molp.2021.07.021, 10.1126/science.aay4970
AT3G29810	COBL2	Collumella	https://doi.org/10.1016/j.devcel.2019.02.022
AT3G43720	LTPG2	Atrichoblast	10.1016/j.molp.2021.07.021
AT3G45010	SCPL48	cell_death_marker	10.1016/j.molp.2021.01.001
AT3G45260	IDD9	Endodermis	10.1016/j.molp.2021.07.021
AT3G48970	-	Phloem.xylem	10.1016/j.molp.2021.01.001
AT3G54220	SCR	Endodermis	10.1016/j.celrep.2019.04.054 10.1016/j.molp.2021.01.001 10.1016/j.devcel.2022.01.008
AT3G54580	-	Trichoblast	10.1016/j.molp.2021.01.001
AT3G54890	LHCA1.	Photosynthetic	10.1016/j.molp.2019.04.004
AT3G55230	-	Endodermis	10.1016/j.molp.2021.01.001
AT3G55550	LECRKS4	Collumella	10.1126/science.aay4970
AT3G58190	LBD29	Pericycle	https://doi.org/10.1016/j.devcel.2019.02.022
AT3G60390	HAT3	Initials	10.1016/j.molp.2021.07.021
AT3G60650	AT3G60650	Collumella	10.1126/science.aay4970
AT3G61470	LHCA2	Photosynthetic	10.1016/j.molp.2019.04.004
AT3G62320	AT3G62320	Collumella	10.1016/j.molp.2021.07.021
AT3G62680	PRP3	Trichoblast	10.1016/j.molp.2021.01.001
AT4G00680	ADF8	Trichoblast	10.1016/j.molp.2021.01.001
AT4G04460	PASPA3	Lateral.root.cap	10.1016/j.celrep.2019.04.054
AT4G04760	-	Trichoblast	10.1016/j.molp.2021.01.001
AT4G10350	BRN2	Lateral.root.cap	10.1016/j.molp.2021.07.021
AT4G11290	-	Endodermis	10.1016/j.molp.2021.01.001
AT4G14650	-	Phloem.xylem	10.1016/j.molp.2021.01.001
AT4G15290	ATCSLB05	late_non_hair	10.1016/j.molp.2021.01.001
AT4G17215	-	Endodermis	10.1016/j.molp.2021.01.001
AT4G18350	NCED2	Collumella	https://doi.org/10.1016/j.devcel.2019.02.022
AT4G18425	DMP4	cell_death_marker	10.1016/j.molp.2021.01.001
AT4G19840	ATPP2-A1	Phloem	10.1016/j.molp.2019.04.004
AT4G21310	-	Stele	10.1016/j.molp.2021.01.001
AT4G21750	ATML1	Epidermis	10.1016/j.molp.2019.04.004
AT4G32880	ATHB-8	Xylem	10.1016/j.molp.2021.01.001
AT4G34580	COW1	mature_root_hair	10.1016/j.molp.2021.01.001
AT4G35350	XCP1	Xylem	10.1016/j.molp.2021.01.001
AT4G36160	NAC076	Xylem	10.1016/j.molp.2021.01.001
AT4G37490	CYCB1-1	Dividing.cells	10.1126/science.aay4970
AT4G40090	AGP3	Trichoblast	10.1016/j.molp.2021.01.001
AT5G02070	WAKL20	Collumella	10.1126/science.aay4970
AT5G02640	-	Xylem	10.1016/j.molp.2021.01.001
AT5G03150	JACKDAW	Ground_Tissue	10.1016/j.devcel.2022.01.008
AT5G10510	PLT3	Quiescent_Center
AT5G12870	MYB46	Stele,.Xylem	10.1016/j.celrep.2019.04.054 10.1016/j.molp.2021.01.001
AT5G14750	WER	Epidermis_and_Lateral_Root_Cap	10.1016/j.devcel.2022.01.008
AT5G15630	COBL4	Xylem	10.1016/j.molp.2021.01.001
AT5G17430	BBM	Quiescent_Center	10.1016/j.molp.2021.01.001 https://doi.org/10.1016/j.devcel.2019.02.022
AT5G18840	-	Cortex	10.1016/j.molp.2021.01.001
AT5G23780	DUF9	Quiescent_Center	10.1016/j.molp.2021.01.001
AT5G37660	PDLP7	Stele	10.1016/j.molp.2021.01.001
AT5G47450	TIP2-3	Pericycle	https://doi.org/10.1016/j.devcel.2019.02.022
AT5G48070	XTH20	Stele	10.1016/j.molp.2021.01.001
AT5G48130	AT5G48130	Collumella	10.1126/science.aay4970
AT5G49270	COBL9	Trichoblast	10.1016/j.molp.2021.07.021 10.1016/j.molp.2019.04.004 10.1016/j.celrep.2019.04.054 10.1016/j.molp.2021.01.001 10.1016/j.devcel.2022.01.008
AT5G50260	CEP1	cell_death_marker-root.cap	10.1016/j.molp.2021.01.001
AT5G55250	IAMT1	Cortex	10.1016/j.molp.2021.01.001
AT5G57130	SMXL5	Procambium	10.1016/j.molp.2021.07.021
AT5G57620	MYB36	Endodermis	10.1016/j.molp.2019.04.004 10.1016/j.molp.2021.07.021
AT5G58580	ATL63	Collumella	https://doi.org/10.1016/j.devcel.2019.02.022
AT5G60810	RGF1	Quiescent_Center	10.1016/j.molp.2021.01.001
AT5G62165	AGL42	Quiescent_Center	10.1016/j.celrep.2019.04.054 10.1016/j.devcel.2022.01.008 https://doi.org/10.1016/j.devcel.2019.02.022
AT5G64620	C/VIF2	Cortex	10.1016/j.molp.2021.01.001
AT5G65160	TPR14	Trichoblast	10.1016/j.molp.2021.01.001

## Sheet: Marker list 2
GeneID	Symbol	Cell		Reference
AT2G33230	YUC7	Columella		Denyer T, Ma X, Klesen S, et al. Spatiotemporal developmental trajectories in the Arabidopsis root revealed using high-throughput single-cell RNA sequencing[J]. Developmental cell, 2019, 48(6): 840-852. e5. (supplementary)
AT3G10320	AT3G10320	Columella
AT4G18350	NCED2	Columella
AT5G22550	AT5G22550	Columella
AT1G26680	AT1G26680	Columella
AT2G18230	PPa2	Columella
AT3G18230	AT3G18230	Columella
AT3G28540	AT3G28540	Columella
AT3G52890	KIPK	Columella
AT3G55180	AT3G55180	Columella
AT5G07550	GRP19	Columella
AT3G29810	COBL2	Columella
AT5G48300	ADG1	Columella
AT5G64860	DPE1	Columella
AT3G44240	AT3G44240	Columella
AT3G62320	AT3G62320	Columella
AT5G48130	AT5G48130	Columella
AT1G04600	XIA	Columella
AT5G58580	ATL63	Columella
AT1G68640	PAN	QC
AT3G26120	TEL1	QC
AT5G23780	DUF9	QC
AT5G17430	BBM	QC
AT2G03830	RGF8	QC
AT2G23050	NPY4	QC
AT1G30530	UGT78D1	QC
AT5G25900	GA3	QC
AT5G45780	AT5G45780	QC
AT1G11420	DUF2	QC
AT3G13510	AT3G13510	QC
AT3G30350	RGF4	QC
AT1G16070	TLP8	QC
AT1G75580	AT1G75580	QC
AT1G05570	CALS1	Cortex
AT1G15460	BOR4	Cortex
AT1G62510	AT1G62510	Cortex
AT3G12700	NANA	Cortex
AT3G14850	TBL41	Cortex
AT5G03570	IREG2	Cortex
AT5G44130	FLA13	Cortex
AT5G53370	PMEPCRF	Cortex
AT5G55250	IAMT1	Cortex
AT1G64380	AT1G64380	Cortex
AT5G48000	CYP708A2	Cortex
AT3G21670	AT3G21670	Cortex
AT1G30380	PSAK	Cortex
AT1G52410	TSA1	Cortex
AT3G26300	CYP71B34	Cortex
AT4G00700	AT4G00700	Cortex
AT3G56080	AT3G56080	Cortex
AT5G27350	SFP1	Cortex
AT1G30750	AT1G30750	Endodermis
AT1G60690	AT1G60690	Endodermis
AT1G61590	AT1G61590	Endodermis
AT1G71740	AT1G71740	Endodermis
AT2G21100	AT2G21100	Endodermis
AT2G27370	CASP3	Endodermis
AT2G30210	LAC3	Endodermis
AT2G39430	AT2G39430	Endodermis
AT2G40160	TBL30	Endodermis
AT2G48130	AT2G48130	Endodermis
AT3G11550	CASP2	Endodermis
AT3G22620	AT3G22620	Endodermis
AT4G02090	AT4G02090	Endodermis
AT4G17215	AT4G17215	Endodermis
AT5G06200	CASP4	Endodermis
AT5G42180	PER64	Endodermis
AT5G66390	AT5G66390	Endodermis
AT1G01120	KCS1	Endodermis
AT2G14900	AT2G14900	Endodermis
AT1G74430	MYB95	Pericycle
AT3G24310	MYB305	Pericycle
AT4G28250	EXPB3	Pericycle
AT5G25920	AT5G25920	Pericycle
AT4G29770	AT4G29770	Pericycle
AT1G58025	AT1G58025	Pericycle
AT4G34650	SQS2	Pericycle
AT5G06080	LBD33	Pericycle
AT1G52400	BGLU18	Pericycle
AT2G19900	NADP-ME1	Pericycle
AT5G24240	AT5G24240	Pericycle
AT3G06020	FAF4	Pericycle
AT3G29635	AT3G29635	Pericycle
AT4G17760	AT4G17760	Pericycle
AT1G14730	AT1G14730	Protophloem
AT5G40260	SWEET8	Protophloem
AT5G57130	AT5G57130	Protophloem
AT5G62940	HCA2	Protophloem
AT1G15080	LPP2	Protophloem
AT3G01680	SEOR1	Protophloem
AT4G13600	AT4G13600	Protophloem
AT5G67460	AT5G67460	Protophloem
AT5G22870	AT5G22870	Protophloem
AT1G54330	NAC020	Protophloem
AT1G60030	NAT7	Protophloem
AT3G17730	NAC057	Protophloem
AT4G17910	AT4G17910	Protophloem
AT4G36620	GATA19	Protophloem
AT4G03270	CYCD6;1	Protophloem
AT1G06490	CalS7	Protophloem
AT1G11915	AT1G11915	Protophloem
AT1G13050	AT1G13050	Protophloem
AT1G31335	AT1G31335	Protophloem
AT1G33480	AT1G33480	Protophloem
AT1G04540	AT1G04540	Protoxylem
AT1G04760	VAMP726	Protoxylem
AT1G06020	AT1G06020	Protoxylem
AT1G07120	AT1G07120	Protoxylem
AT1G09610	GXM3	Protoxylem
AT1G09890	AT1G09890	Protoxylem
AT1G10800	AT1G10800	Protoxylem
AT1G12450	AT1G12450	Protoxylem
AT1G14190	AT1G14190	Protoxylem
AT1G16520	AT1G16520	Protoxylem
AT1G17950	MYB52	Protoxylem
AT1G19230	AT1G19230	Protoxylem
AT1G20720	AT1G20720	Protoxylem
AT1G21780	AT1G21780	Protoxylem
AT1G26570	UGD1	Protoxylem
AT1G27920	MAP65-8	Protoxylem
AT1G29200	AT1G29200	Protoxylem
AT1G48280	AT1G48280	Protoxylem
AT1G51640	EXO70G2	Protoxylem
AT1G80100	HP6	Meri. Xylem
AT4G37650	SHR	Meri. Xylem
AT1G29950	AT1G29950	Meri. Xylem
AT4G02750	AT4G02750	Meri. Xylem
AT4G12620	ORC1B	Meri. Xylem
AT1G74150	AT1G74150	Meri. Xylem
AT5G08260	scpl35	Meri. Xylem
AT5G63140	PAP29	Meri. Xylem
AT2G25060	ENODL14	Meri. Xylem
AT3G14730	AT3G14730	Meri. Xylem
AT3G22790	NET1A	Meri. Xylem
AT1G29940	NRPA2	Meri. Xylem
AT5G06210	AT5G06210	Meri. Xylem
AT3G61100	AT3G61100	Meri. Xylem
AT2G13540	ABH1	Meri. Xylem
AT3G53190	AT3G53190	Meri. Xylem
AT5G37010	AT5G37010	Meri. Xylem
AT5G25475	AT5G25475	Meri. Xylem
AT3G54090	FLN1	Meri. Xylem
AT3G20430	AT3G20430	Meri. Xylem
AT4G00730	ANL2	Atrichoblast
AT5G66800	AT5G66800	Atrichoblast
AT1G68560	XYL1	Atrichoblast
AT1G31950	AT1G31950	Atrichoblast
AT4G25250	AT4G25250	Atrichoblast
AT1G79840	GL2	Atrichoblast
AT5G19750	AT5G19750	Atrichoblast
AT4G00360	CYP86A2	Atrichoblast
AT1G03550	SCAMP4	Trichoblast
AT1G45545	AT1G45545	Trichoblast
AT1G48930	GH9C1	Trichoblast
AT1G69240	MES15	Trichoblast
AT2G46380	AT2G46380	Trichoblast
AT3G51410	AT3G51410	Trichoblast
AT3G60630	HAM2	Trichoblast
AT4G04930	DES-1-LIKE	Trichoblast
AT1G13950	ELF5A-1	Trichoblast
AT2G03220	FT1	Trichoblast
AT4G07960	CSLC12	Trichoblast
AT4G25160	AT4G25160	Trichoblast
AT5G07450	CYCP4;3	Trichoblast
AT5G65160	TPR14	Trichoblast
AT4G09500	AT4G09500	Trichoblast
AT3G46270	AT3G46270	Trichoblast
AT4G16920	AT4G16920	Trichoblast
AT1G07795	AT1G07795	Trichoblast

## Sheet: Marker list3
GeneID	Symbol	Cell	Software	Reference
AT3G26120	TEL1	QC	Seurat	Shahan R, Hsu C W, Nolan T M, et al. A single-cell Arabidopsis root atlas reveals developmental trajectories in wild-type and cell identity mutants[J]. Developmental cell, 2022, 57(4): 543-560. e9. (Supplementary)
AT2G04025	RGF3	Columella	Seurat
AT1G05010	EFE	Columella	Seurat
AT5G60520	AT5G60520	LRC	Seurat
AT2G42890	ML2	LRC	Seurat
AT1G79840	GL2	Atrichoblast	Seurat
AT3G19320	AT3G19320	Atrichoblast	Seurat
AT3G01970	WRKY45	Atrichoblast	Seurat
AT5G49270	SHV2	Trichoblast	Seurat
AT5G58010	LRL3	Trichoblast	Seurat
AT1G12845	AT1G12845	Cortex	Seurat
AT1G62510	AT1G62510	Cortex	Seurat
AT4G09760	AT4G09760	Cortex	Seurat
AT3G54220	SCR	Endodermis	Seurat
AT5G57620	MYB36	Endodermis	Seurat
AT1G30750	AT1G30750	Endodermis	Seurat
AT4G22900	AT4G22900	Procambium	Seurat
AT4G14650	AT4G14650	Procambium	Seurat
AT1G61660	AT1G61660	Procambium	Seurat
AT5G50610	AT5G50610	Stele	Seurat
AT1G26450	AT1G26450	Stele	Seurat
AT3G11280	AT3G11280	Stele	Seurat
AT2G31310	LBD14	XPP	Seurat
AT3G26610	AT3G26610	XPP	Seurat
AT5G43180	AT5G43180	XPP	Seurat
AT5G62940	HCA2	Protophloem	Seurat
AT3G17730	NAC057	Protophloem	Seurat
AT1G06490	CalS7	Protophloem	Seurat
AT4G21310	AT4G21310	Metaphloem.CC	Seurat
AT5G04080	AT5G04080	Metaphloem.CC	Seurat
AT5G27690	AT5G27690	Metaphloem.CC	Seurat
AT3G25710	BHLH32	Protoxylem	Seurat
AT1G01900	SBTI1.1	Protoxylem	Seurat
AT1G12663	AT1G12663	Metaxylem	Seurat
AT5G53830	AT5G53830	Metaxylem	Seurat
AT1G55200	AT1G55200	QC	SEMITONES
AT3G48770	AT3G48770	Columella	SEMITONES
AT5G19440	AT5G19440	Columella	SEMITONES
AT1G33540	scpl18	LRC	SEMITONES
AT2G25215	AT2G25215	LRC	SEMITONES
AT5G59240	AT5G59240	Atrichoblast	SEMITONES
AT5G17330	GAD	Atrichoblast	SEMITONES
AT2G28710	AT2G28710	Atrichoblast	SEMITONES
AT1G67760	AT1G67760	Trichoblast	SEMITONES
AT4G06395	AT4G06395	Trichoblast	SEMITONES
AT1G55640	PRA1.G1	Trichoblast	SEMITONES
AT1G63330	AT1G63330	Cortex	SEMITONES
AT4G32410	CESA1	Cortex	SEMITONES
AT4G09760	AT4G09760	Cortex	SEMITONES
AT2G37390	NAKR2	Endodermis	SEMITONES
AT1G04660	AT1G04660	Endodermis	SEMITONES
AT4G22900	AT4G22900	Procambium	SEMITONES
AT5G65670	IAA9	Procambium	SEMITONES
AT1G59740	AT1G59740	Procambium	SEMITONES
AT5G50610	AT5G50610	Stele	SEMITONES
AT2G16385	AT2G16385	Stele	SEMITONES
AT4G35190	LOG5	Stele	SEMITONES
AT5G47500	PME5	XPP	SEMITONES
AT1G26630	FBR12	XPP	SEMITONES
AT4G13600	AT4G13600	Protophloem	SEMITONES
AT5G25490	AT5G25490	Protophloem	SEMITONES
AT2G45900	TRM13	Protophloem	SEMITONES
AT1G26790	AT1G26790	Metaphloem.CC	SEMITONES
AT1G14440	HB31	Protoxylem	SEMITONES
AT5G02715	AT5G02715	Protoxylem	SEMITONES
AT4G22680	MYB85	Protoxylem	SEMITONES
AT1G70270	AT1G70270	Metaxylem	SEMITONES
AT1G23350	AT1G23350	Metaxylem	SEMITONES

## Sheet: Endodermis&cortex development
GeneID	Symbol	Cell		Reference
AT4G28110	MYB41	Suberin.synthesis.endodermis		Kosma D K, Murmu J, Razeq F M, et al. AtMYB41 activates ectopic suberin synthesis and assembly in multiple plant species and cell types[J]. The Plant Journal, 2014, 80(2): 216-229.
AT5G41040	ASFT	Suberin.synthesis.endodermis		Kosma D K, Murmu J, Razeq F M, et al. AtMYB41 activates ectopic suberin synthesis and assembly in multiple plant species and cell types[J]. The Plant Journal, 2014, 80(2): 216-229.
AT3G11430	GPAT5	Suberin.synthesis.endodermis		Kosma D K, Murmu J, Razeq F M, et al. AtMYB41 activates ectopic suberin synthesis and assembly in multiple plant species and cell types[J]. The Plant Journal, 2014, 80(2): 216-229.
AT3G44540	FAR4	Suberin.synthesis.endodermis		Kosma D K, Murmu J, Razeq F M, et al. AtMYB41 activates ectopic suberin synthesis and assembly in multiple plant species and cell types[J]. The Plant Journal, 2014, 80(2): 216-229.
AT1G43850	SEUSS	Middle.Cortex		Gong X, Flores-Vergara M A, Hong J H, et al. SEUSS integrates gibberellin signaling with transcriptional inputs from the SHR-SCR-SCL3 module to regulate middle cortex formation in the Arabidopsis root[J]. Plant Physiology, 2016, 170(3): 1675-1683.
AT3G54220	SCR	QC.Cei.Ceid		Levesque M P, Vernoux T, Busch W, et al. Whole-genome analysis of the SHORT-ROOT developmental pathway in Arabidopsis[J]. PLoS biology, 2006, 4(5): e143.
