# Supplementary material for: Multiome in the Same Cell Reveals the Impact of Osmotic Stress on Arabidopsis Root Tip Development at Single‐Cell Level
Source: Adv Sci (Weinh). 2024 Apr 18;11(24):2308384. doi: 10.1002/advs.202308384 (PMC11199978; doi:10.1002/advs.202308384)
Supplement: Supplementary file 3 — Supplemental Table 2 [file ADVS-11-2308384-s007.xlsx]

## Sheet: Sheet1
Osmotic stress and auxin related genes
Gene Name	ID	reference
ABI5	AT2G36270	DOI：10.1016/j.jplph.2023.154000
MPK3	AT3G45640	DOI: 10.1093/nar/gkac798
ABI2	AT5G57050	DOI：10.1073/pnas.231471998
RBOHI	AT4G11230	DOI：10.1016/j.bbrc.2017.05.131
YUC5	AT5G43890	DOI:10.1093/pcp/pcu039
ABCB19	AT3G28860	DOI: 10.1111/jipb.12332
PIN5	AT5G16530	DOI:10.1038/ncomms1941
PIN1	AT1G73590	DOI: 10.1038/nature07409
IAA30	AT3G62100	DOI：10.1111/j.1399-3054.2008.01055.x
PIN2	AT5G57090	DOI:10.1093/jxb/erac430
IAA14	AT4G14550	DOI：10.1242/dev.117234
