# Supplementary material for: Multiome in the Same Cell Reveals the Impact of Osmotic Stress on Arabidopsis Root Tip Development at Single‐Cell Level
Source: Adv Sci (Weinh). 2024 Apr 18;11(24):2308384. doi: 10.1002/advs.202308384 (PMC11199978; doi:10.1002/advs.202308384)
Supplement: Supplementary file 4 — Supplemental Table 3 [file ADVS-11-2308384-s001.xlsx]

## Sheet: Trichoblast cluster1
AT4G19690
AT1G01580
AT5G12340
AT1G08930
AT1G27730
AT2G23810
AT2G28570
AT3G49780
AT1G11670
AT2G45820
AT2G02310
AT2G25460
AT5G01040
AT4G34410
AT4G30280
AT2G06050
AT3G09940
AT2G34600
AT3G48520

## Sheet: Trichoblast cluster2
AT5G06640
AT5G27150
AT4G30320
AT2G24980
AT4G08410
AT4G25820
AT5G67400
AT5G35190
AT5G58010
AT4G13390
AT4G34580
AT4G08400
AT1G62980
AT4G00680
AT4G33120
AT2G41970
AT2G44110
AT2G22470
AT4G26010
AT1G08340
AT4G29180
AT3G13520
AT5G24313
AT1G73580
AT3G49960
AT1G12560
AT5G15600
AT3G26690
AT5G19560
AT1G12040
AT5G23030
AT3G60330
AT1G12740
AT1G01770
AT5G02350
AT2G20520
AT3G12540
AT1G34510
AT1G54970
AT5G63270
AT5G19790
AT5G24310
AT1G50930
AT5G40860
AT2G30395
AT5G19800
AT5G04960
AT4G33730
AT1G70460
AT1G30850
AT4G25790
AT5G65930
AT5G61650
AT5G22410
AT5G17390
AT2G03720
AT1G48930
AT3G07070
AT3G10710

## Sheet: Trichoblast cluster3
AT5G46890
AT5G46900
AT1G04040
AT4G12510
AT4G12520
AT5G47450
AT3G26520
AT2G36830
AT2G22170
AT1G49240
AT1G54410
AT2G19760
AT5G40730
AT3G28550
AT1G23720
AT4G01480
AT4G22666
AT2G47540
AT2G46140
AT1G70410
AT4G40090
AT4G02270
AT5G57625
AT3G54590
AT1G30870
AT3G62680
AT1G01750
AT3G09925
AT5G05500
AT3G54580
AT4G09990
AT3G07880
AT5G44020
AT5G17820
AT3G24670
AT5G15650
AT5G14330
AT2G34910
