# Supplementary material for: Multiome in the Same Cell Reveals the Impact of Osmotic Stress on Arabidopsis Root Tip Development at Single‐Cell Level
Source: Adv Sci (Weinh). 2024 Apr 18;11(24):2308384. doi: 10.1002/advs.202308384 (PMC11199978; doi:10.1002/advs.202308384)
Supplement: Supplementary file 5 — Supplemental Table 4 [file ADVS-11-2308384-s004.xlsx]

## Sheet: Sheet1
Trichoblast.Markerlist
GeneID	Symbol	Cell	References
AT1G07795	AT1G07795	Trichoblast	10.1016/j.molp.2021.07.021
AT1G12560	EXPA7	Trichoblast	10.1016/j.molp.2021.01.001
AT1G48930	GH9c1	Trichoblast	10.1016/j.molp.2021.01.001
AT1G54940	PGSIP4	Trichoblast	10.1016/j.molp.2021.01.001
AT1G63450	GT16	Trichoblast	10.1016/j.molp.2021.07.021
AT1G69240	MES15	Trichoblast	10.1016/j.molp.2021.01.001
AT2G39690	AT2G39690	Trichoblast	10.1016/j.molp.2021.07.021
AT3G09330	AT3G09330	Trichoblast	10.1016/j.molp.2021.01.001
AT3G54580	EXT17	Trichoblast	10.1016/j.molp.2021.01.001
AT3G62680	PRP3	Trichoblast	10.1016/j.molp.2021.01.001
AT4G00680	ADF8	Trichoblast	10.1016/j.molp.2021.01.001
AT4G04760	ESL3.03	Trichoblast	10.1016/j.molp.2021.01.001
AT4G40090	AGP3	Trichoblast	10.1016/j.molp.2021.01.001
AT5G49270	COBL9	Trichoblast	10.1016/j.molp.2021.07.021 10.1016/j.molp.2019.04.004 10.1016/j.celrep.2019.04.054 10.1016/j.molp.2021.01.001 10.1016/j.devcel.2022.01.008
AT5G65160	TPR14	Trichoblast	10.1016/j.molp.2021.01.001
