# Supplementary material for: Multiome in the Same Cell Reveals the Impact of Osmotic Stress on Arabidopsis Root Tip Development at Single‐Cell Level
Source: Adv Sci (Weinh). 2024 Apr 18;11(24):2308384. doi: 10.1002/advs.202308384 (PMC11199978; doi:10.1002/advs.202308384)
Supplement: Supplementary file 6 — Supplemental Table 5 [file ADVS-11-2308384-s008.xlsx]

## Sheet: Endodermis.Case.filter_peak_gen
Coaccessible peak pair information in stressed endodermis
Peak1	Peak2	coaccess	Peak1_type	Peak1_nearestGene	Peak2_type	Peak2_nearestGene	pcc	pval
1-22430-23330	1-178536-179491	0.115721	Promoter	AT1G01040	three_prime_utr	AT1G01480	0.524427	0.0447592
1-75925-76754	1-352386-353284	0.11217	Promoter	AT1G01170	gene	AT1G02010	0.781299	0.000582916
1-86427-87371	1-146796-147323	0.123059	Promoter	AT1G01190	Promoter	AT1G01380	0.558773	0.0303698
1-86427-87371	1-245597-246531	0.201136	Promoter	AT1G01190	gene	AT1G01670	0.761748	0.00096624
1-141379-142315	1-210371-211317	0.114481	Promoter	AT1G01360	gene	AT1G01580	0.588061	0.0211274
1-141379-142315	1-219778-220649	0.210632	Promoter	AT1G01360	gene	AT1G01600	0.702001	0.00352898
1-156309-157286	1-152015-152820	0.183972	Promoter	AT1G01420	gene	AT1G01400	0.719951	0.00247297
1-156309-157286	1-389231-390143	0.127336	Promoter	AT1G01420	gene	AT1G02090	0.591412	0.020226
1-156309-157286	1-461180-462147	0.126239	Promoter	AT1G01420	gene	AT1G04103	0.518026	0.0479184
1-172954-173849	1-141379-142315	0.125432	Promoter	AT1G01470	Promoter	AT1G01360	0.635496	0.0108966
1-172954-173849	1-162667-163620	0.173084	Promoter	AT1G01470	gene	AT1G01440	0.608517	0.0160743
1-183059-183958	1-446533-447345	0.159745	Promoter	AT1G01490	Promoter	AT1G02270	0.532828	0.0408496
1-199145-199902	1-198122-199032	0.117781	Promoter	AT1G01550	gene	AT1G01540	0.526583	0.0437304
1-292691-293664	1-219778-220649	0.109274	Promoter	AT1G01800	gene	AT1G01600	0.532666	0.0409226
1-324621-325570	1-354411-355304	0.131771	Promoter	AT1G01930	gene	AT1G02020	0.651815	0.00846439
1-344672-345627	1-75925-76754	0.171211	Promoter	AT1G02000	Promoter	AT1G01170	0.589046	0.0208593
1-404098-405004	1-228265-229176	0.182467	Promoter	AT1G02145	Promoter	AT1G01620	0.621601	0.0133688
1-411370-412296	1-130723-131500	0.261011	Promoter	AT1G02170	Promoter	AT1G01335	0.691922	0.00426303
1-485390-486195	1-198122-199032	0.243912	Promoter	AT1G02400	gene	AT1G01540	0.520825	0.0465176
1-485390-486195	1-654825-655822	0.102841	Promoter	AT1G02400	Promoter	AT1G02900	0.572315	0.0257799
1-515155-516080	1-419801-420718	0.104191	Promoter	AT1G02470	gene	AT1G02205	0.54777	0.0345315
1-517543-518385	1-401565-402469	0.128909	Promoter	AT1G02500	gene	AT1G02130	0.750924	0.00125348
1-517543-518385	1-502341-503288	0.183351	Promoter	AT1G02500	three_prime_utr	AT1G02460	0.545983	0.0352457
1-517543-518385	1-704353-705218	0.134845	Promoter	AT1G02500	gene	AT1G03040	0.571519	0.0260342
1-672697-673565	1-970183-971003	0.125406	Promoter	AT1G02970	gene	AT1G03840	0.611449	0.0154344
1-898228-899021	1-899707-900525	0.198602	Promoter	AT1G03590	gene	AT1G03600	0.567579	0.0273208
1-933201-933833	1-903471-904373	0.110759	Promoter	AT1G03730	gene	AT1G03620	0.634597	0.0110447
1-953947-954773	1-590755-591712	0.187776	Promoter	AT1G03790	Promoter	AT1G02710	0.540283	0.0375981
1-1072737-1073688	1-1042891-1043824	0.123156	Promoter	AT1G04130	gene	AT1G04030	0.602232	0.0175152
1-1101516-1102334	1-917717-918663	0.174785	Promoter	AT1G04180	Promoter	AT1G03670	0.551098	0.0332301
1-1102848-1103773	1-983942-984812	0.127658	Promoter	AT1G04180	Promoter	AT1G03870	0.68287	0.00502107
1-1148502-1149489	1-1482001-1482928	0.151464	Promoter	AT1G04280	Promoter	AT1G05140	0.598635	0.0183832
1-1418102-1419028	1-1475683-1476517	0.16817	Promoter	AT1G04980	gene	AT1G05120	0.540642	0.0374469
1-1482001-1482928	1-1410483-1411416	0.113007	Promoter	AT1G05140	gene	AT1G04960	0.557907	0.0306827
1-1624391-1625279	1-1974042-1974980	0.161503	Promoter	AT1G05500	gene	AT1G06470	0.720915	0.00242441
1-1662909-1663805	1-1647306-1648172	0.116502	Promoter	AT1G05575	gene	AT1G05560	0.640621	0.0100806
1-1662909-1663805	1-1693129-1694097	0.121411	Promoter	AT1G05575	Promoter	AT1G05650	0.73556	0.00177587
1-1882345-1883251	1-1879040-1879869	0.114779	Promoter	AT1G06160	Promoter	AT1G06148	0.626221	0.0125029
1-1882345-1883251	1-1904942-1905769	0.133342	Promoter	AT1G06160	Promoter	AT1G06225	0.533448	0.0405717
1-1899449-1900277	1-1589771-1590598	0.21038	Promoter	AT1G06220	Promoter	AT1G05420	0.615428	0.0145974
1-2082769-2083660	1-1860537-1861413	0.103878	Promoter	AT1G06780	gene	AT1G06130	0.668042	0.00648972
1-2082769-2083660	1-1861586-1862475	0.144635	Promoter	AT1G06780	Promoter	AT1G06135	0.765122	0.000888528
1-2107637-2108442	1-2104022-2104908	0.104963	Promoter	AT1G06870	Promoter	AT1G06840	0.554363	0.0319895
1-2213913-2214612	1-2366290-2367156	0.120641	Promoter	AT1G07200	gene	AT1G07650	0.537056	0.0389812
1-2224321-2225248	1-1765957-1766673	0.114543	Promoter	AT1G07230	gene	AT1G05840	0.561879	0.0292664
1-2224321-2225248	1-2125848-2126755	0.102335	Promoter	AT1G07230	gene	AT1G06920	0.538844	0.0382103
1-2284038-2284811	1-2680180-2681180	0.123141	Promoter	AT1G07430	three_prime_utr	AT1G08465	0.631387	0.011587
1-2304767-2305675	1-2706337-2707181	0.147203	Promoter	AT1G07510	gene	AT1G08540	0.518119	0.0478717
1-2326631-2327578	1-2171856-2172802	0.11671	Promoter	AT1G07560	gene	AT1G07080	0.707889	0.00314922
1-2326631-2327578	1-2617942-2618970	0.127345	Promoter	AT1G07560	gene	AT1G08300	0.709836	0.00303112
1-2333807-2334646	1-2284038-2284811	0.107862	Promoter	AT1G07570	Promoter	AT1G07430	0.591585	0.0201802
1-2347562-2348481	1-2433389-2434273	0.200589	Promoter	AT1G07620	Promoter	AT1G07870	0.535113	0.0398315
1-2348594-2349124	1-2347562-2348481	0.183528	Promoter	AT1G07630	Promoter	AT1G07620	0.629585	0.0119003
1-2433389-2434273	1-2152125-2153108	0.248101	Promoter	AT1G07870	gene	AT1G07000	0.518458	0.0477004
1-2433389-2434273	1-2340796-2341681	0.101312	Promoter	AT1G07870	Promoter	AT1G07600	0.550176	0.0335868
1-2433389-2434273	1-2347562-2348481	0.200589	Promoter	AT1G07870	Promoter	AT1G07620	0.66468	0.00686553
1-2629947-2630980	1-2847540-2848501	0.10997	Promoter	AT1G08340	Promoter	AT1G08890	0.545323	0.0355126
1-2723437-2724225	1-2688269-2689215	0.127983	Promoter	AT1G08600	gene	AT1G08490	0.600981	0.0178136
1-2751888-2752754	1-2754550-2755112	0.212562	Promoter	AT1G08650	Promoter	AT1G08645	0.514484	0.0497361
1-2751888-2752754	1-3243565-3244503	0.319195	Promoter	AT1G08650	Promoter	AT1G09960	0.689969	0.00441832
1-2751888-2752754	1-3249754-3250670	0.120025	Promoter	AT1G08650	Promoter	AT1G09970	0.700886	0.00360484
1-2842020-2842953	1-2712269-2713006	0.102483	Promoter	AT1G08860	Promoter	AT1G08560	0.527109	0.0434822
1-2847540-2848501	1-2629947-2630980	0.10997	Promoter	AT1G08890	Promoter	AT1G08340	0.694457	0.00406793
1-2866481-2867472	1-2862493-2863402	0.117868	Promoter	AT1G08920	gene	AT1G04673	0.617995	0.0140763
1-2866481-2867472	1-3243565-3244503	0.174836	Promoter	AT1G08920	Promoter	AT1G09960	0.633346	0.0112537
1-2866481-2867472	1-3249754-3250670	0.175521	Promoter	AT1G08920	Promoter	AT1G09970	0.629041	0.0119963
1-2887953-2888835	1-2887161-2887798	0.246679	Promoter	AT1G08990	Promoter	AT1G08985	0.598997	0.0182945
1-2887953-2888835	1-3130732-3131685	0.134097	Promoter	AT1G08990	gene	AT1G09660	0.590801	0.0203879
1-3019136-3020036	1-2888952-2889932	0.114255	Promoter	AT1G09350	gene	AT1G08990	0.658968	0.00754305
1-3053893-3054622	1-3052807-3053772	0.321345	Promoter	AT1G09460	gene	AT1G09450	0.619514	0.0137749
1-3200861-3201835	1-3479138-3480036	0.170674	Promoter	AT1G09840	Promoter	AT1G10540	0.547519	0.0346313
1-3239996-3240928	1-3354872-3355740	0.106065	Promoter	AT1G09940	Promoter	AT1G10230	0.689012	0.00449605
1-3239996-3240928	1-3419439-3420332	0.1224	Promoter	AT1G09940	gene	AT1G10410	0.646401	0.00921852
1-3249754-3250670	1-2862493-2863402	0.291123	Promoter	AT1G09970	gene	AT1G04673	0.601991	0.0175724
1-3249754-3250670	1-2866481-2867472	0.175521	Promoter	AT1G09970	Promoter	AT1G08920	0.656011	0.00791385
1-3249754-3250670	1-3130732-3131685	0.197801	Promoter	AT1G09970	gene	AT1G09660	0.612058	0.015304
1-3249754-3250670	1-3419439-3420332	0.144102	Promoter	AT1G09970	gene	AT1G10410	0.584844	0.0220212
1-3264420-3265343	1-3354872-3355740	0.144528	Promoter	AT1G09995	Promoter	AT1G10230	0.838182	9.53e-05
1-3273249-3274122	1-3415839-3416864	0.130438	Promoter	AT1G10020	gene	AT1G10400	0.569192	0.0267882
1-3362992-3363830	1-3361559-3362380	0.230944	Promoter	AT1G10270	Promoter	AT1G10250	0.516697	0.0485947
1-3397963-3398828	1-3022503-3023434	0.200684	Promoter	AT1G10360	Promoter	AT1G09370	0.621795	0.0133315
1-3449123-3449895	1-3451249-3452022	0.112615	Promoter	AT1G10480	Promoter	AT1G10490	0.665052	0.00682308
1-3452640-3453523	1-3472281-3473230	0.136155	Promoter	AT1G10490	gene	AT1G10530	0.569568	0.0266654
1-3479138-3480036	1-3396392-3397187	0.221958	Promoter	AT1G10540	Promoter	AT1G10350	0.658114	0.0076487
1-3479138-3480036	1-3472281-3473230	0.117671	Promoter	AT1G10540	gene	AT1G10530	0.527224	0.0434277
1-3532038-3532939	1-3846700-3847667	0.199844	Promoter	AT1G10660	gene	AT1G11420	0.627361	0.0122962
1-3562454-3563341	1-3447700-3448603	0.219154	Promoter	AT1G10720	Promoter	AT1G10480	0.726338	0.00216527
1-3562454-3563341	1-3527076-3528114	0.218827	Promoter	AT1G10720	Promoter	AT1G10650	0.647026	0.00912885
1-3611178-3612059	1-3472281-3473230	0.10595	Promoter	AT1G10840	gene	AT1G10530	0.600071	0.0180328
1-3714376-3715306	1-3950682-3951583	0.238294	Promoter	AT1G11120	gene	AT1G11710	0.591879	0.0201026
1-3824492-3825431	1-4129869-4130746	0.172889	Promoter	AT1G11360	Promoter	AT1G12180	0.775745	0.000676248
1-3848660-3849627	1-3950682-3951583	0.121328	Promoter	AT1G11420	gene	AT1G11710	0.607953	0.0161997
1-3883767-3884597	1-4125645-4126605	0.12023	Promoter	AT1G11572	gene	AT1G12150	0.527848	0.0431348
1-3933452-3934355	1-3924362-3925247	0.143467	Promoter	AT1G11670	gene	AT1G11660	0.793729	0.00041159
1-3933452-3934355	1-3942881-3943706	0.138445	Promoter	AT1G11670	Promoter	AT1G11684	0.587736	0.0212164
1-3945078-3945918	1-3937144-3938032	0.163708	Promoter	AT1G11700	Promoter	AT1G11680	0.516473	0.0487092
1-3994710-3995665	1-3822518-3823453	0.156435	Promoter	AT1G11820	Promoter	AT1G11350	0.654525	0.00810544
1-4211463-4212387	1-4217061-4217831	0.219007	Promoter	AT1G12370	gene	AT1G12380	0.530483	0.0419144
1-4229401-4230331	1-4010102-4011010	0.168903	Promoter	AT1G12420	gene	AT1G11880	0.530093	0.0420934
1-4229401-4230331	1-4319339-4320189	0.305144	Promoter	AT1G12420	gene	AT1G12680	0.66019	0.00739383
1-4274066-4274925	1-4585036-4585911	0.116486	Promoter	AT1G12550	three_prime_utr	AT1G13370	0.620663	0.0135502
1-4458522-4459203	1-4466387-4467353	0.177799	Promoter	AT1G13080	Promoter	AT1G13110	0.737571	0.00169894
1-4458522-4459203	1-4585036-4585911	0.218212	Promoter	AT1G13080	three_prime_utr	AT1G13370	0.564204	0.0284605
1-4458522-4459203	1-4611238-4611655	0.102352	Promoter	AT1G13080	Promoter	AT1G13440	0.608109	0.0161651
1-4466387-4467353	1-4458522-4459203	0.177799	Promoter	AT1G13110	Promoter	AT1G13080	0.63563	0.0108746
1-4466387-4467353	1-4463284-4464250	0.165699	Promoter	AT1G13110	gene	AT1G13090	0.698026	0.00380539
1-4466387-4467353	1-4585036-4585911	0.115772	Promoter	AT1G13110	three_prime_utr	AT1G13370	0.64818	0.00896507
1-4494269-4495218	1-4185816-4186757	0.119743	Promoter	AT1G13170	gene	AT1G12300	0.627113	0.0123409
1-4504428-4505104	1-4991016-4991916	0.121035	Promoter	AT1G13195	Promoter	AT1G14580	0.519837	0.0470085
1-4541619-4542482	1-4656672-4657473	0.12192	Promoter	AT1G13260	Promoter	AT1G13605	0.540596	0.037466
1-4553929-4554786	1-4466387-4467353	0.157834	Promoter	AT1G13300	Promoter	AT1G13110	0.798964	0.000353008
1-4553929-4554786	1-4975650-4976452	0.124513	Promoter	AT1G13300	gene	AT1G14540	0.827433	0.000140781
1-4571556-4572438	1-4586147-4586939	0.200493	Promoter	AT1G13340	three_prime_utr	AT1G13370	0.67477	0.00578639
1-4579672-4580464	1-4571556-4572438	0.108945	Promoter	AT1G13360	Promoter	AT1G13340	0.597788	0.0185925
1-4579672-4580464	1-4586147-4586939	0.122584	Promoter	AT1G13360	three_prime_utr	AT1G13370	0.658621	0.00758581
1-4579672-4580464	1-4611238-4611655	0.377379	Promoter	AT1G13360	Promoter	AT1G13440	0.563225	0.028798
1-4579672-4580464	1-4783176-4784056	0.148927	Promoter	AT1G13360	Promoter	AT1G13970	0.552685	0.0326229
1-4611238-4611655	1-4698418-4699364	0.103481	Promoter	AT1G13440	gene	AT1G05027	0.596114	0.0190113
1-4648496-4649265	1-4965554-4966520	0.151497	Promoter	AT1G13580	Promoter	AT1G14510	0.691154	0.00432363
1-4775085-4775961	1-4553929-4554786	0.14904	Promoter	AT1G13960	Promoter	AT1G13300	0.713215	0.0028345
1-4775085-4775961	1-4580686-4581540	0.101338	Promoter	AT1G13960	gene	AT1G05007	0.710408	0.00299709
1-4775085-4775961	1-4585036-4585911	0.107152	Promoter	AT1G13960	three_prime_utr	AT1G13370	0.720823	0.00242903
1-4776222-4777009	1-4970005-4970867	0.219313	Promoter	AT1G13960	gene	AT1G14520	0.557572	0.0308047
1-4783176-4784056	1-4586147-4586939	0.129786	Promoter	AT1G13970	three_prime_utr	AT1G13370	0.630856	0.0116788
1-4783176-4784056	1-5186498-5187418	0.335082	Promoter	AT1G13970	gene	AT1G15060	0.793282	0.000416936
1-4787127-4787798	1-4528351-4529263	0.280678	Promoter	AT1G13980	gene	AT1G13250	0.763002	0.00093674
1-4895756-4896651	1-4523943-4524486	0.151718	Promoter	AT1G14340	exon	AT1G04993	0.608862	0.015998
1-4895756-4896651	1-4655393-4656217	0.110553	Promoter	AT1G14340	Promoter	AT1G13605	0.585205	0.0219193
1-4895756-4896651	1-4656672-4657473	0.207726	Promoter	AT1G14340	Promoter	AT1G13605	0.685772	0.00476732
1-4895756-4896651	1-4945668-4946551	0.115942	Promoter	AT1G14340	Promoter	AT1G14453	0.517907	0.0479788
1-4934207-4935094	1-4772546-4773227	0.184872	Promoter	AT1G14430	Promoter	AT1G13950	0.682927	0.00501604
1-4965554-4966520	1-4528351-4529263	0.242682	Promoter	AT1G14510	gene	AT1G13250	0.684627	0.0048662
1-4965554-4966520	1-4648496-4649265	0.151497	Promoter	AT1G14510	Promoter	AT1G13580	0.693238	0.00416087
1-4989365-4989798	1-5016771-5017586	0.177907	Promoter	AT1G14580	Promoter	AT1G14620	0.540772	0.0373919
1-4991016-4991916	1-5016771-5017586	0.101746	Promoter	AT1G14580	Promoter	AT1G14620	0.540772	0.0373919
1-5018030-5018700	1-5366325-5367280	0.158757	Promoter	AT1G14620	Promoter	AT1G15590	0.63521	0.0109436
1-5057422-5058193	1-4787127-4787798	0.177331	Promoter	AT1G14700	Promoter	AT1G13980	0.550131	0.0336043
1-5066520-5067486	1-5297471-5298342	0.114471	Promoter	AT1G14710	Promoter	AT1G15400	0.517793	0.0480368
1-5124040-5124929	1-5279516-5280480	0.109133	Promoter	AT1G14860	gene	AT1G15350	0.626994	0.0123625
1-5131313-5132121	1-5135519-5136398	0.22745	Promoter	AT1G14870	Promoter	AT1G14880	0.568909	0.0268811
1-5176931-5177732	1-5176007-5176824	0.181127	Promoter	AT1G15030	gene	AT1G15020	0.599976	0.0180558
1-5176931-5177732	1-5186498-5187418	0.11123	Promoter	AT1G15030	gene	AT1G15060	0.610492	0.015641
1-5249008-5249920	1-5167999-5168944	0.116331	Promoter	AT1G15260	Promoter	AT1G15000	0.644158	0.00954588
1-5289711-5290626	1-5288588-5289351	0.177773	Promoter	AT1G15380	gene	AT1G15370	0.786576	0.00050423
1-5289711-5290626	1-5477832-5478838	0.124658	Promoter	AT1G15380	gene	AT1G15940	0.594137	0.0195149
1-5289711-5290626	1-5604075-5605032	0.132686	Promoter	AT1G15380	gene	AT1G16390	0.687337	0.00463474
1-5303147-5303823	1-5303903-5304527	0.223904	Promoter	AT1G15415	Promoter	AT1G15430	0.518167	0.0478472
1-5324689-5325589	1-5325738-5326642	0.266524	Promoter	AT1G15490	Promoter	AT1G15500	0.623691	0.0129715
1-5343583-5344270	1-5018030-5018700	0.12036	Promoter	AT1G15530	Promoter	AT1G14620	0.591147	0.0202962
1-5388229-5389162	1-5003460-5004331	0.199692	Promoter	AT1G15670	gene	AT1G14600	0.642467	0.00979868
1-5388229-5389162	1-5696762-5697722	0.18968	Promoter	AT1G15670	Promoter	AT1G16670	0.70484	0.0033416
1-5410348-5411195	1-5003460-5004331	0.122844	Promoter	AT1G15740	gene	AT1G14600	0.523922	0.0450026
1-5454118-5455113	1-5181105-5182060	0.128256	Promoter	AT1G15860	gene	AT1G15040	0.627157	0.012333
1-5464840-5465717	1-5297471-5298342	0.117144	Promoter	AT1G15910	Promoter	AT1G15400	0.54673	0.0349459
1-5531774-5532622	1-5420873-5421740	0.118821	Promoter	AT1G16150	gene	AT1G15750	0.652778	0.00833541
1-5596003-5596878	1-5604075-5605032	0.103234	Promoter	AT1G16370	gene	AT1G16390	0.677131	0.00555441
1-5647982-5648849	1-5464840-5465717	0.114477	Promoter	AT1G16520	Promoter	AT1G15910	0.719272	0.00250765
1-5647982-5648849	1-5983225-5984052	0.175181	Promoter	AT1G16520	gene	AT1G17430	0.585908	0.0217224
1-5687420-5688306	1-5587152-5588050	0.116415	Promoter	AT1G16650	gene	AT1G16330	0.600809	0.0178549
1-5760098-5760993	1-5622222-5623173	0.113599	Promoter	AT1G16820	gene	AT1G16460	0.567223	0.0274394
1-5760098-5760993	1-5871195-5872084	0.107782	Promoter	AT1G16820	Promoter	AT1G17180	0.650826	0.00859835
1-5760098-5760993	1-5979058-5979989	0.100246	Promoter	AT1G16820	gene	AT1G17420	0.734578	0.00181445
1-5765473-5766299	1-5596003-5596878	0.187796	Promoter	AT1G16840	Promoter	AT1G16370	0.581846	0.0228797
1-5765473-5766299	1-5841340-5842292	0.146117	Promoter	AT1G16840	gene	AT1G17080	0.605108	0.016844
1-5765473-5766299	1-5963375-5964218	0.141946	Promoter	AT1G16840	Promoter	AT1G17400	0.51476	0.0495926
1-5765473-5766299	1-5964611-5965588	0.280513	Promoter	AT1G16840	Promoter	AT1G17400	0.573266	0.0254787
1-5765473-5766299	1-6228518-6229410	0.102516	Promoter	AT1G16840	gene	AT1G18100	0.537599	0.0387459
1-5957686-5958651	1-6213063-6214009	0.292038	Promoter	AT1G17380	Promoter	AT1G18050	0.576827	0.0243742
1-5963375-5964218	1-5508791-5509756	0.131011	Promoter	AT1G17400	Promoter	AT1G16060	0.671768	0.00609238
1-5963375-5964218	1-5871195-5872084	0.22818	Promoter	AT1G17400	Promoter	AT1G17180	0.701112	0.00358941
1-5964611-5965588	1-5871195-5872084	0.186891	Promoter	AT1G17400	Promoter	AT1G17180	0.701112	0.00358941
1-5964611-5965588	1-5876876-5877566	0.145614	Promoter	AT1G17400	Promoter	AT1G17200	0.538216	0.0384797
1-6185394-6186254	1-6014353-6015321	0.139529	Promoter	AT1G17960	Promoter	AT1G17500	0.526832	0.0436127
1-6221726-6222581	1-5983225-5984052	0.314513	Promoter	AT1G18080	gene	AT1G17430	0.518384	0.0477374
1-6298719-6299571	1-6655062-6655937	0.124027	Promoter	AT1G18300	Promoter	AT1G19250	0.740532	0.00159059
1-6298719-6299571	1-6734807-6735740	0.138957	Promoter	AT1G18300	gene	AT1G19450	0.632689	0.0113647
1-6326603-6327460	1-6324250-6325276	0.217179	Promoter	AT1G18390	gene	AT1G18370	0.702933	0.00346659
1-6326603-6327460	1-6325428-6326122	0.259408	Promoter	AT1G18390	Promoter	AT1G18370	0.865865	3.02e-05
1-6330764-6331580	1-6335320-6336270	0.1943	Promoter	AT1G18400	three_prime_utr	AT1G18410	0.652509	0.00837133
1-6512226-6512953	1-6511277-6512145	0.240313	Promoter	AT1G18870	gene	AT1G18860	0.767448	0.000837967
1-6528098-6528939	1-6927407-6928292	0.306241	Promoter	AT1G18900	Promoter	AT1G19960	0.53521	0.0397889
1-6543309-6544167	1-6642882-6643759	0.106367	Promoter	AT1G18940	Promoter	AT1G19230	0.594948	0.0193069
1-6565041-6565839	1-6335320-6336270	0.136708	Promoter	AT1G19010	three_prime_utr	AT1G18410	0.551401	0.0331137
1-6612087-6612950	1-6613064-6613855	0.110256	Promoter	AT1G19130	Promoter	AT1G19140	0.601786	0.0176212
1-6696367-6697248	1-6946209-6947131	0.16486	Promoter	AT1G19370	gene	AT1G20030	0.532624	0.0409415
1-6765179-6766090	1-6762967-6763782	0.185266	Promoter	AT1G19540	Promoter	AT1G19530	0.51401	0.0499828
1-6911478-6912104	1-6910593-6911388	0.343817	Promoter	AT1G19910	Promoter	AT1G19900	0.582097	0.0228071
1-7008974-7009866	1-7137574-7138517	0.172957	Promoter	AT1G20220	gene	AT1G20610	0.832247	0.000118581
1-7090663-7091503	1-7077190-7078053	0.147227	Promoter	AT1G20450	Promoter	AT1G20400	0.584109	0.0222292
1-7238391-7239008	1-7240329-7240928	0.114611	Promoter	AT1G20823	Promoter	AT1G20830	0.792526	0.000426113
1-7341853-7342787	1-7423755-7424731	0.189461	Promoter	AT1G21010	Promoter	AT1G21210	0.594075	0.0195309
1-7420616-7421536	1-7382230-7382993	0.158044	Promoter	AT1G21200	gene	AT1G21080	0.538466	0.0383722
1-7423755-7424731	1-7257053-7257905	0.213283	Promoter	AT1G21210	gene	AT1G20860	0.862753	3.48e-05
1-7423755-7424731	1-7311928-7312884	0.164099	Promoter	AT1G21210	Promoter	AT1G20970	0.646638	0.0091844
1-7423755-7424731	1-7393389-7394300	0.101464	Promoter	AT1G21210	Promoter	AT1G21110	0.799799	0.000344331
1-7423755-7424731	1-7480434-7481377	0.202254	Promoter	AT1G21210	Promoter	AT1G21350	0.759118	0.00103056
1-7423755-7424731	1-7701598-7702478	0.175255	Promoter	AT1G21210	three_prime_utr	AT1G21920	0.666762	0.00663088
1-7456377-7457255	1-7391384-7392306	0.23595	Promoter	AT1G21310	gene	AT1G21110	0.537259	0.0388928
1-7456377-7457255	1-7469855-7470690	0.108215	Promoter	AT1G21310	gene	AT1G21326	0.676338	0.00563151
1-7457833-7458744	1-7391384-7392306	0.15256	Promoter	AT1G21310	gene	AT1G21110	0.537259	0.0388928
1-7457833-7458744	1-7469855-7470690	0.105953	Promoter	AT1G21310	gene	AT1G21326	0.676338	0.00563151
1-7480434-7481377	1-7029191-7030122	0.10694	Promoter	AT1G21350	gene	AT1G20290	0.705563	0.00329513
1-7507451-7508021	1-7469855-7470690	0.129198	Promoter	AT1G21450	gene	AT1G21326	0.72164	0.00238839
1-7508235-7509172	1-7469855-7470690	0.231316	Promoter	AT1G21450	gene	AT1G21326	0.72164	0.00238839
1-7547766-7548634	1-7623882-7624819	0.136587	Promoter	AT1G21530	gene	AT1G21700	0.532247	0.0411114
1-7570526-7571368	1-7250082-7251065	0.117049	Promoter	AT1G21590	Promoter	AT1G20850	0.54462	0.0357982
1-7570526-7571368	1-7733968-7734827	0.129603	Promoter	AT1G21590	Promoter	AT1G21980	0.591012	0.0203319
1-7708143-7708862	1-7480434-7481377	0.105522	Promoter	AT1G21920	Promoter	AT1G21350	0.850522	5.87e-05
1-7733968-7734827	1-7698895-7699813	0.124657	Promoter	AT1G21980	three_prime_utr	AT1G21910	0.819552	0.000184434
1-7784331-7785221	1-7661130-7661882	0.239742	Promoter	AT1G22065	gene	AT1G21830	0.519181	0.0473365
1-7787993-7788906	1-7834347-7835319	0.190535	Promoter	AT1G22070	Promoter	AT1G22190	0.520163	0.046846
1-7822780-7823582	1-7824656-7825403	0.114755	Promoter	AT1G22160	Promoter	AT1G22170	0.628027	0.0121767
1-7834347-7835319	1-7565567-7566445	0.166494	Promoter	AT1G22190	gene	AT1G21580	0.564701	0.0282904
1-7834347-7835319	1-7659029-7660027	0.241133	Promoter	AT1G22190	gene	AT1G21810	0.590671	0.0204226
1-7834347-7835319	1-8004565-8005544	0.134062	Promoter	AT1G22190	Promoter	AT1G22620	0.544408	0.0358846
1-7844607-7845451	1-7961563-7962391	0.127184	Promoter	AT1G22220	Promoter	AT1G22540	0.527551	0.0432742
1-7849439-7850160	1-8168664-8169488	0.146764	Promoter	AT1G22230	gene	AT1G23050	0.542244	0.036776
1-7918682-7919458	1-8168664-8169488	0.14584	Promoter	AT1G22430	gene	AT1G23050	0.585381	0.0218701
1-7933707-7934612	1-8140859-8141701	0.113275	Promoter	AT1G22470	Promoter	AT1G23000	0.618851	0.0139059
1-7944156-7945112	1-7698895-7699813	0.131295	Promoter	AT1G22490	three_prime_utr	AT1G21910	0.546304	0.0351168
1-7944156-7945112	1-8215424-8216366	0.155268	Promoter	AT1G22490	gene	AT1G23170	0.783828	0.000544052
1-8075303-8076153	1-7913598-7914433	0.110488	Promoter	AT1G22830	gene	AT1G22410	0.79325	0.000417327
1-8105003-8105944	1-8394186-8395025	0.153327	Promoter	AT1G22910	Promoter	AT1G23730	0.665682	0.00675179
1-8116731-8117643	1-8167768-8168545	0.190557	Promoter	AT1G22930	Promoter	AT1G23050	0.577052	0.0243057
1-8138811-8139344	1-8168664-8169488	0.111131	Promoter	AT1G22990	gene	AT1G23050	0.529514	0.0423601
1-8138811-8139344	1-8414735-8415689	0.116812	Promoter	AT1G22990	gene	AT1G23800	0.55552	0.0315585
1-8155780-8156221	1-7968350-7969149	0.15188	Promoter	AT1G23030	gene	AT1G22550	0.573858	0.0252926
1-8155780-8156221	1-8164272-8165244	0.143242	Promoter	AT1G23030	Promoter	AT1G23040	0.515224	0.0493521
1-8164272-8165244	1-8167768-8168545	0.155479	Promoter	AT1G23040	Promoter	AT1G23050	0.539383	0.0379801
1-8164272-8165244	1-8168664-8169488	0.322428	Promoter	AT1G23040	gene	AT1G23050	0.605775	0.0166913
1-8167768-8168545	1-7836799-7837674	0.13473	Promoter	AT1G23050	gene	AT1G22190	0.579036	0.0237077
1-8167768-8168545	1-8414735-8415689	0.10179	Promoter	AT1G23050	gene	AT1G23800	0.634648	0.0110364
1-8297842-8298752	1-8298985-8299729	0.602799	Promoter	AT1G23360	gene	AT1G23380	0.694303	0.00407962
1-8311349-8312393	1-8537418-8538298	0.155231	Promoter	AT1G23390	Promoter	AT1G24130	0.684219	0.00490182
1-8384509-8385358	1-8660426-8661144	0.118907	Promoter	AT1G23710	Promoter	AT1G24430	0.715194	0.00272416
1-8473626-8474457	1-8168664-8169488	0.145589	Promoter	AT1G23950	gene	AT1G23050	0.635078	0.0109653
1-8537418-8538298	1-8842229-8843115	0.286928	Promoter	AT1G24130	gene	AT1G25230	0.618688	0.0139381
1-8692153-8693333	1-8697440-8698400	0.322931	Promoter	AT1G24530	Promoter	AT1G24540	0.612935	0.0151176
1-8728058-8728935	1-8692153-8693333	0.236045	Promoter	AT1G24625	Promoter	AT1G24530	0.583965	0.0222704
1-8863332-8864198	1-8719339-8720231	0.10687	Promoter	AT1G25280	Promoter	AT1G24600	0.785635	0.000517589
1-8975822-8976784	1-8563020-8563909	0.169442	Promoter	AT1G25540	gene	AT1G24180	0.67696	0.00557102
1-8975822-8976784	1-8935104-8936058	0.117316	Promoter	AT1G25540	gene	AT1G25440	0.60395	0.0171118
1-8995987-8996769	1-8697440-8698400	0.129981	Promoter	AT1G25570	Promoter	AT1G24540	0.597967	0.018548
1-9066931-9067811	1-8974471-8975424	0.112882	Promoter	AT1G26210	gene	AT1G25540	0.622903	0.0131202
1-9246213-9247125	1-9118862-9119760	0.142243	Promoter	AT1G26750	Promoter	AT1G26355	0.71029	0.00300409
1-9354594-9355453	1-9325654-9326697	0.212995	Promoter	AT1G26960	exon	AT1G06037	0.639465	0.0102603
1-9440844-9441724	1-9433722-9434687	0.110809	Promoter	AT1G27180	Promoter	AT1G27170	0.652454	0.00837862
1-9440844-9441724	1-9439179-9440093	0.102405	Promoter	AT1G27180	gene	AT1G27170	0.608521	0.0160735
1-9458579-9459554	1-9140658-9141438	0.184813	Promoter	AT1G27210	Promoter	AT1G26410	0.751771	0.00122878
1-9458579-9459554	1-9451595-9452575	0.17771	Promoter	AT1G27210	gene	AT1G27200	0.577156	0.0242742
1-9668006-9668770	1-9354594-9355453	0.240034	Promoter	AT1G27760	Promoter	AT1G26960	0.614849	0.0147169
1-9824755-9825444	1-10232531-10234161	0.107787	Promoter	AT1G28130	Promoter	AT1G29280	0.680618	0.00522532
1-9959825-9961191	1-9880207-9881024	0.179637	Promoter	AT1G28375	Promoter	AT1G28260	0.566776	0.0275889
1-9963039-9963965	1-9738078-9739038	0.190134	Promoter	AT1G28380	gene	AT1G27940	0.612078	0.0152997
1-9963039-9963965	1-9880207-9881024	0.138253	Promoter	AT1G28380	Promoter	AT1G28260	0.71977	0.00248221
1-10198054-10199004	1-10046166-10047083	0.176609	Promoter	AT1G29179	gene	AT1G28580	0.652858	0.00832476
1-10213675-10214448	1-9959825-9961191	0.137487	Promoter	AT1G29220	Promoter	AT1G28375	0.626873	0.0123844
1-10232531-10234161	1-9824755-9825444	0.107787	Promoter	AT1G29280	Promoter	AT1G28130	0.625952	0.0125522
1-10232531-10234161	1-10247026-10247904	0.129775	Promoter	AT1G29280	gene	AT1G29300	0.610328	0.0156766
1-10235762-10236647	1-10046166-10047083	0.114317	Promoter	AT1G29280	gene	AT1G28580	0.598283	0.01847
1-10296265-10296755	1-10365028-10366033	0.149675	Promoter	AT1G29400	Promoter	AT1G29660	0.648279	0.00895122
1-10622266-10623065	1-10620995-10621905	0.336636	Promoter	AT1G30200	three_prime_utr	AT1G30190	0.721078	0.00241628
1-10622266-10623065	1-10713414-10714229	0.247125	Promoter	AT1G30200	Promoter	AT1G30350	0.571609	0.0260053
1-10622266-10623065	1-10873938-10874921	0.10439	Promoter	AT1G30200	Promoter	AT1G30660	0.538525	0.0383469
1-10653281-10654247	1-10651529-10652411	0.184529	Promoter	AT1G30270	gene	AT1G30260	0.69312	0.00416997
1-10758498-10759392	1-10756252-10757188	0.257655	Promoter	AT1G30440	gene	AT1G30420	0.806628	0.000279683
1-10814527-10815279	1-10813749-10814407	0.268409	Promoter	AT1G30530	gene	AT1G30520	0.600799	0.0178572
1-11108336-11109114	1-11210169-11211117	0.320062	Promoter	AT1G31120	Promoter	AT1G31320	0.615544	0.0145734
1-11210169-11211117	1-11471123-11472088	0.119348	Promoter	AT1G31320	gene	AT1G31940	0.574073	0.025225
1-11227330-11228133	1-11423329-11424254	0.193438	Promoter	AT1G31360	Promoter	AT1G31840	0.684735	0.00485676
1-11416136-11417014	1-11227330-11228133	0.103053	Promoter	AT1G31814	Promoter	AT1G31360	0.617578	0.01416
1-11551065-11552017	1-11842852-11843764	0.175646	Promoter	AT1G32120	gene	AT1G32730	0.594689	0.0193731
1-11565015-11565951	1-11549445-11550422	0.132363	Promoter	AT1G32150	Promoter	AT1G32100	0.700235	0.00364975
1-11611515-11612416	1-11549445-11550422	0.221752	Promoter	AT1G32230	Promoter	AT1G32100	0.610696	0.0155968
1-11737472-11738331	1-11824933-11825581	0.220813	Promoter	AT1G32460	Promoter	AT1G32700	0.622418	0.0132123
1-11804253-11804946	1-11798258-11799201	0.128003	Promoter	AT1G32640	Promoter	AT1G32610	0.625271	0.0126774
1-11824169-11824847	1-11824933-11825581	0.189323	Promoter	AT1G32690	Promoter	AT1G32700	0.633208	0.011277
1-11840379-11841221	1-11599615-11600582	0.14843	Promoter	AT1G32730	gene	AT1G06533	0.703101	0.0034554
1-11930743-11931556	1-11929599-11930570	0.335712	Promoter	AT1G32928	gene	AT1G32920	0.685089	0.00482605
1-11967374-11968205	1-11824933-11825581	0.102219	Promoter	AT1G33030	Promoter	AT1G32700	0.607417	0.0163196
1-12167706-12168733	1-11763302-11764111	0.15938	Promoter	AT1G33560	Promoter	AT1G32530	0.612765	0.0151534
1-12260685-12261638	1-12661531-12662434	0.105983	Promoter	AT1G33800	gene	AT1G34580	0.570687	0.0263019
1-12484725-12485625	1-12375822-12376809	0.124449	Promoter	AT1G34260	gene	AT1G34040	0.766781	0.000852231
1-12584045-12584917	1-12474443-12475274	0.215326	Promoter	AT1G34420	three_prime_utr	AT1G34245	0.662037	0.00717273
1-12839834-12840743	1-12934384-12935084	0.139309	Promoter	AT1G35140	gene	AT1G35250	0.686725	0.00468618
1-12937266-12938190	1-12934384-12935084	0.247467	Promoter	AT1G35255	gene	AT1G35250	0.753116	0.00119037
1-13117423-13118123	1-12851403-12852319	0.111193	Promoter	AT1G35560	Promoter	AT1G35140	0.60518	0.0168275
1-13117423-13118123	1-13141214-13141989	0.261345	Promoter	AT1G35560	three_prime_utr	AT1G35610	0.603853	0.0171344
1-13531395-13532301	1-13530092-13530910	0.449764	Promoter	AT1G36160	stop_codon	AT1G36150	0.79888	0.000353892
1-13532869-13533745	1-13340085-13340992	0.103028	Promoter	AT1G36160	Promoter	AT1G35890	0.831502	0.000121812
1-13837754-13838454	1-13838945-13839820	0.477354	Promoter	AT1G36622	gene	AT1G06983	0.835779	0.000104196
1-16892068-16893000	1-17069108-17069965	0.284495	Promoter	AT1G44750	gene	AT1G45130	0.569627	0.0266462
1-16893426-16894179	1-16738619-16739548	0.22154	Promoter	AT1G44750	Promoter	AT1G44050	0.595329	0.01921
1-17219391-17220324	1-17253390-17254306	0.189338	Promoter	AT1G46264	gene	AT1G46554	0.640598	0.0100842
1-17268184-17268962	1-17252411-17253259	0.151789	Promoter	AT1G46768	gene	AT1G46554	0.66505	0.00682337
1-17731532-17732465	1-17686591-17687512	0.107832	Promoter	AT1G48070	Promoter	AT1G47970	0.718096	0.00256862
1-17855292-17856254	1-17693665-17694385	0.184088	Promoter	AT1G48310	gene	AT1G47980	0.619206	0.0138356
1-17855292-17856254	1-18009918-18010698	0.136003	Promoter	AT1G48310	gene	AT1G48690	0.556123	0.0313356
1-17939631-17940503	1-17630181-17630953	0.120165	Promoter	AT1G48520	Promoter	AT1G47870	0.622592	0.0131793
1-18039882-18040739	1-18038859-18039729	0.102745	Promoter	AT1G48770	gene	AT1G48760	0.630299	0.0117755
1-18111112-18111973	1-18007301-18008241	0.165734	Promoter	AT1G48960	three_prime_utr	AT1G48690	0.676831	0.00558348
1-18111112-18111973	1-18009918-18010698	0.195628	Promoter	AT1G48960	gene	AT1G48690	0.634734	0.0110221
1-18111112-18111973	1-18349775-18350495	0.224608	Promoter	AT1G48960	Promoter	AT1G49580	0.541211	0.0372075
1-18137373-18138363	1-18238176-18238985	0.125884	Promoter	AT1G49032	gene	AT1G49310	0.728711	0.00205907
1-18201273-18202202	1-18009918-18010698	0.1293	Promoter	AT1G49210	gene	AT1G48690	0.646759	0.00916709
1-18212688-18213506	1-18238176-18238985	0.166722	Promoter	AT1G49240	gene	AT1G49310	0.666111	0.00670356
1-18349775-18350495	1-18110066-18110817	0.126811	Promoter	AT1G49580	gene	AT1G48950	0.599496	0.0181725
1-18349775-18350495	1-18212688-18213506	0.265324	Promoter	AT1G49580	Promoter	AT1G49240	0.531431	0.0414815
1-18351038-18351943	1-18212688-18213506	0.111443	Promoter	AT1G49580	Promoter	AT1G49240	0.531431	0.0414815
1-18540598-18541528	1-18543417-18544347	0.106673	Promoter	AT1G50030	gene	AT1G50040	0.609265	0.0159091
1-18740281-18740982	1-18357397-18358249	0.140389	Promoter	AT1G50600	gene	AT1G49600	0.542991	0.0364664
1-18747719-18748582	1-18359914-18360807	0.140663	Promoter	AT1G50620	gene	AT1G49600	0.602236	0.0175143
1-18760523-18761389	1-18762310-18762886	0.141566	Promoter	AT1G50640	three_prime_utr	AT1G50650	0.60595	0.0166513
1-18807239-18808095	1-18997765-18998695	0.12677	Promoter	AT1G50740	Promoter	AT1G51230	0.51565	0.0491324
1-19106635-19107326	1-18760523-18761389	0.160274	Promoter	AT1G51510	Promoter	AT1G50640	0.538075	0.0385403
1-19145156-19146045	1-19049776-19050709	0.200999	Promoter	AT1G51630	gene	AT1G51380	0.60992	0.0157656
1-19213197-19214136	1-19210476-19211303	0.285126	Promoter	AT1G51800	gene	AT1G51790	0.586884	0.0214509
1-19213197-19214136	1-19242768-19243520	0.115295	Promoter	AT1G51800	Promoter	AT1G51820	0.593123	0.0197773
1-19213197-19214136	1-19250604-19251420	0.395147	Promoter	AT1G51800	gene	AT1G51840	0.73606	0.00175648
1-19213197-19214136	1-19251932-19252690	0.259378	Promoter	AT1G51800	Promoter	AT1G51840	0.694654	0.00405311
1-19213197-19214136	1-19256710-19257625	0.19104	Promoter	AT1G51800	gene	AT1G51850	0.758122	0.00105582
1-19213197-19214136	1-19267768-19268599	0.132163	Promoter	AT1G51800	Promoter	AT1G51870	0.70442	0.00336882
1-19213197-19214136	1-19492669-19493591	0.104037	Promoter	AT1G51800	Promoter	AT1G52340	0.584946	0.0219925
1-19242768-19243520	1-19210476-19211303	0.120724	Promoter	AT1G51820	gene	AT1G51790	0.526823	0.0436168
1-19242768-19243520	1-19213197-19214136	0.115295	Promoter	AT1G51820	Promoter	AT1G51800	0.648496	0.00892071
1-19242768-19243520	1-19251932-19252690	0.34296	Promoter	AT1G51820	Promoter	AT1G51840	0.574002	0.0252474
1-19242768-19243520	1-19256710-19257625	0.251438	Promoter	AT1G51820	gene	AT1G51850	0.622848	0.0131306
1-19242768-19243520	1-19267768-19268599	0.17475	Promoter	AT1G51820	Promoter	AT1G51870	0.563159	0.0288206
1-19242768-19243520	1-19492669-19493591	0.139863	Promoter	AT1G51820	Promoter	AT1G52340	0.827574	0.000140084
1-19251932-19252690	1-19210476-19211303	0.294515	Promoter	AT1G51840	gene	AT1G51790	0.65709	0.00777689
1-19251932-19252690	1-19213197-19214136	0.259378	Promoter	AT1G51840	Promoter	AT1G51800	0.786386	0.000506914
1-19251932-19252690	1-19241825-19242646	0.237383	Promoter	AT1G51840	gene	AT1G51820	0.860738	3.8e-05
1-19251932-19252690	1-19242768-19243520	0.34296	Promoter	AT1G51840	Promoter	AT1G51820	0.833369	0.000113844
1-19251932-19252690	1-19256710-19257625	0.315891	Promoter	AT1G51840	gene	AT1G51850	0.740817	0.0015805
1-19251932-19252690	1-19261428-19262376	0.11117	Promoter	AT1G51840	gene	AT1G51860	0.706057	0.00326374
1-19251932-19252690	1-19267768-19268599	0.219546	Promoter	AT1G51840	Promoter	AT1G51870	0.89811	5.48e-06
1-19251932-19252690	1-19492669-19493591	0.175715	Promoter	AT1G51840	Promoter	AT1G52340	0.570982	0.0262068
1-19267768-19268599	1-19210476-19211303	0.150066	Promoter	AT1G51870	gene	AT1G51790	0.652605	0.0083585
1-19267768-19268599	1-19213197-19214136	0.132163	Promoter	AT1G51870	Promoter	AT1G51800	0.644949	0.00942952
1-19267768-19268599	1-19241825-19242646	0.120955	Promoter	AT1G51870	gene	AT1G51820	0.688643	0.00452633
1-19267768-19268599	1-19251932-19252690	0.219546	Promoter	AT1G51870	Promoter	AT1G51840	0.66127	0.0072639
1-19267768-19268599	1-19256710-19257625	0.160958	Promoter	AT1G51870	gene	AT1G51850	0.799787	0.000344452
1-19488613-19489557	1-19250604-19251420	0.124319	Promoter	AT1G52330	gene	AT1G51840	0.522644	0.0456234
1-19602993-19603846	1-19304550-19305511	0.138162	Promoter	AT1G52618	Promoter	AT1G51950	0.596865	0.0188225
1-19602993-19603846	1-19975529-19976427	0.103656	Promoter	AT1G52618	Promoter	AT1G53510	0.578942	0.0237357
1-19761096-19761951	1-19762077-19762893	0.288964	Promoter	AT1G53025	Promoter	AT1G53030	0.538076	0.03854
1-19770442-19771247	1-19535848-19536727	0.125992	Promoter	AT1G53050	gene	AT1G52430	0.791406	0.000440012
1-19825046-19825926	1-19582555-19583446	0.100637	Promoter	AT1G53170	Promoter	AT1G52565	0.676162	0.00564878
1-19844147-19844950	1-20100462-20101391	0.11503	Promoter	AT1G53200	gene	AT1G53830	0.637015	0.0106495
1-19870851-19871784	1-19506128-19506772	0.154406	Promoter	AT1G53290	gene	AT1G52360	0.525649	0.0441736
1-19870851-19871784	1-19969529-19970466	0.110263	Promoter	AT1G53290	gene	AT1G53500	0.585516	0.0218322
1-19895527-19896497	1-19867063-19868004	0.225282	Promoter	AT1G53330	gene	AT1G53280	0.649673	0.00875673
1-19945240-19946139	1-20173418-20174366	0.130105	Promoter	AT1G53440	gene	AT1G54040	0.582086	0.0228101
1-19980801-19981729	1-19870851-19871784	0.134314	Promoter	AT1G53542	Promoter	AT1G53290	0.706846	0.00321404
1-20009962-20010886	1-19888811-19889696	0.133763	Promoter	AT1G53610	Promoter	AT1G53310	0.776685	0.000659659
1-20009962-20010886	1-20149352-20150238	0.23732	Promoter	AT1G53610	Promoter	AT1G53950	0.534743	0.0399951
1-20012195-20013051	1-20009962-20010886	0.190271	Promoter	AT1G53620	Promoter	AT1G53610	0.565001	0.0281881
1-20012195-20013051	1-20014498-20015316	0.207085	Promoter	AT1G53620	gene	AT1G53625	0.640403	0.0101143
1-20013211-20014136	1-20009962-20010886	0.120324	Promoter	AT1G53620	Promoter	AT1G53610	0.565001	0.0281881
1-20013211-20014136	1-20014498-20015316	0.31526	Promoter	AT1G53620	gene	AT1G53625	0.640403	0.0101143
1-20149352-20150238	1-20009962-20010886	0.23732	Promoter	AT1G53950	Promoter	AT1G53610	0.554806	0.031824
1-20149352-20150238	1-20100462-20101391	0.113929	Promoter	AT1G53950	gene	AT1G53830	0.551504	0.0330738
1-20208881-20209698	1-19889826-19890696	0.148013	Promoter	AT1G54130	Promoter	AT1G53310	0.642495	0.00979451
1-20208881-20209698	1-20430140-20431024	0.150707	Promoter	AT1G54130	gene	AT1G54730	0.552191	0.0328108
1-20239276-20240122	1-20450532-20451429	0.135863	Promoter	AT1G54210	gene	AT1G54820	0.516123	0.0488891
1-20252118-20252995	1-20282890-20283752	0.409474	Promoter	AT1G54220	Promoter	AT1G54330	0.576888	0.0243556
1-20252118-20252995	1-20296699-20297595	0.102996	Promoter	AT1G54220	gene	AT1G54370	0.552712	0.0326126
1-20252118-20252995	1-20311481-20312215	0.150534	Promoter	AT1G54220	Promoter	AT1G54420	0.546104	0.0351972
1-20273114-20274066	1-20678408-20679360	0.10338	Promoter	AT1G54310	gene	AT1G55380	0.684435	0.0048829
1-20282890-20283752	1-20242943-20243597	0.116904	Promoter	AT1G54330	Promoter	AT1G54215	0.723149	0.0023148
1-20385641-20386523	1-20734145-20735048	0.124036	Promoter	AT1G54570	Promoter	AT1G55535	0.526792	0.0436317
1-20521713-20522540	1-20621671-20622542	0.204712	Promoter	AT1G55020	Promoter	AT1G55270	0.533323	0.0406273
1-20521713-20522540	1-20722756-20723713	0.317642	Promoter	AT1G55020	gene	AT1G55500	0.587606	0.0212519
1-20734145-20735048	1-20384535-20385421	0.264249	Promoter	AT1G55535	gene	AT1G54570	0.567325	0.0274053
1-20734145-20735048	1-20385641-20386523	0.124036	Promoter	AT1G55535	Promoter	AT1G54570	0.529763	0.0422453
1-20734145-20735048	1-20851591-20852497	0.169224	Promoter	AT1G55535	gene	AT1G55770	0.603107	0.0173089
1-20785236-20786038	1-21036442-21037328	0.181315	Promoter	AT1G55610	gene	AT1G56210	0.53477	0.0399831
1-20872638-20873343	1-21088195-21089103	0.138964	Promoter	AT1G55840	Promoter	AT1G56320	0.650342	0.0086646
1-20906972-20907918	1-21024097-21025037	0.161011	Promoter	AT1G55915	gene	AT1G56165	0.670887	0.00618452
1-20949333-20950248	1-20620616-20621231	0.17068	Promoter	AT1G56010	Promoter	AT1G55270	0.514608	0.0496714
1-20949333-20950248	1-21058212-21059124	0.167683	Promoter	AT1G56010	Promoter	AT1G56240	0.611507	0.015422
1-21206798-21207733	1-21447718-21448625	0.252448	Promoter	AT1G56600	Promoter	AT1G58007	0.548112	0.0343959
1-21241498-21242366	1-20851591-20852497	0.126958	Promoter	AT1G56670	gene	AT1G55770	0.558027	0.0306391
1-21267099-21267898	1-21199315-21200083	0.146177	Promoter	AT1G56720	Promoter	AT1G56580	0.571962	0.0258925
1-21447718-21448625	1-21376541-21377247	0.124168	Promoter	AT1G58007	Promoter	AT1G57720	0.559871	0.029976
1-21508271-21509063	1-21518704-21519626	0.140308	Promoter	AT1G58080	Promoter	AT1G58110	0.746489	0.00138948
1-22033770-22034720	1-21967288-21968233	0.132789	Promoter	AT1G59870	Promoter	AT1G59740	0.53708	0.0389707
1-22364090-22364789	1-22585316-22586180	0.107584	Promoter	AT1G60760	Promoter	AT1G61250	0.54912	0.033999
1-22556484-22557268	1-22419138-22419937	0.102315	Promoter	AT1G61190	Promoter	AT1G60890	0.645959	0.00928228
1-22580926-22581845	1-22727137-22727863	0.168613	Promoter	AT1G61240	Promoter	AT1G61590	0.697154	0.00386826
1-22580926-22581845	1-22727931-22728891	0.184722	Promoter	AT1G61240	Promoter	AT1G61590	0.718581	0.00254334
1-22580926-22581845	1-22756074-22756940	0.269699	Promoter	AT1G61240	gene	AT1G61660	0.600918	0.0178286
1-22580926-22581845	1-22769086-22769761	0.174351	Promoter	AT1G61240	Promoter	AT1G61670	0.626877	0.0123836
1-22580926-22581845	1-22880487-22881385	0.200737	Promoter	AT1G61240	three_prime_utr	AT1G61900	0.604365	0.0170155
1-22585316-22586180	1-22827960-22828678	0.140244	Promoter	AT1G61250	Promoter	AT1G61810	0.577652	0.0241235
1-22585316-22586180	1-22878417-22879224	0.109158	Promoter	AT1G61250	three_prime_utr	AT1G61900	0.622529	0.0131913
1-22727137-22727863	1-22756074-22756940	0.273377	Promoter	AT1G61590	gene	AT1G61660	0.629665	0.0118864
1-22727137-22727863	1-22769086-22769761	0.11026	Promoter	AT1G61590	Promoter	AT1G61670	0.767612	0.000834508
1-22727137-22727863	1-22880487-22881385	0.215602	Promoter	AT1G61590	three_prime_utr	AT1G61900	0.588001	0.0211436
1-22727931-22728891	1-22419138-22419937	0.110259	Promoter	AT1G61590	Promoter	AT1G60890	0.55912	0.0302449
1-22727931-22728891	1-22722941-22723749	0.100131	Promoter	AT1G61590	gene	AT1G61580	0.630104	0.0118094
1-22727931-22728891	1-22756074-22756940	0.248286	Promoter	AT1G61590	gene	AT1G61660	0.629665	0.0118864
1-22727931-22728891	1-22769086-22769761	0.120377	Promoter	AT1G61590	Promoter	AT1G61670	0.767612	0.000834508
1-22727931-22728891	1-22880487-22881385	0.259496	Promoter	AT1G61590	three_prime_utr	AT1G61900	0.588001	0.0211436
1-22757193-22758003	1-22727931-22728891	0.232177	Promoter	AT1G61660	Promoter	AT1G61590	0.639774	0.0102121
1-22769086-22769761	1-22727137-22727863	0.11026	Promoter	AT1G61670	Promoter	AT1G61590	0.558769	0.030371
1-22801721-22802627	1-23078603-23079519	0.279347	Promoter	AT1G61740	Promoter	AT1G62380	0.586579	0.0215354
1-22846654-22847628	1-23124139-23125017	0.100074	Promoter	AT1G61840	Promoter	AT1G62480	0.657523	0.00772253
1-22875550-22876395	1-22727137-22727863	0.10104	Promoter	AT1G61890	Promoter	AT1G61590	0.558891	0.0303272
1-22875550-22876395	1-22756074-22756940	0.212979	Promoter	AT1G61890	gene	AT1G61660	0.616943	0.014288
1-22875550-22876395	1-22827960-22828678	0.148004	Promoter	AT1G61890	Promoter	AT1G61810	0.773851	0.000710714
1-22890540-22891145	1-23133866-23134777	0.151375	Promoter	AT1G61930	Promoter	AT1G62515	0.605857	0.0166725
1-22936341-22937240	1-23081711-23082623	0.223936	Promoter	AT1G62045	Promoter	AT1G62380	0.752581	0.00120553
1-23020115-23021036	1-23022470-23023052	0.36875	Promoter	AT1G62300	exon	AT1G08497	0.585392	0.0218669
1-23020115-23021036	1-23195805-23196677	0.178228	Promoter	AT1G62300	three_prime_utr	AT1G62640	0.542463	0.0366851
1-23021654-23022363	1-23022470-23023052	0.207722	Promoter	AT1G62300	exon	AT1G08497	0.585392	0.0218669
1-23071579-23072482	1-23133866-23134777	0.144254	Promoter	AT1G62370	Promoter	AT1G62515	0.593308	0.0197292
1-23078603-23079519	1-22907562-22908520	0.101404	Promoter	AT1G62380	gene	AT1G61970	0.593937	0.0195665
1-23081711-23082623	1-23352493-23353457	0.168083	Promoter	AT1G62380	gene	AT1G63010	0.574561	0.0250727
1-23126303-23127027	1-22827960-22828678	0.157357	Promoter	AT1G62480	Promoter	AT1G61810	0.64707	0.00912253
1-23133866-23134777	1-22813802-22814710	0.219991	Promoter	AT1G62515	Promoter	AT1G61790	0.60897	0.0159741
1-23133866-23134777	1-23481099-23482052	0.114223	Promoter	AT1G62515	Promoter	AT1G63300	0.578371	0.0239069
1-23142631-23143561	1-22813802-22814710	0.19169	Promoter	AT1G62520	Promoter	AT1G61790	0.643993	0.00957035
1-23196925-23197514	1-22875550-22876395	0.122802	Promoter	AT1G62660	Promoter	AT1G61890	0.63302	0.0113086
1-23196925-23197514	1-23020115-23021036	0.111499	Promoter	AT1G62660	Promoter	AT1G62300	0.59613	0.0190071
1-23196925-23197514	1-23195805-23196677	0.490491	Promoter	AT1G62660	three_prime_utr	AT1G62640	0.604481	0.0169887
1-23196925-23197514	1-23335010-23335973	0.106465	Promoter	AT1G62660	gene	AT1G62981	0.647123	0.00911497
1-23199440-23200319	1-22826739-22827688	0.250567	Promoter	AT1G62660	gene	AT1G61800	0.702088	0.00352317
1-23199440-23200319	1-22984061-22984978	0.100048	Promoter	AT1G62660	gene	AT1G62200	0.554527	0.0319283
1-23461030-23461817	1-23269680-23270515	0.146921	Promoter	AT1G63245	Promoter	AT1G62840	0.8321	0.000119214
1-23519780-23520568	1-23397374-23398197	0.112188	Promoter	AT1G63430	three_prime_utr	AT1G63100	0.63869	0.0103822
1-23522167-23522991	1-23899629-23900489	0.154852	Promoter	AT1G63430	Promoter	AT1G64385	0.701557	0.00355904
1-23641086-23642049	1-23765778-23766563	0.154708	Promoter	AT1G63730	gene	AT1G64050	0.654777	0.00807273
1-23695398-23696258	1-23606788-23607746	0.209626	Promoter	AT1G63850	gene	AT1G63660	0.524099	0.0449172
1-23696407-23697153	1-23314704-23315670	0.106832	Promoter	AT1G63850	Promoter	AT1G62950	0.69472	0.00404816
1-23768718-23769424	1-23779003-23779920	0.103319	Promoter	AT1G64060	Promoter	AT1G64070	0.705514	0.0032983
1-23768718-23769424	1-23856756-23857757	0.145511	Promoter	AT1G64060	Promoter	AT1G64280	0.673086	0.00595655
1-23778185-23778833	1-23794524-23795465	0.150152	Promoter	AT1G64065	gene	AT1G64100	0.560936	0.0295981
1-23788704-23789620	1-23902572-23903329	0.13111	Promoter	AT1G64090	three_prime_utr	AT1G64385	0.610894	0.015554
1-23788704-23789620	1-24022884-24023745	0.130263	Promoter	AT1G64090	gene	AT1G64640	0.782535	0.000563648
1-23856756-23857757	1-23760318-23761183	0.193361	Promoter	AT1G64280	gene	AT1G64040	0.605123	0.0168406
1-23922183-23923559	1-24001035-24002010	0.15417	Promoter	AT1G64405	gene	AT1G64610	0.769302	0.000799379
1-23958702-23959675	1-23765778-23766563	0.190738	Promoter	AT1G64530	gene	AT1G64050	0.555916	0.031412
1-24062928-24063557	1-24433696-24434681	0.105583	Promoter	AT1G64780	Promoter	AT1G65690	0.515434	0.0492436
1-24116956-24117828	1-24123371-24124246	0.101111	Promoter	AT1G64910	Promoter	AT1G64940	0.535459	0.0396791
1-24116956-24117828	1-24205420-24206339	0.103841	Promoter	AT1G64910	gene	AT1G65150	0.660247	0.007387
1-24286551-24287155	1-24286047-24286471	0.345266	Promoter	AT1G65380	gene	AT1G65370	0.545805	0.0353175
1-24433696-24434681	1-24062928-24063557	0.105583	Promoter	AT1G65690	Promoter	AT1G64780	0.701615	0.00355513
1-24493396-24494300	1-24661596-24662512	0.104389	Promoter	AT1G65850	Promoter	AT1G66200	0.89656	6.02e-06
1-24536769-24537689	1-24644535-24645373	0.109134	Promoter	AT1G65930	Promoter	AT1G66180	0.572218	0.0258108
1-24644535-24645373	1-24653752-24654530	0.177052	Promoter	AT1G66180	gene	AT1G66190	0.570656	0.0263119
1-24661596-24662512	1-24493396-24494300	0.104389	Promoter	AT1G66200	Promoter	AT1G65850	0.517186	0.0483449
1-24661596-24662512	1-24663691-24664496	0.279861	Promoter	AT1G66200	three_prime_utr	AT1G66210	0.798903	0.000353651
1-24661596-24662512	1-24877307-24878266	0.22058	Promoter	AT1G66200	Promoter	AT1G66700	0.694814	0.00404108
1-24773281-24774243	1-25015714-25016626	0.117461	Promoter	AT1G66400	Promoter	AT1G67025	0.670935	0.00617949
1-24781079-24781795	1-24874473-24875397	0.217387	Promoter	AT1G66440	gene	AT1G66700	0.655146	0.00802497
1-24781079-24781795	1-25227660-25228209	0.100347	Promoter	AT1G66440	Promoter	AT1G67340	0.585073	0.0219567
1-24847629-24848488	1-24952100-24953043	0.108292	Promoter	AT1G66600	gene	AT1G66880	0.535524	0.0396507
1-24876176-24877074	1-25228264-25228880	0.119069	Promoter	AT1G66700	Promoter	AT1G67340	0.635778	0.0108503
1-24877307-24878266	1-24661596-24662512	0.22058	Promoter	AT1G66700	Promoter	AT1G66200	0.565156	0.0281354
1-24877307-24878266	1-24663691-24664496	0.173929	Promoter	AT1G66700	three_prime_utr	AT1G66210	0.659331	0.00749851
1-24877307-24878266	1-25227660-25228209	0.122882	Promoter	AT1G66700	Promoter	AT1G67340	0.629649	0.0118891
1-24877307-24878266	1-25228264-25228880	0.201359	Promoter	AT1G66700	Promoter	AT1G67340	0.635778	0.0108503
1-24884575-24885503	1-25217394-25218197	0.136993	Promoter	AT1G66730	gene	AT1G08927	0.599747	0.0181114
1-25008102-25008979	1-25051071-25051900	0.147282	Promoter	AT1G67000	Promoter	AT1G67090	0.576589	0.024447
1-25213852-25214534	1-24794719-24795624	0.102693	Promoter	AT1G67330	Promoter	AT1G66470	0.64198	0.00987245
1-25261686-25262630	1-25334618-25335559	0.102596	Promoter	AT1G67430	gene	AT1G67590	0.668761	0.0064115
1-25363067-25363951	1-25334618-25335559	0.164638	Promoter	AT1G67660	gene	AT1G67590	0.656061	0.00790742
1-25472748-25473761	1-25137692-25138624	0.455249	Promoter	AT1G67920	gene	AT1G67195	0.7087	0.00309961
1-25472748-25473761	1-25465626-25466435	0.250502	Promoter	AT1G67920	gene	AT1G67900	0.578151	0.023973
1-25496441-25497293	1-25492790-25493676	0.162795	Promoter	AT1G68020	gene	AT1G68000	0.729867	0.00200892
1-25528961-25529843	1-25334618-25335559	0.117489	Promoter	AT1G68120	gene	AT1G67590	0.668211	0.00647129
1-25689693-25690462	1-25273766-25274655	0.101558	Promoter	AT1G68490	gene	AT1G67470	0.76804	0.000825479
1-25689693-25690462	1-25477176-25478052	0.217696	Promoter	AT1G68490	gene	AT1G67930	0.792515	0.000426248
1-25691102-25692044	1-25477176-25478052	0.197158	Promoter	AT1G68490	gene	AT1G67930	0.792515	0.000426248
1-25700283-25701198	1-25913945-25914730	0.274363	Promoter	AT1G68500	Promoter	AT1G68920	0.669617	0.00631934
1-25765218-25766072	1-25656742-25657398	0.145931	Promoter	AT1G68620	Promoter	AT1G68430	0.704608	0.00335662
1-25765218-25766072	1-25700283-25701198	0.123639	Promoter	AT1G68620	Promoter	AT1G68500	0.538337	0.0384277
1-25765218-25766072	1-25830657-25831537	0.155984	Promoter	AT1G68620	gene	AT1G68765	0.620058	0.0136681
1-25800308-25801256	1-25683570-25684383	0.105113	Promoter	AT1G68710	gene	AT1G68480	0.729186	0.00203834
1-25865155-25866053	1-25700283-25701198	0.158509	Promoter	AT1G68820	Promoter	AT1G68500	0.673038	0.00596147
1-25877054-25877951	1-25879693-25880602	0.122109	Promoter	AT1G68830	Promoter	AT1G68840	0.638847	0.0103574
1-25951474-25952359	1-25953516-25954459	0.11556	Promoter	AT1G69030	exon	AT1G09033	0.608323	0.0161173
1-25951474-25952359	1-25957031-25957911	0.147668	Promoter	AT1G69030	Promoter	AT1G69040	0.51526	0.0493338
1-25957031-25957911	1-25691102-25692044	0.134915	Promoter	AT1G69040	Promoter	AT1G68490	0.552539	0.0326784
1-25957031-25957911	1-25960463-25961101	0.317668	Promoter	AT1G69040	Promoter	AT1G69050	0.82972	0.000129843
1-25961265-25962201	1-25674669-25675609	0.184269	Promoter	AT1G69050	three_prime_utr	AT1G68470	0.569387	0.0267246
1-26052799-26053698	1-26037210-26038071	0.237842	Promoter	AT1G69295	gene	AT1G69252	0.538468	0.0383712
1-26058801-26059758	1-26422144-26423050	0.11745	Promoter	AT1G69310	gene	AT1G70160	0.673505	0.00591382
1-26168643-26169418	1-26371928-26372781	0.180375	Promoter	AT1G69580	Promoter	AT1G70020	0.53252	0.0409885
1-26181541-26182370	1-26238279-26239222	0.168836	Promoter	AT1G69600	gene	AT1G69750	0.700353	0.00364157
1-26219360-26220271	1-26240565-26241306	0.13298	Promoter	AT1G69700	gene	AT1G69760	0.623616	0.0129856
1-26265508-26266298	1-26254579-26255508	0.139697	Promoter	AT1G69790	Promoter	AT1G69770	0.567045	0.0274988
1-26265508-26266298	1-26474593-26475264	0.122126	Promoter	AT1G69790	gene	AT1G70290	0.630249	0.0117841
1-26265508-26266298	1-26718912-26719763	0.170431	Promoter	AT1G69790	gene	AT1G70860	0.704244	0.00338029
1-26280940-26281906	1-26110009-26110861	0.108895	Promoter	AT1G69810	gene	AT1G69450	0.650479	0.00864573
1-26280940-26281906	1-26357528-26358369	0.121079	Promoter	AT1G69810	gene	AT1G69980	0.605469	0.0167611
1-26293518-26294124	1-26296229-26297070	0.12109	Promoter	AT1G69830	Promoter	AT1G69840	0.602797	0.0173818
1-26328216-26329031	1-26422144-26423050	0.146314	Promoter	AT1G69900	gene	AT1G70160	0.558865	0.0303364
1-26362569-26363484	1-26195329-26196273	0.109843	Promoter	AT1G69990	gene	AT1G69640	0.557316	0.0308977
1-26382506-26383144	1-26381671-26382397	0.168561	Promoter	AT1G70060	gene	AT1G70040	0.528119	0.0430082
1-26416284-26417238	1-26052799-26053698	0.135692	Promoter	AT1G70150	Promoter	AT1G69295	0.618946	0.0138869
1-26452263-26453113	1-26038194-26039092	0.14533	Promoter	AT1G70250	Promoter	AT1G69260	0.618224	0.0140306
1-26452263-26453113	1-26679825-26680689	0.201615	Promoter	AT1G70250	gene	AT1G70750	0.633655	0.0112018
1-26482601-26483458	1-26684651-26685441	0.194079	Promoter	AT1G70300	Promoter	AT1G70750	0.729318	0.00203262
1-26538606-26539536	1-26592706-26593670	0.262358	Promoter	AT1G70410	Promoter	AT1G70530	0.683309	0.00498204
1-26588438-26589192	1-26718912-26719763	0.235657	Promoter	AT1G70520	gene	AT1G70860	0.682203	0.00508091
1-26592706-26593670	1-26678223-26679164	0.144127	Promoter	AT1G70530	Promoter	AT1G70740	0.557625	0.0307851
1-26617755-26618570	1-26615630-26616556	0.130852	Promoter	AT1G70590	gene	AT1G70580	0.643174	0.00969248
1-26621344-26622258	1-26338549-26339412	0.217342	Promoter	AT1G70610	gene	AT1G69930	0.520669	0.0465945
1-26621344-26622258	1-26678223-26679164	0.237502	Promoter	AT1G70610	Promoter	AT1G70740	0.518991	0.047432
1-26635614-26636412	1-26741868-26742653	0.110869	Promoter	AT1G70640	Promoter	AT1G70940	0.679971	0.00528515
1-26666017-26666930	1-26725269-26726148	0.127607	Promoter	AT1G70720	Promoter	AT1G70880	0.556153	0.0313243
1-26683617-26684155	1-26474593-26475264	0.17269	Promoter	AT1G70750	gene	AT1G70290	0.528827	0.0426785
1-26684651-26685441	1-26449343-26450216	0.117185	Promoter	AT1G70750	Promoter	AT1G70220	0.646331	0.00922859
1-26719871-26720731	1-26587242-26588149	0.140702	Promoter	AT1G70860	gene	AT1G70520	0.615434	0.014596
1-26719871-26720731	1-26723930-26724858	0.247134	Promoter	AT1G70860	gene	AT1G70880	0.762209	0.000955325
1-26719871-26720731	1-26727258-26727877	0.160663	Promoter	AT1G70860	Promoter	AT1G70895	0.557937	0.030672
1-26725269-26726148	1-26718912-26719763	0.123388	Promoter	AT1G70880	gene	AT1G70860	0.692632	0.00420767
1-26727258-26727877	1-26718912-26719763	0.135688	Promoter	AT1G70895	gene	AT1G70860	0.619138	0.013849
1-26735339-26736131	1-26714815-26715791	0.132756	Promoter	AT1G70920	Promoter	AT1G70840	0.588969	0.0208801
1-26735339-26736131	1-26719871-26720731	0.104732	Promoter	AT1G70920	Promoter	AT1G70860	0.517366	0.0482533
1-26761744-26762640	1-26768113-26768923	0.135911	Promoter	AT1G70980	gene	AT1G70990	0.596876	0.0188197
1-26778373-26779294	1-26592706-26593670	0.115805	Promoter	AT1G71010	Promoter	AT1G70530	0.680949	0.00519492
1-26778373-26779294	1-27152985-27153914	0.129894	Promoter	AT1G71010	gene	AT1G72160	0.56599	0.0278531
1-26781603-26782501	1-26683617-26684155	0.11871	Promoter	AT1G71010	Promoter	AT1G70750	0.536698	0.0391367
1-26895887-26896602	1-26637126-26638069	0.111361	Promoter	AT1G71360	gene	AT1G70640	0.699793	0.00368051
1-26937819-26938751	1-27140400-27141305	0.101181	Promoter	AT1G71520	Promoter	AT1G72140	0.550939	0.0332916
1-27050101-27050829	1-27399869-27400693	0.112328	Promoter	AT1G71880	gene	AT1G72810	0.624868	0.0127519
1-27094811-27095719	1-27316788-27317466	0.162494	Promoter	AT1G71980	Promoter	AT1G72540	0.687453	0.004625
1-27131489-27132419	1-27094811-27095719	0.167414	Promoter	AT1G72120	Promoter	AT1G71980	0.774631	0.000696359
1-27131489-27132419	1-27316788-27317466	0.177096	Promoter	AT1G72120	Promoter	AT1G72540	0.671563	0.00611375
1-27147626-27148594	1-27221286-27222247	0.26518	Promoter	AT1G72150	Promoter	AT1G72300	0.551905	0.0329204
1-27147626-27148594	1-27306049-27306964	0.107237	Promoter	AT1G72150	gene	AT1G09313	0.516276	0.0488102
1-27210820-27211780	1-27083695-27084562	0.144809	Promoter	AT1G72270	gene	AT1G71960	0.669179	0.00636637
1-27221286-27222247	1-27210820-27211780	0.181482	Promoter	AT1G72300	Promoter	AT1G72270	0.535479	0.0396702
1-27221286-27222247	1-27277730-27278602	0.278274	Promoter	AT1G72300	Promoter	AT1G72450	0.712866	0.00285434
1-27221286-27222247	1-27316788-27317466	0.115684	Promoter	AT1G72300	Promoter	AT1G72540	0.566994	0.0275158
1-27221286-27222247	1-27317546-27318169	0.179608	Promoter	AT1G72300	Promoter	AT1G72540	0.659553	0.00747129
1-27277730-27278602	1-27221286-27222247	0.278274	Promoter	AT1G72450	Promoter	AT1G72300	0.737643	0.00169625
1-27277730-27278602	1-27316788-27317466	0.126819	Promoter	AT1G72450	Promoter	AT1G72540	0.642181	0.009842
1-27277730-27278602	1-27571195-27571873	0.324439	Promoter	AT1G72450	Promoter	AT1G73330	0.569805	0.0265881
1-27302780-27303513	1-27221286-27222247	0.108298	Promoter	AT1G72510	Promoter	AT1G72300	0.695682	0.00397628
1-27302780-27303513	1-27277730-27278602	0.168422	Promoter	AT1G72510	Promoter	AT1G72450	0.564362	0.0284064
1-27302780-27303513	1-27699317-27700076	0.185734	Promoter	AT1G72510	Promoter	AT1G73670	0.646349	0.00922607
1-27316788-27317466	1-27094811-27095719	0.162494	Promoter	AT1G72540	Promoter	AT1G71980	0.673347	0.00592988
1-27316788-27317466	1-27221286-27222247	0.115684	Promoter	AT1G72540	Promoter	AT1G72300	0.647024	0.00912911
1-27316788-27317466	1-27277730-27278602	0.126819	Promoter	AT1G72540	Promoter	AT1G72450	0.541405	0.037126
1-27316788-27317466	1-27568695-27569352	0.115473	Promoter	AT1G72540	Promoter	AT1G73320	0.671205	0.00615117
1-27317546-27318169	1-27221286-27222247	0.179608	Promoter	AT1G72540	Promoter	AT1G72300	0.647024	0.00912911
1-27429350-27430177	1-27152985-27153914	0.14973	Promoter	AT1G72890	gene	AT1G72160	0.541074	0.0372648
1-27429350-27430177	1-27185519-27186391	0.100758	Promoter	AT1G72890	gene	AT1G72220	0.560262	0.0298369
1-27443886-27444769	1-27306049-27306964	0.151173	Promoter	AT1G72950	gene	AT1G09313	0.600057	0.0180362
1-27527589-27528457	1-27714195-27714990	0.126941	Promoter	AT1G73200	Promoter	AT1G73690	0.666026	0.00671311
1-27532782-27533517	1-27856091-27856891	0.190431	Promoter	AT1G73210	gene	AT1G74080	0.677317	0.00553651
1-27532782-27533517	1-27859050-27859918	0.172672	Promoter	AT1G73210	Promoter	AT1G74088	0.544582	0.0358136
1-27547999-27548865	1-27431400-27432359	0.193355	Promoter	AT1G73250	gene	AT1G72890	0.583395	0.0224331
1-27571195-27571873	1-27770053-27770870	0.109026	Promoter	AT1G73330	gene	AT1G73850	0.585026	0.0219697
1-27600784-27601453	1-27600082-27600685	0.331669	Promoter	AT1G73410	gene	AT1G73400	0.576754	0.0243966
1-27628499-27629236	1-27627455-27628382	0.156849	Promoter	AT1G73480	gene	AT1G73470	0.563228	0.0287969
1-27628499-27629236	1-27699317-27700076	0.121515	Promoter	AT1G73480	Promoter	AT1G73670	0.54315	0.0364008
1-27659004-27659921	1-27273547-27274386	0.117687	Promoter	AT1G73590	gene	AT1G72440	0.58579	0.0217554
1-27659004-27659921	1-27655818-27656527	0.10571	Promoter	AT1G73590	gene	AT1G09393	0.833333	0.000113994
1-27665358-27666200	1-27659004-27659921	0.3215	Promoter	AT1G73600	Promoter	AT1G73590	0.618935	0.0138891
1-27691436-27692371	1-27952898-27953736	0.130628	Promoter	AT1G73650	Promoter	AT1G74350	0.548461	0.0342582
1-27759311-27760176	1-27713646-27714161	0.178596	Promoter	AT1G73820	Promoter	AT1G73690	0.54051	0.0375023
1-27785721-27786576	1-27746385-27747225	0.238257	Promoter	AT1G73885	gene	AT1G73805	0.598437	0.0184319
1-27834576-27835408	1-27677569-27678514	0.196234	Promoter	AT1G74010	Promoter	AT1G73610	0.62295	0.0131113
1-27852629-27853461	1-27659004-27659921	0.148378	Promoter	AT1G74060	Promoter	AT1G73590	0.719253	0.00250865
1-27862343-27863276	1-27532782-27533517	0.102014	Promoter	AT1G74090	Promoter	AT1G73210	0.597505	0.0186627
1-27862343-27863276	1-27655818-27656527	0.21196	Promoter	AT1G74090	gene	AT1G09393	0.561207	0.0295024
1-27862343-27863276	1-27770053-27770870	0.143279	Promoter	AT1G74090	gene	AT1G73850	0.714628	0.00275537
1-27909547-27910427	1-27572010-27572987	0.136361	Promoter	AT1G74210	Promoter	AT1G73340	0.540486	0.0375128
1-27959019-27959927	1-28145018-28146157	0.228433	Promoter	AT1G74380	gene	AT1G74930	0.745747	0.00141335
1-28095134-28096059	1-27933345-27934089	0.292405	Promoter	AT1G74780	gene	AT1G74290	0.680045	0.00527831
1-28095134-28096059	1-28233697-28234556	0.125947	Promoter	AT1G74780	Promoter	AT1G75230	0.665812	0.00673712
1-28150670-28151561	1-27856091-27856891	0.315216	Promoter	AT1G74950	gene	AT1G74080	0.525462	0.0442631
1-28150670-28151561	1-27951322-27952323	0.158223	Promoter	AT1G74950	gene	AT1G74340	0.642001	0.00986931
1-28150670-28151561	1-28233697-28234556	0.243005	Promoter	AT1G74950	Promoter	AT1G75230	0.539331	0.0380025
1-28184894-28185820	1-28218386-28219333	0.259867	Promoter	AT1G75060	gene	AT1G75180	0.679639	0.00531614
1-28233697-28234556	1-28211413-28212246	0.179066	Promoter	AT1G75230	gene	AT1G75160	0.529079	0.0425617
1-28284552-28285685	1-28463680-28464586	0.189812	Promoter	AT1G75380	gene	AT1G75820	0.572221	0.02581
1-28312931-28313753	1-28233697-28234556	0.226595	Promoter	AT1G75440	Promoter	AT1G75230	0.537767	0.0386733
1-28312931-28313753	1-28647925-28648849	0.106637	Promoter	AT1G75440	Promoter	AT1G76360	0.569031	0.0268412
1-28312931-28313753	1-28680047-28680944	0.103421	Promoter	AT1G75440	gene	AT1G76430	0.762548	0.000947339
1-28365656-28366508	1-28739830-28740778	0.159003	Promoter	AT1G75540	Promoter	AT1G76590	0.587251	0.0213497
1-28385155-28386109	1-28469564-28470412	0.133535	Promoter	AT1G75590	gene	AT1G09583	0.652699	0.00834594
1-28385155-28386109	1-28485639-28486604	0.164298	Promoter	AT1G75590	Promoter	AT1G75850	0.645961	0.00928201
1-28386780-28387646	1-28218386-28219333	0.213622	Promoter	AT1G75590	gene	AT1G75180	0.733869	0.00184267
1-28442738-28443666	1-28489956-28490815	0.158789	Promoter	AT1G75750	Promoter	AT1G75880	0.568659	0.0269634
1-28442738-28443666	1-28607715-28608547	0.155546	Promoter	AT1G75750	gene	AT1G76250	0.538882	0.0381939
1-28454205-28455105	1-28580796-28581538	0.176786	Promoter	AT1G75780	gene	AT1G76160	0.698688	0.00375818
1-28474164-28475052	1-28158835-28159718	0.179155	Promoter	AT1G75840	gene	AT1G74970	0.519223	0.0473158
1-28474164-28475052	1-28228488-28229387	0.100509	Promoter	AT1G75840	gene	AT1G75210	0.531265	0.041557
1-28474164-28475052	1-28606224-28607181	0.185548	Promoter	AT1G75840	gene	AT1G76250	0.573059	0.0255439
1-28475324-28476200	1-28607715-28608547	0.2321	Promoter	AT1G75840	gene	AT1G76250	0.523957	0.0449857
1-28545312-28545996	1-28463680-28464586	0.103685	Promoter	AT1G76060	gene	AT1G75820	0.811646	0.000238817
1-28545312-28545996	1-28875625-28876486	0.125824	Promoter	AT1G76060	Promoter	AT1G76890	0.542389	0.0367158
1-28545312-28545996	1-28953139-28954026	0.192297	Promoter	AT1G76060	Promoter	AT1G77030	0.666408	0.00667029
1-28587710-28588078	1-28963006-28963858	0.154632	Promoter	AT1G76170	Promoter	AT1G77090	0.604098	0.0170774
1-28647925-28648849	1-28680047-28680944	0.208399	Promoter	AT1G76360	gene	AT1G76430	0.702544	0.00349256
1-28647925-28648849	1-28738621-28739564	0.228933	Promoter	AT1G76360	gene	AT1G76580	0.635674	0.0108673
1-28647925-28648849	1-28875625-28876486	0.19524	Promoter	AT1G76360	Promoter	AT1G76890	0.633498	0.0112281
1-28647925-28648849	1-28897575-28898511	0.138419	Promoter	AT1G76360	Promoter	AT1G76930	0.873726	2.08e-05
1-28704768-28705644	1-28385155-28386109	0.102074	Promoter	AT1G76500	Promoter	AT1G75590	0.619507	0.0137763
1-28739830-28740778	1-28953139-28954026	0.13409	Promoter	AT1G76590	Promoter	AT1G77030	0.538379	0.0384094
1-28767444-28768232	1-28549457-28550333	0.170759	Promoter	AT1G76640	gene	AT1G76080	0.628785	0.0120417
1-28784764-28785808	1-28776079-28776952	0.142609	Promoter	AT1G76700	Promoter	AT1G76670	0.524448	0.0447491
1-28875625-28876486	1-28545312-28545996	0.125824	Promoter	AT1G76890	Promoter	AT1G76060	0.592156	0.0200298
1-28875625-28876486	1-28897575-28898511	0.129748	Promoter	AT1G76890	Promoter	AT1G76930	0.519035	0.0474102
1-28881322-28882196	1-28738621-28739564	0.205688	Promoter	AT1G76900	gene	AT1G76580	0.593911	0.0195731
1-28897575-28898511	1-28647925-28648849	0.138419	Promoter	AT1G76930	Promoter	AT1G76360	0.618521	0.0139714
1-28905256-28905961	1-28738621-28739564	0.180262	Promoter	AT1G76940	gene	AT1G76580	0.70977	0.00303506
1-28905256-28905961	1-29204397-29205305	0.171693	Promoter	AT1G76940	Promoter	AT1G77700	0.699923	0.00367143
1-28916813-28917744	1-28963006-28963858	0.192601	Promoter	AT1G76952	Promoter	AT1G77090	0.514092	0.0499404
1-28937968-28938875	1-29116994-29117907	0.153359	Promoter	AT1G77000	gene	AT1G77480	0.552695	0.0326189
1-28939798-28940668	1-28588139-28588866	0.143634	Promoter	AT1G77000	Promoter	AT1G76170	0.699609	0.00369335
1-28963006-28963858	1-28647925-28648849	0.11409	Promoter	AT1G77090	Promoter	AT1G76360	0.51965	0.0471021
1-29037646-29038527	1-29371627-29372522	0.137768	Promoter	AT1G77290	Promoter	AT1G78090	0.545669	0.0353723
1-29204397-29205305	1-29387179-29388077	0.153393	Promoter	AT1G77700	Promoter	AT1G78100	0.530434	0.041937
1-29217639-29218518	1-28974748-28975693	0.115234	Promoter	AT1G77740	gene	AT1G77110	0.634456	0.0110681
1-29217639-29218518	1-29182798-29183706	0.104509	Promoter	AT1G77740	gene	AT1G77655	0.557542	0.0308153
1-29240747-29241631	1-29135529-29136369	0.164891	Promoter	AT1G77760	Promoter	AT1G77530	0.562004	0.0292227
1-29240747-29241631	1-29438407-29439203	0.123876	Promoter	AT1G77760	Promoter	AT1G78240	0.576286	0.0245398
1-29252804-29253742	1-29473706-29474637	0.103199	Promoter	AT1G77800	gene	AT1G78340	0.799444	0.000347998
1-29271793-29272679	1-29206261-29207141	0.228983	Promoter	AT1G77850	gene	AT1G77700	0.589305	0.0207893
1-29338281-29338978	1-29151987-29152874	0.24059	Promoter	AT1G78020	gene	AT1G77590	0.743786	0.00147804
1-29338281-29338978	1-29345101-29346051	0.186318	Promoter	AT1G78020	Promoter	AT1G78040	0.518576	0.0476407
1-29338281-29338978	1-29633132-29633993	0.116378	Promoter	AT1G78020	Promoter	AT1G78815	0.769678	0.000791712
1-29353712-29354628	1-29100710-29101608	0.159071	Promoter	AT1G78060	gene	AT1G77450	0.801438	0.000327806
1-29353712-29354628	1-29384654-29385603	0.106551	Promoter	AT1G78060	Promoter	AT1G78100	0.604977	0.0168743
1-29371627-29372522	1-29382461-29383339	0.110655	Promoter	AT1G78090	Promoter	AT1G78100	0.543367	0.0363112
1-29371627-29372522	1-29560747-29561424	0.161609	Promoter	AT1G78090	gene	AT1G78580	0.538097	0.0385309
1-29387179-29388077	1-29204397-29205305	0.153393	Promoter	AT1G78100	Promoter	AT1G77700	0.755638	0.00112094
1-29419707-29420547	1-29240747-29241631	0.158786	Promoter	AT1G78200	Promoter	AT1G77760	0.619158	0.013845
1-29438407-29439203	1-29135529-29136369	0.115891	Promoter	AT1G78240	Promoter	AT1G77530	0.551076	0.0332385
1-29465677-29466558	1-29367210-29368146	0.145642	Promoter	AT1G78310	three_prime_utr	AT1G78080	0.725873	0.00218655
1-29465677-29466558	1-29427426-29428379	0.199587	Promoter	AT1G78310	Promoter	AT1G78220	0.541502	0.0370857
1-29485737-29486623	1-29714611-29715478	0.127621	Promoter	AT1G78370	gene	AT1G78990	0.688068	0.00457381
1-29514779-29515521	1-29842073-29843031	0.163775	Promoter	AT1G78440	Promoter	AT1G79340	0.69668	0.00390281
1-29540631-29541581	1-29438407-29439203	0.141522	Promoter	AT1G78520	Promoter	AT1G78240	0.590918	0.0203569
1-29540631-29541581	1-29590347-29591296	0.117071	Promoter	AT1G78520	Promoter	AT1G78670	0.576021	0.0246208
1-29540631-29541581	1-29991266-29991916	0.191128	Promoter	AT1G78520	gene	AT1G79700	0.569952	0.0265401
1-29572918-29573334	1-29540631-29541581	0.230219	Promoter	AT1G78610	Promoter	AT1G78520	0.54994	0.0336788
1-29590347-29591296	1-29327107-29327965	0.103066	Promoter	AT1G78670	gene	AT1G78000	0.737813	0.00168987
1-29590347-29591296	1-29526088-29526793	0.365173	Promoter	AT1G78670	gene	AT1G78476	0.724265	0.00226158
1-29590347-29591296	1-29835299-29836256	0.114854	Promoter	AT1G78670	gene	AT1G79310	0.715609	0.00270148
1-29643738-29644524	1-29329114-29329798	0.15871	Promoter	AT1G78850	gene	AT1G78000	0.750044	0.00127957
1-29643738-29644524	1-29760150-29760871	0.192459	Promoter	AT1G78850	gene	AT1G79110	0.537384	0.0388387
1-29645157-29646019	1-29410404-29411333	0.134459	Promoter	AT1G78850	gene	AT1G78160	0.713657	0.00280956
1-29741086-29742002	1-29793707-29794689	0.101868	Promoter	AT1G79060	gene	AT1G79190	0.85906	4.09e-05
1-29784943-29785922	1-29800215-29801139	0.159866	Promoter	AT1G79180	Promoter	AT1G79210	0.549346	0.0339107
1-29800215-29801139	1-30241987-30242831	0.119697	Promoter	AT1G79210	gene	AT1G80440	0.625067	0.0127151
1-29814050-29814989	1-29526088-29526793	0.221364	Promoter	AT1G79250	gene	AT1G78476	0.677145	0.00555307
1-29814050-29814989	1-29911714-29912595	0.204746	Promoter	AT1G79250	gene	AT1G79520	0.575531	0.0247719
1-29814050-29814989	1-30011133-30012089	0.250428	Promoter	AT1G79250	gene	AT1G79750	0.703293	0.00344269
1-29994396-29995330	1-29911714-29912595	0.12618	Promoter	AT1G79700	gene	AT1G79520	0.726926	0.00213854
1-29994396-29995330	1-30242941-30243838	0.249316	Promoter	AT1G79700	gene	AT1G80440	0.896414	6.07e-06
1-30054016-30054903	1-30191371-30192230	0.192201	Promoter	AT1G79910	Promoter	AT1G80300	0.553548	0.0322959
1-30054016-30054903	1-30377382-30377921	0.117111	Promoter	AT1G79910	Promoter	AT1G80830	0.598662	0.0183767
1-30092422-30093348	1-29956967-29957913	0.155282	Promoter	AT1G80000	gene	AT1G79610	0.680638	0.00522345
1-30158384-30159243	1-30157372-30158238	0.520436	Promoter	AT1G80180	Promoter	AT1G80170	0.747521	0.00135681
1-30158384-30159243	1-30170908-30171712	0.113707	Promoter	AT1G80180	gene	AT1G80230	0.694333	0.00407736
1-30191371-30192230	1-30129390-30130346	0.154092	Promoter	AT1G80300	gene	AT1G80080	0.581775	0.0229005
1-30275096-30275930	1-30099557-30100563	0.103647	Promoter	AT1G80520	gene	AT1G80010	0.738054	0.00168089
1-30280400-30281275	1-30423520-30424470	0.12195	Promoter	AT1G80530	gene	AT1G80980	0.766107	0.000866836
1-30302323-30303189	1-30311525-30312221	0.10266	Promoter	AT1G80600	Promoter	AT1G80640	0.592023	0.0200647
1-30348186-30349144	1-30423520-30424470	0.14076	Promoter	AT1G80750	gene	AT1G80980	0.574751	0.0250136
1-30383121-30383850	1-30371431-30372386	0.122805	Promoter	AT1G80840	gene	AT1G80820	0.686628	0.00469446
1-30383121-30383850	1-30387385-30388369	0.108352	Promoter	AT1G80840	gene	AT1G80850	0.601167	0.0177688
1-30391155-30392086	1-30197802-30198609	0.120245	Promoter	AT1G80860	gene	AT1G80325	0.660394	0.00736913
2-96287-97269	2-137628-138503	0.118504	Promoter	AT2G01130	gene	AT2G01260	0.530909	0.0417193
2-98909-99862	2-97423-98318	0.167712	Promoter	AT2G01150	Promoter	AT2G01140	0.529586	0.0423269
2-151247-152116	2-9557-10477	0.134435	Promoter	AT2G01290	gene	AT2G01023	0.605997	0.0166406
2-234921-235642	2-190528-191351	0.185674	Promoter	AT2G01520	Promoter	AT2G01430	0.64817	0.00896659
2-234921-235642	2-234205-234821	0.538664	Promoter	AT2G01520	Promoter	AT2G01510	0.571184	0.0261418
2-234921-235642	2-239045-239995	0.100349	Promoter	AT2G01520	Promoter	AT2G01530	0.576039	0.0246156
2-234921-235642	2-298923-299775	0.200007	Promoter	AT2G01520	Promoter	AT2G01670	0.702805	0.00347511
2-234921-235642	2-378830-379658	0.237445	Promoter	AT2G01520	Promoter	AT2G01850	0.585778	0.0217588
2-234921-235642	2-396703-397580	0.122686	Promoter	AT2G01520	gene	AT2G01890	0.542612	0.0366232
2-234921-235642	2-404961-405904	0.238559	Promoter	AT2G01520	Promoter	AT2G01900	0.57271	0.0256544
2-239045-239995	2-234921-235642	0.100349	Promoter	AT2G01530	Promoter	AT2G01520	0.633643	0.0112039
2-239045-239995	2-406735-407578	0.113106	Promoter	AT2G01530	gene	AT2G01900	0.682507	0.00505362
2-261398-262248	2-9557-10477	0.191147	Promoter	AT2G01570	gene	AT2G01023	0.55058	0.0334303
2-261398-262248	2-262804-263723	0.178397	Promoter	AT2G01570	Promoter	AT2G01590	0.802087	0.000321441
2-298923-299775	2-234205-234821	0.111325	Promoter	AT2G01670	Promoter	AT2G01510	0.515812	0.0490486
2-298923-299775	2-234921-235642	0.200007	Promoter	AT2G01670	Promoter	AT2G01520	0.688665	0.0045245
2-298923-299775	2-404961-405904	0.117435	Promoter	AT2G01670	Promoter	AT2G01900	0.571085	0.0261737
2-300370-301281	2-302075-303064	0.141545	Promoter	AT2G01670	Promoter	AT2G01680	0.731247	0.00195028
2-300370-301281	2-396703-397580	0.274033	Promoter	AT2G01670	gene	AT2G01890	0.613107	0.0150812
2-300370-301281	2-404961-405904	0.126845	Promoter	AT2G01670	Promoter	AT2G01900	0.571085	0.0261737
2-402816-403685	2-302075-303064	0.298736	Promoter	AT2G01900	Promoter	AT2G01680	0.779959	0.000604414
2-402816-403685	2-646441-647231	0.152686	Promoter	AT2G01900	Promoter	AT2G02450	0.637728	0.010535
2-404961-405904	2-188596-189480	0.395565	Promoter	AT2G01900	gene	AT2G01430	0.648621	0.00890315
2-404961-405904	2-190528-191351	0.130855	Promoter	AT2G01900	Promoter	AT2G01430	0.665386	0.00678524
2-404961-405904	2-300370-301281	0.126845	Promoter	AT2G01900	Promoter	AT2G01670	0.654094	0.00816178
2-404961-405904	2-411781-412738	0.199745	Promoter	AT2G01900	gene	AT2G01905	0.621327	0.0134217
2-404961-405904	2-644084-645072	0.213631	Promoter	AT2G01900	Promoter	AT2G02450	0.604408	0.0170057
2-404961-405904	2-646441-647231	0.109577	Promoter	AT2G01900	Promoter	AT2G02450	0.637728	0.010535
2-494748-495588	2-720149-720999	0.183412	Promoter	AT2G02060	gene	AT2G04255	0.5531	0.0324655
2-503157-504114	2-522638-523477	0.159256	Promoter	AT2G02070	Promoter	AT2G02080	0.568115	0.0271429
2-504618-505409	2-415351-415921	0.143441	Promoter	AT2G02070	gene	AT2G01905	0.554932	0.0317772
2-504618-505409	2-437226-438195	0.190204	Promoter	AT2G02070	three_prime_utr	AT2G01940	0.682531	0.00505141
2-504618-505409	2-522638-523477	0.179506	Promoter	AT2G02070	Promoter	AT2G02080	0.568115	0.0271429
2-522638-523477	2-503157-504114	0.159256	Promoter	AT2G02080	Promoter	AT2G02070	0.573153	0.0255145
2-716760-717605	2-706509-707447	0.100132	Promoter	AT2G02620	gene	AT2G02590	0.550112	0.0336117
2-744970-745813	2-992230-993161	0.20939	Promoter	AT2G02680	gene	AT2G03260	0.773281	0.000721362
2-761477-762406	2-617008-617901	0.262876	Promoter	AT2G02710	gene	AT2G02340	0.602739	0.0173954
2-800799-801604	2-588902-589537	0.21609	Promoter	AT2G02800	Promoter	AT2G02220	0.523921	0.0450031
2-1041394-1042212	2-800799-801604	0.212868	Promoter	AT2G03450	Promoter	AT2G02800	0.548272	0.0343329
2-1381323-1382189	2-1384178-1385051	0.168931	Promoter	AT2G04100	Promoter	AT2G04115	0.594379	0.0194526
2-1504690-1505615	2-1355508-1356478	0.171533	Promoter	AT2G04305	Promoter	AT2G04066	0.648245	0.00895596
2-3045080-3046028	2-3254527-3255424	0.120272	Promoter	AT2G07340	gene	AT2G07779	0.920861	1.12e-06
2-3045080-3046028	2-3259209-3259872	0.120295	Promoter	AT2G07340	Promoter	AT2G07613	0.895938	6.25e-06
2-3045080-3046028	2-3260094-3260988	0.130338	Promoter	AT2G07340	Promoter	AT2G07613	0.91412	1.88e-06
2-3045080-3046028	2-3263032-3263784	0.129201	Promoter	AT2G07340	Promoter	AT2G07684	0.918408	1.36e-06
2-3045080-3046028	2-3264005-3264582	0.13192	Promoter	AT2G07340	Promoter	AT2G07684	0.909192	2.66e-06
2-3045080-3046028	2-3265732-3266391	0.140875	Promoter	AT2G07340	Promoter	AT2G07621	0.92341	9.12e-07
2-3045080-3046028	2-3267511-3268377	0.123228	Promoter	AT2G07340	Promoter	AT2G07674	0.922454	9.86e-07
2-3045080-3046028	2-3268942-3269808	0.124553	Promoter	AT2G07340	Promoter	AT2G07674	0.906243	3.25e-06
2-3045080-3046028	2-3271911-3272591	0.138693	Promoter	AT2G07340	Promoter	AT2G07676	0.892884	7.48e-06
2-3045080-3046028	2-3275507-3276405	0.13653	Promoter	AT2G07340	Promoter	AT2G07623	0.908216	2.85e-06
2-3045080-3046028	2-3278455-3279268	0.135112	Promoter	AT2G07340	Promoter	AT2G07678	0.905248	3.48e-06
2-3045080-3046028	2-3280110-3281002	0.136775	Promoter	AT2G07340	Promoter	AT2G07678	0.888777	9.46e-06
2-3045080-3046028	2-3281382-3282197	0.129705	Promoter	AT2G07340	gene	AT2G07678	0.917811	1.42e-06
2-3045080-3046028	2-3283101-3284016	0.140278	Promoter	AT2G07340	gene	AT2G07678	0.914725	1.79e-06
2-3045080-3046028	2-3291637-3292531	0.128073	Promoter	AT2G07340	gene	AT2G07681	0.90829	2.83e-06
2-3045080-3046028	2-3292966-3293868	0.129978	Promoter	AT2G07340	three_prime_utr	AT2G07681	0.875378	1.92e-05
2-3045080-3046028	2-3294123-3294985	0.12975	Promoter	AT2G07340	Promoter	AT2G07626	0.915702	1.67e-06
2-3045080-3046028	2-3295307-3295841	0.1298	Promoter	AT2G07340	Promoter	AT2G07626	0.921829	1.04e-06
2-3045080-3046028	2-3295924-3296345	0.122396	Promoter	AT2G07340	Promoter	AT2G07626	0.890812	8.43e-06
2-3045080-3046028	2-3296777-3297575	0.130903	Promoter	AT2G07340	gene	AT2G07626	0.861879	3.61e-05
2-3045080-3046028	2-3298960-3299869	0.110531	Promoter	AT2G07340	Promoter	AT2G07627	0.912283	2.14e-06
2-3045080-3046028	2-3303391-3304285	0.135972	Promoter	AT2G07340	Promoter	AT2G07772	0.892444	7.68e-06
2-3045080-3046028	2-3306254-3307075	0.106326	Promoter	AT2G07340	Promoter	AT2G07774	0.915055	1.75e-06
2-3045080-3046028	2-3307197-3307900	0.129471	Promoter	AT2G07340	Promoter	AT2G07774	0.911237	2.31e-06
2-3045080-3046028	2-3308170-3308990	0.113758	Promoter	AT2G07340	Promoter	AT2G07774	0.91583	1.65e-06
2-3045080-3046028	2-3312930-3313797	0.142932	Promoter	AT2G07340	Promoter	AT2G07687	0.924462	8.36e-07
2-3045080-3046028	2-3313937-3315145	0.140308	Promoter	AT2G07340	Promoter	AT2G07687	0.917285	1.48e-06
2-3045080-3046028	2-3319581-3320490	0.125202	Promoter	AT2G07340	stop_codon	AT2G07631	0.914776	1.79e-06
2-3045080-3046028	2-3321569-3322470	0.13159	Promoter	AT2G07340	three_prime_utr	AT2G07632	0.892748	7.54e-06
2-3045080-3046028	2-3324338-3325037	0.136565	Promoter	AT2G07340	Promoter	AT2G07632	0.916525	1.57e-06
2-3045080-3046028	2-3326850-3327756	0.122533	Promoter	AT2G07340	Promoter	AT2G07633	0.907466	3e-06
2-3045080-3046028	2-3329152-3330012	0.113088	Promoter	AT2G07340	Promoter	AT2G07633	0.905212	3.49e-06
2-3045080-3046028	2-3330688-3331545	0.140774	Promoter	AT2G07340	gene	AT2G07633	0.907629	2.96e-06
2-3045080-3046028	2-3331871-3332552	0.137113	Promoter	AT2G07340	gene	AT2G07792	0.9243	8.47e-07
2-3045080-3046028	2-3332656-3333430	0.142815	Promoter	AT2G07340	gene	AT2G07792	0.910175	2.49e-06
2-3045080-3046028	2-3334071-3334832	0.139145	Promoter	AT2G07340	Promoter	AT2G07689	0.916488	1.57e-06
2-3045080-3046028	2-3334966-3335865	0.141497	Promoter	AT2G07340	Promoter	AT2G07689	0.921908	1.03e-06
2-3045080-3046028	2-3336984-3338375	0.152189	Promoter	AT2G07340	Promoter	AT2G07636	0.916139	1.62e-06
2-3045080-3046028	2-3342100-3342545	0.135123	Promoter	AT2G07340	Promoter	AT2G07691	0.94279	1.44e-07
2-3045080-3046028	2-3342597-3342901	0.14362	Promoter	AT2G07340	Promoter	AT2G07692	0.910171	2.49e-06
2-3045080-3046028	2-3344191-3344996	0.134812	Promoter	AT2G07340	Promoter	AT2G07695	0.903404	3.92e-06
2-3045080-3046028	2-3345257-3346112	0.123327	Promoter	AT2G07340	Promoter	AT2G07695	0.904866	3.57e-06
2-3045080-3046028	2-3346345-3347147	0.127686	Promoter	AT2G07340	Promoter	AT2G07695	0.903541	3.89e-06
2-3045080-3046028	2-3348628-3349534	0.132058	Promoter	AT2G07340	gene	AT2G07785	0.914391	1.84e-06
2-3045080-3046028	2-3354157-3355063	0.124959	Promoter	AT2G07340	Promoter	AT2G07696	0.911528	2.26e-06
2-3045080-3046028	2-3356623-3357305	0.135381	Promoter	AT2G07340	Promoter	AT2G07798	0.919035	1.29e-06
2-3045080-3046028	2-3357405-3357721	0.134459	Promoter	AT2G07340	Promoter	AT2G07798	0.919753	1.22e-06
2-3045080-3046028	2-3358449-3359310	0.140183	Promoter	AT2G07340	gene	AT2G07798	0.917197	1.49e-06
2-3045080-3046028	2-3360127-3360710	0.127511	Promoter	AT2G07340	gene	AT2G07798	0.912878	2.05e-06
2-3045080-3046028	2-3360800-3361196	0.117817	Promoter	AT2G07340	gene	AT2G07798	0.907658	2.96e-06
2-3045080-3046028	2-3362578-3363488	0.129381	Promoter	AT2G07340	gene	AT2G07698	0.855185	4.83e-05
2-3045080-3046028	2-3364337-3365131	0.137984	Promoter	AT2G07340	Promoter	AT2G07667	0.902384	4.19e-06
2-3045080-3046028	2-3365253-3365973	0.136778	Promoter	AT2G07340	gene	AT2G07667	0.906869	3.12e-06
2-3045080-3046028	2-3366349-3366891	0.127436	Promoter	AT2G07340	gene	AT2G07667	0.909773	2.56e-06
2-3045080-3046028	2-3367003-3367851	0.130489	Promoter	AT2G07340	three_prime_utr	AT2G07667	0.908733	2.75e-06
2-3045080-3046028	2-3374763-3375612	0.110725	Promoter	AT2G07340	Promoter	AT2G07638	0.893552	7.2e-06
2-3045080-3046028	2-3376424-3377456	0.141124	Promoter	AT2G07340	Promoter	AT2G07638	0.917572	1.45e-06
2-3045080-3046028	2-3377605-3378795	0.130721	Promoter	AT2G07340	gene	AT2G07638	0.911617	2.25e-06
2-3045080-3046028	2-3381457-3382364	0.132528	Promoter	AT2G07340	gene	AT2G07706	0.903885	3.8e-06
2-3045080-3046028	2-3388974-3389821	0.134975	Promoter	AT2G07340	gene	AT2G07641	0.910078	2.5e-06
2-3045080-3046028	2-3393279-3393704	0.139743	Promoter	AT2G07340	Promoter	AT2G07641	0.899628	4.99e-06
2-3045080-3046028	2-3393786-3394189	0.143991	Promoter	AT2G07340	Promoter	AT2G07641	0.910911	2.36e-06
2-3045080-3046028	2-3394801-3395630	0.137497	Promoter	AT2G07340	Promoter	AT2G07641	0.891009	8.34e-06
2-3045080-3046028	2-3395914-3396575	0.136528	Promoter	AT2G07340	Promoter	AT2G07642	0.887716	1e-05
2-3045080-3046028	2-3396577-3397544	0.140085	Promoter	AT2G07340	Promoter	AT2G07642	0.919886	1.21e-06
2-3045080-3046028	2-3398401-3399319	0.143875	Promoter	AT2G07340	Promoter	AT2G07642	0.912581	2.1e-06
2-3045080-3046028	2-3399933-3400737	0.142032	Promoter	AT2G07340	Promoter	AT2G07642	0.917122	1.5e-06
2-3045080-3046028	2-3404798-3405114	0.120849	Promoter	AT2G07340	Promoter	AT2G07643	0.834307	0.000110007
2-3045080-3046028	2-3405191-3405656	0.128119	Promoter	AT2G07340	Promoter	AT2G07644	0.909935	2.53e-06
2-3045080-3046028	2-3406035-3406913	0.139467	Promoter	AT2G07340	Promoter	AT2G07713	0.925338	7.76e-07
2-3045080-3046028	2-3407281-3408209	0.133349	Promoter	AT2G07340	Promoter	AT2G07646	0.908918	2.71e-06
2-3045080-3046028	2-3408531-3409348	0.117424	Promoter	AT2G07340	Promoter	AT2G07714	0.893964	7.02e-06
2-3045080-3046028	2-3410636-3411536	0.132223	Promoter	AT2G07340	Promoter	AT2G07715	0.891671	8.03e-06
2-3045080-3046028	2-3412310-3413216	0.132298	Promoter	AT2G07340	gene	AT2G07715	0.921726	1.05e-06
2-3045080-3046028	2-3418310-3419215	0.138944	Promoter	AT2G07340	Promoter	AT2G07718	0.917958	1.41e-06
2-3045080-3046028	2-3428607-3429512	0.137383	Promoter	AT2G07340	gene	AT2G07718	0.885049	1.16e-05
2-3045080-3046028	2-3431108-3432016	0.136298	Promoter	AT2G07340	gene	AT2G07648	0.931571	4.47e-07
2-3045080-3046028	2-3433701-3434651	0.130476	Promoter	AT2G07340	Promoter	AT2G07719	0.922586	9.76e-07
2-3045080-3046028	2-3438097-3438991	0.13301	Promoter	AT2G07340	Promoter	AT2G07722	0.910085	2.5e-06
2-3045080-3046028	2-3439952-3440848	0.128643	Promoter	AT2G07340	gene	AT2G07652	0.916578	1.56e-06
2-3045080-3046028	2-3442318-3443224	0.13424	Promoter	AT2G07340	Promoter	AT2G07652	0.903215	3.97e-06
2-3045080-3046028	2-3446978-3447877	0.12117	Promoter	AT2G07340	Promoter	AT2G07815	0.930604	4.89e-07
2-3045080-3046028	2-3453587-3454495	0.131115	Promoter	AT2G07340	Promoter	AT2G07728	0.873988	2.05e-05
2-3045080-3046028	2-3458671-3459522	0.131809	Promoter	AT2G07340	Promoter	AT2G07820	0.918353	1.36e-06
2-3045080-3046028	2-3460082-3460753	0.144589	Promoter	AT2G07340	gene	AT2G07656	0.908227	2.85e-06
2-3045080-3046028	2-3460861-3461415	0.137352	Promoter	AT2G07340	gene	AT2G07656	0.910158	2.49e-06
2-3045080-3046028	2-3463572-3464139	0.133735	Promoter	AT2G07340	exon	AT2G07758	0.912478	2.11e-06
2-3045080-3046028	2-3464233-3464710	0.139189	Promoter	AT2G07340	exon	AT2G07758	0.894488	6.81e-06
2-3045080-3046028	2-3465235-3465995	0.116528	Promoter	AT2G07340	three_prime_utr	AT2G07732	0.918538	1.35e-06
2-3045080-3046028	2-3466559-3467461	0.113823	Promoter	AT2G07340	three_prime_utr	AT2G07732	0.90467	3.61e-06
2-3045080-3046028	2-3467939-3468781	0.121461	Promoter	AT2G07340	gene	AT2G07732	0.942487	1.48e-07
2-3045080-3046028	2-3469023-3469826	0.135675	Promoter	AT2G07340	Promoter	AT2G07732	0.896588	6.01e-06
2-3045080-3046028	2-3471136-3472041	0.129713	Promoter	AT2G07340	three_prime_utr	AT2G07734	0.902751	4.09e-06
2-3045080-3046028	2-3474437-3475223	0.135555	Promoter	AT2G07340	Promoter	AT2G07827	0.930478	4.94e-07
2-3045080-3046028	2-3475690-3476573	0.140197	Promoter	AT2G07340	Promoter	AT2G07734	0.911149	2.32e-06
2-3045080-3046028	2-3477832-3478745	0.146117	Promoter	AT2G07340	Promoter	AT2G07787	0.92685	6.82e-07
2-3045080-3046028	2-3482008-3482875	0.133752	Promoter	AT2G07340	gene	AT2G07659	0.924952	8.02e-07
2-3045080-3046028	2-3483501-3484388	0.138078	Promoter	AT2G07340	Promoter	AT2G07806	0.911281	2.3e-06
2-3045080-3046028	2-3484587-3485419	0.139547	Promoter	AT2G07340	Promoter	AT2G07806	0.920712	1.13e-06
2-3045080-3046028	2-3485997-3486838	0.142399	Promoter	AT2G07340	Promoter	AT2G07661	0.914574	1.81e-06
2-3045080-3046028	2-3487261-3488042	0.132712	Promoter	AT2G07340	gene	AT2G07806	0.910755	2.39e-06
2-3045080-3046028	2-3488382-3489216	0.157168	Promoter	AT2G07340	gene	AT2G07806	0.907314	3.03e-06
2-3045080-3046028	2-3490093-3490689	0.130128	Promoter	AT2G07340	gene	AT2G05365	0.928481	5.92e-07
2-3045080-3046028	2-3490698-3491356	0.131233	Promoter	AT2G07340	gene	AT2G05365	0.920476	1.16e-06
2-3045080-3046028	2-3492089-3492809	0.137936	Promoter	AT2G07340	Promoter	AT2G07795	0.916807	1.54e-06
2-3045080-3046028	2-3492930-3493741	0.14392	Promoter	AT2G07340	Promoter	AT2G07795	0.920186	1.18e-06
2-3045080-3046028	2-3495032-3495770	0.136613	Promoter	AT2G07340	gene	AT2G07762	0.912652	2.09e-06
2-3045080-3046028	2-3495868-3496281	0.126921	Promoter	AT2G07340	gene	AT2G07739	0.919972	1.2e-06
2-3045080-3046028	2-3496922-3497826	0.140538	Promoter	AT2G07340	Promoter	AT2G07739	0.922075	1.02e-06
2-3045080-3046028	2-3498265-3498900	0.123124	Promoter	AT2G07340	gene	AT2G07662	0.904952	3.55e-06
2-3045080-3046028	2-3499124-3500006	0.115367	Promoter	AT2G07340	Promoter	AT2G07662	0.878608	1.63e-05
2-3326850-3327756	2-3045080-3046028	0.122533	Promoter	AT2G07633	Promoter	AT2G07340	0.562584	0.0290203
2-3329152-3330012	2-3045080-3046028	0.113088	Promoter	AT2G07633	Promoter	AT2G07340	0.562584	0.0290203
2-3336984-3338375	2-3244536-3244920	0.824624	Promoter	AT2G07636	Promoter	AT2G07655	0.774162	0.000704961
2-3336984-3338375	2-3245006-3245669	0.868307	Promoter	AT2G07636	Promoter	AT2G07655	0.663875	0.00695798
2-3336984-3338375	2-3254527-3255424	0.823537	Promoter	AT2G07636	gene	AT2G07779	0.738554	0.00166234
2-3336984-3338375	2-3259209-3259872	0.802124	Promoter	AT2G07636	Promoter	AT2G07613	0.674078	0.00585583
2-3336984-3338375	2-3260094-3260988	0.908178	Promoter	AT2G07636	Promoter	AT2G07613	0.679778	0.00530316
2-3336984-3338375	2-3263032-3263784	0.901964	Promoter	AT2G07636	Promoter	AT2G07684	0.640404	0.0101141
2-3336984-3338375	2-3264005-3264582	0.915626	Promoter	AT2G07636	Promoter	AT2G07684	0.668743	0.00641348
2-3336984-3338375	2-3265732-3266391	0.756555	Promoter	AT2G07636	Promoter	AT2G07621	0.635986	0.0108164
2-3336984-3338375	2-3267511-3268377	0.896789	Promoter	AT2G07636	Promoter	AT2G07674	0.64956	0.0087723
2-3336984-3338375	2-3268942-3269808	0.912011	Promoter	AT2G07636	Promoter	AT2G07674	0.625707	0.0125971
2-3336984-3338375	2-3271911-3272591	0.952227	Promoter	AT2G07636	Promoter	AT2G07676	0.610108	0.0157245
2-3336984-3338375	2-3275507-3276405	0.911798	Promoter	AT2G07636	Promoter	AT2G07623	0.679934	0.00528862
2-3336984-3338375	2-3278455-3279268	0.933815	Promoter	AT2G07636	Promoter	AT2G07678	0.701424	0.00356808
2-3336984-3338375	2-3280110-3281002	0.920392	Promoter	AT2G07636	Promoter	AT2G07678	0.602266	0.017507
2-3336984-3338375	2-3281382-3282197	0.874665	Promoter	AT2G07636	gene	AT2G07678	0.614975	0.0146909
2-3336984-3338375	2-3283101-3284016	0.950602	Promoter	AT2G07636	gene	AT2G07678	0.688682	0.00452312
2-3336984-3338375	2-3291637-3292531	0.904654	Promoter	AT2G07636	gene	AT2G07681	0.61664	0.0143495
2-3336984-3338375	2-3292966-3293868	0.926263	Promoter	AT2G07636	three_prime_utr	AT2G07681	0.556397	0.0312346
2-3336984-3338375	2-3294123-3294985	0.886542	Promoter	AT2G07636	Promoter	AT2G07626	0.673143	0.00595067
2-3336984-3338375	2-3295307-3295841	0.88221	Promoter	AT2G07636	Promoter	AT2G07626	0.645059	0.00941338
2-3336984-3338375	2-3295924-3296345	0.844081	Promoter	AT2G07636	Promoter	AT2G07626	0.644515	0.00949328
2-3336984-3338375	2-3296777-3297575	0.909307	Promoter	AT2G07636	gene	AT2G07626	0.664598	0.00687491
2-3336984-3338375	2-3298960-3299869	0.759403	Promoter	AT2G07636	Promoter	AT2G07627	0.689074	0.00449097
2-3336984-3338375	2-3303391-3304285	0.924278	Promoter	AT2G07636	Promoter	AT2G07772	0.639455	0.0102619
2-3336984-3338375	2-3306254-3307075	0.806331	Promoter	AT2G07636	Promoter	AT2G07774	0.737971	0.00168397
2-3336984-3338375	2-3307197-3307900	0.857015	Promoter	AT2G07636	Promoter	AT2G07774	0.607354	0.0163338
2-3336984-3338375	2-3308170-3308990	0.772406	Promoter	AT2G07636	Promoter	AT2G07774	0.671928	0.00607574
2-3336984-3338375	2-3312930-3313797	0.971731	Promoter	AT2G07636	Promoter	AT2G07687	0.709592	0.00304574
2-3336984-3338375	2-3313937-3315145	0.967684	Promoter	AT2G07636	Promoter	AT2G07687	0.670088	0.00626906
2-3336984-3338375	2-3316311-3317174	0.666461	Promoter	AT2G07636	Promoter	AT2G07631	0.695225	0.00401025
2-3336984-3338375	2-3319581-3320490	0.858833	Promoter	AT2G07636	stop_codon	AT2G07631	0.637877	0.0105113
2-3336984-3338375	2-3321569-3322470	0.906142	Promoter	AT2G07636	three_prime_utr	AT2G07632	0.666922	0.00661309
2-3336984-3338375	2-3324338-3325037	0.94057	Promoter	AT2G07636	Promoter	AT2G07632	0.686174	0.00473295
2-3336984-3338375	2-3326850-3327756	0.854684	Promoter	AT2G07636	Promoter	AT2G07633	0.670508	0.00622458
2-3336984-3338375	2-3329152-3330012	0.78777	Promoter	AT2G07636	Promoter	AT2G07633	0.651294	0.00853475
2-3336984-3338375	2-3330688-3331545	0.946402	Promoter	AT2G07636	gene	AT2G07633	0.681771	0.00511992
2-3336984-3338375	2-3331871-3332552	0.940977	Promoter	AT2G07636	gene	AT2G07792	0.655799	0.0079409
2-3336984-3338375	2-3332656-3333430	0.97351	Promoter	AT2G07636	gene	AT2G07792	0.687963	0.00458255
2-3336984-3338375	2-3334071-3334832	0.962875	Promoter	AT2G07636	Promoter	AT2G07689	0.67257	0.00600941
2-3336984-3338375	2-3334966-3335865	0.966389	Promoter	AT2G07636	Promoter	AT2G07689	0.668646	0.00642401
2-3336984-3338375	2-3342100-3342545	0.928109	Promoter	AT2G07636	Promoter	AT2G07691	0.685742	0.00476986
2-3336984-3338375	2-3342597-3342901	0.938188	Promoter	AT2G07636	Promoter	AT2G07692	0.644192	0.00954096
2-3336984-3338375	2-3344191-3344996	0.896234	Promoter	AT2G07636	Promoter	AT2G07695	0.772112	0.000743624
2-3336984-3338375	2-3345257-3346112	0.823045	Promoter	AT2G07636	Promoter	AT2G07695	0.651884	0.00845502
2-3336984-3338375	2-3346345-3347147	0.862217	Promoter	AT2G07636	Promoter	AT2G07695	0.652064	0.00843088
2-3336984-3338375	2-3348628-3349534	0.897618	Promoter	AT2G07636	gene	AT2G07785	0.640464	0.0101049
2-3336984-3338375	2-3354157-3355063	0.847666	Promoter	AT2G07636	Promoter	AT2G07696	0.656367	0.00786839
2-3336984-3338375	2-3356623-3357305	0.939828	Promoter	AT2G07636	Promoter	AT2G07798	0.668897	0.00639676
2-3336984-3338375	2-3357405-3357721	0.933936	Promoter	AT2G07636	Promoter	AT2G07798	0.642676	0.00976719
2-3336984-3338375	2-3358449-3359310	0.937668	Promoter	AT2G07636	gene	AT2G07798	0.676701	0.00559608
2-3336984-3338375	2-3360127-3360710	0.86131	Promoter	AT2G07636	gene	AT2G07798	0.707539	0.00317088
2-3336984-3338375	2-3360800-3361196	0.782458	Promoter	AT2G07636	gene	AT2G07798	0.620819	0.0135199
2-3336984-3338375	2-3362578-3363488	0.891432	Promoter	AT2G07636	gene	AT2G07698	0.559874	0.0299749
2-3336984-3338375	2-3364337-3365131	0.948776	Promoter	AT2G07636	Promoter	AT2G07667	0.626522	0.0124481
2-3336984-3338375	2-3365253-3365973	0.952122	Promoter	AT2G07636	gene	AT2G07667	0.672955	0.00596995
2-3336984-3338375	2-3366349-3366891	0.869735	Promoter	AT2G07636	gene	AT2G07667	0.65505	0.00803742
2-3336984-3338375	2-3367003-3367851	0.931748	Promoter	AT2G07636	three_prime_utr	AT2G07667	0.695281	0.00400611
2-3336984-3338375	2-3374763-3375612	0.765994	Promoter	AT2G07636	Promoter	AT2G07638	0.688692	0.00452231
2-3336984-3338375	2-3376424-3377456	0.966531	Promoter	AT2G07636	Promoter	AT2G07638	0.665183	0.00680825
2-3336984-3338375	2-3377605-3378795	0.965218	Promoter	AT2G07636	gene	AT2G07638	0.648588	0.00890786
2-3336984-3338375	2-3381457-3382364	0.946941	Promoter	AT2G07636	gene	AT2G07706	0.660018	0.00741468
2-3336984-3338375	2-3388974-3389821	0.912709	Promoter	AT2G07636	gene	AT2G07641	0.639067	0.0103228
2-3336984-3338375	2-3393279-3393704	0.957813	Promoter	AT2G07636	Promoter	AT2G07641	0.690651	0.00436359
2-3336984-3338375	2-3393786-3394189	0.946969	Promoter	AT2G07636	Promoter	AT2G07641	0.697832	0.00381933
2-3336984-3338375	2-3394801-3395630	0.929447	Promoter	AT2G07636	Promoter	AT2G07641	0.664911	0.00683912
2-3336984-3338375	2-3395914-3396575	0.929319	Promoter	AT2G07636	Promoter	AT2G07642	0.583884	0.0222934
2-3336984-3338375	2-3396577-3397544	0.955472	Promoter	AT2G07636	Promoter	AT2G07642	0.688301	0.00455449
2-3336984-3338375	2-3398401-3399319	0.968195	Promoter	AT2G07636	Promoter	AT2G07642	0.670774	0.00619649
2-3336984-3338375	2-3399933-3400737	0.941364	Promoter	AT2G07636	Promoter	AT2G07642	0.682546	0.00505011
2-3336984-3338375	2-3404798-3405114	0.864552	Promoter	AT2G07636	Promoter	AT2G07643	0.535055	0.0398573
2-3336984-3338375	2-3405191-3405656	0.892971	Promoter	AT2G07636	Promoter	AT2G07644	0.665794	0.00673915
2-3336984-3338375	2-3406035-3406913	0.946356	Promoter	AT2G07636	Promoter	AT2G07713	0.675206	0.00574302
2-3336984-3338375	2-3407281-3408209	0.912111	Promoter	AT2G07636	Promoter	AT2G07646	0.704348	0.00337348
2-3336984-3338375	2-3408531-3409348	0.813677	Promoter	AT2G07636	Promoter	AT2G07714	0.639776	0.0102117
2-3336984-3338375	2-3410636-3411536	0.907366	Promoter	AT2G07636	Promoter	AT2G07715	0.627054	0.0123516
2-3336984-3338375	2-3412310-3413216	0.945091	Promoter	AT2G07636	gene	AT2G07715	0.688748	0.00451768
2-3336984-3338375	2-3418310-3419215	0.916936	Promoter	AT2G07636	Promoter	AT2G07718	0.742136	0.00153428
2-3336984-3338375	2-3428607-3429512	0.928149	Promoter	AT2G07636	gene	AT2G07718	0.622244	0.0132456
2-3336984-3338375	2-3431108-3432016	0.926407	Promoter	AT2G07636	gene	AT2G07648	0.671954	0.00607306
2-3336984-3338375	2-3433701-3434651	0.921352	Promoter	AT2G07636	Promoter	AT2G07719	0.708704	0.00309938
2-3336984-3338375	2-3438097-3438991	0.933857	Promoter	AT2G07636	Promoter	AT2G07722	0.636276	0.0107692
2-3336984-3338375	2-3439952-3440848	0.909203	Promoter	AT2G07636	gene	AT2G07652	0.687931	0.00458519
2-3336984-3338375	2-3442318-3443224	0.909369	Promoter	AT2G07636	Promoter	AT2G07652	0.717215	0.0026151
2-3336984-3338375	2-3446978-3447877	0.827451	Promoter	AT2G07636	Promoter	AT2G07815	0.735544	0.0017765
2-3336984-3338375	2-3451469-3452366	0.374092	Promoter	AT2G07636	gene	AT2G07727	0.776597	0.000661203
2-3336984-3338375	2-3453587-3454495	0.918716	Promoter	AT2G07636	Promoter	AT2G07728	0.678896	0.00538582
2-3336984-3338375	2-3455463-3456357	0.68219	Promoter	AT2G07636	gene	AT2G07728	0.57389	0.0252823
2-3336984-3338375	2-3458671-3459522	0.933039	Promoter	AT2G07636	Promoter	AT2G07820	0.646519	0.00920159
2-3336984-3338375	2-3460082-3460753	0.957754	Promoter	AT2G07636	gene	AT2G07656	0.631882	0.0115021
2-3336984-3338375	2-3460861-3461415	0.936666	Promoter	AT2G07636	gene	AT2G07656	0.639288	0.0102881
2-3336984-3338375	2-3463572-3464139	0.931525	Promoter	AT2G07636	exon	AT2G07758	0.634023	0.0111402
2-3336984-3338375	2-3464233-3464710	0.932029	Promoter	AT2G07636	exon	AT2G07758	0.686655	0.00469209
2-3336984-3338375	2-3465235-3465995	0.808313	Promoter	AT2G07636	three_prime_utr	AT2G07732	0.669006	0.00638505
2-3336984-3338375	2-3466559-3467461	0.78408	Promoter	AT2G07636	three_prime_utr	AT2G07732	0.662345	0.00713645
2-3336984-3338375	2-3467939-3468781	0.816878	Promoter	AT2G07636	gene	AT2G07732	0.672772	0.0059887
2-3336984-3338375	2-3469023-3469826	0.833794	Promoter	AT2G07636	Promoter	AT2G07732	0.633339	0.0112549
2-3336984-3338375	2-3471136-3472041	0.925136	Promoter	AT2G07636	three_prime_utr	AT2G07734	0.705956	0.00327014
2-3336984-3338375	2-3474437-3475223	0.93552	Promoter	AT2G07636	Promoter	AT2G07827	0.713801	0.00280148
2-3336984-3338375	2-3475690-3476573	0.953091	Promoter	AT2G07636	Promoter	AT2G07734	0.712867	0.00285426
2-3336984-3338375	2-3477832-3478745	0.961778	Promoter	AT2G07636	Promoter	AT2G07787	0.689462	0.00445943
2-3336984-3338375	2-3482008-3482875	0.909421	Promoter	AT2G07636	gene	AT2G07659	0.6987	0.00375735
2-3336984-3338375	2-3483501-3484388	0.950512	Promoter	AT2G07636	Promoter	AT2G07806	0.677195	0.00554824
2-3336984-3338375	2-3484587-3485419	0.940536	Promoter	AT2G07636	Promoter	AT2G07806	0.667626	0.00653529
2-3336984-3338375	2-3485997-3486838	0.962184	Promoter	AT2G07636	Promoter	AT2G07661	0.683319	0.00498117
2-3336984-3338375	2-3487261-3488042	0.894672	Promoter	AT2G07636	gene	AT2G07806	0.722167	0.00236249
2-3336984-3338375	2-3488382-3489216	0.964423	Promoter	AT2G07636	gene	AT2G07806	0.688086	0.00457228
2-3336984-3338375	2-3490093-3490689	0.92315	Promoter	AT2G07636	gene	AT2G05365	0.669514	0.00633037
2-3336984-3338375	2-3490698-3491356	0.928889	Promoter	AT2G07636	gene	AT2G05365	0.64887	0.00886827
2-3336984-3338375	2-3492089-3492809	0.939769	Promoter	AT2G07636	Promoter	AT2G07795	0.669744	0.00630578
2-3336984-3338375	2-3492930-3493741	0.946148	Promoter	AT2G07636	Promoter	AT2G07795	0.668809	0.00640632
2-3336984-3338375	2-3495032-3495770	0.950159	Promoter	AT2G07636	gene	AT2G07762	0.647998	0.00899086
2-3336984-3338375	2-3495868-3496281	0.858488	Promoter	AT2G07636	gene	AT2G07739	0.694137	0.00409216
2-3336984-3338375	2-3496922-3497826	0.956189	Promoter	AT2G07636	Promoter	AT2G07739	0.671274	0.00614393
2-3336984-3338375	2-3498265-3498900	0.856344	Promoter	AT2G07636	gene	AT2G07662	0.617794	0.0141166
2-3336984-3338375	2-3499124-3500006	0.826604	Promoter	AT2G07636	Promoter	AT2G07662	0.684638	0.00486525
2-3336984-3338375	2-3500456-3501277	0.951497	Promoter	AT2G07636	Promoter	AT2G07662	0.651195	0.00854817
2-3336984-3338375	2-3501325-3502297	0.918334	Promoter	AT2G07636	Promoter	AT2G07741	0.687791	0.0045968
2-3336984-3338375	2-3509243-3510140	0.881049	Promoter	AT2G07636	gene	AT2G05395	0.717631	0.00259307
2-3374763-3375612	2-3245006-3245669	0.690887	Promoter	AT2G07638	Promoter	AT2G07655	0.634862	0.011001
2-3374763-3375612	2-3259209-3259872	0.622062	Promoter	AT2G07638	Promoter	AT2G07613	0.603506	0.0172155
2-3374763-3375612	2-3260094-3260988	0.731767	Promoter	AT2G07638	Promoter	AT2G07613	0.613075	0.0150879
2-3374763-3375612	2-3263032-3263784	0.726972	Promoter	AT2G07638	Promoter	AT2G07684	0.654345	0.00812896
2-3374763-3375612	2-3264005-3264582	0.736042	Promoter	AT2G07638	Promoter	AT2G07684	0.627787	0.0122197
2-3374763-3375612	2-3265732-3266391	0.59278	Promoter	AT2G07638	Promoter	AT2G07621	0.653416	0.00825083
2-3374763-3375612	2-3267511-3268377	0.72349	Promoter	AT2G07638	Promoter	AT2G07674	0.606159	0.0166038
2-3374763-3375612	2-3268942-3269808	0.736341	Promoter	AT2G07638	Promoter	AT2G07674	0.629425	0.0119285
2-3374763-3375612	2-3271911-3272591	0.756466	Promoter	AT2G07638	Promoter	AT2G07676	0.662859	0.00707604
2-3374763-3375612	2-3275507-3276405	0.733096	Promoter	AT2G07638	Promoter	AT2G07623	0.613457	0.0150074
2-3374763-3375612	2-3278455-3279268	0.747274	Promoter	AT2G07638	Promoter	AT2G07678	0.553845	0.0321841
2-3374763-3375612	2-3280110-3281002	0.725386	Promoter	AT2G07638	Promoter	AT2G07678	0.681107	0.00518043
2-3374763-3375612	2-3281382-3282197	0.692199	Promoter	AT2G07638	gene	AT2G07678	0.630956	0.0116614
2-3374763-3375612	2-3283101-3284016	0.749369	Promoter	AT2G07638	gene	AT2G07678	0.589608	0.0207075
2-3374763-3375612	2-3291637-3292531	0.723358	Promoter	AT2G07638	gene	AT2G07681	0.662515	0.00711644
2-3374763-3375612	2-3292966-3293868	0.739975	Promoter	AT2G07638	three_prime_utr	AT2G07681	0.769864	0.000787955
2-3374763-3375612	2-3294123-3294985	0.694834	Promoter	AT2G07638	Promoter	AT2G07626	0.590168	0.020557
2-3374763-3375612	2-3295307-3295841	0.695693	Promoter	AT2G07638	Promoter	AT2G07626	0.567534	0.0273358
2-3374763-3375612	2-3295924-3296345	0.672313	Promoter	AT2G07638	Promoter	AT2G07626	0.553788	0.0322057
2-3374763-3375612	2-3296777-3297575	0.721472	Promoter	AT2G07638	gene	AT2G07626	0.611187	0.0154908
2-3374763-3375612	2-3298960-3299869	0.60422	Promoter	AT2G07638	Promoter	AT2G07627	0.574703	0.0250284
2-3374763-3375612	2-3303391-3304285	0.736716	Promoter	AT2G07638	Promoter	AT2G07772	0.598	0.01854
2-3374763-3375612	2-3304804-3305677	0.337739	Promoter	AT2G07638	Promoter	AT2G07774	0.758815	0.00103819
2-3374763-3375612	2-3307197-3307900	0.667852	Promoter	AT2G07638	Promoter	AT2G07774	0.644372	0.00951425
2-3374763-3375612	2-3308170-3308990	0.610878	Promoter	AT2G07638	Promoter	AT2G07774	0.556439	0.0312192
2-3374763-3375612	2-3312930-3313797	0.768226	Promoter	AT2G07638	Promoter	AT2G07687	0.544095	0.0360124
2-3374763-3375612	2-3313937-3315145	0.772598	Promoter	AT2G07638	Promoter	AT2G07687	0.611296	0.0154673
2-3374763-3375612	2-3319581-3320490	0.685068	Promoter	AT2G07638	stop_codon	AT2G07631	0.601883	0.0175981
2-3374763-3375612	2-3321569-3322470	0.723006	Promoter	AT2G07638	three_prime_utr	AT2G07632	0.57734	0.024218
2-3374763-3375612	2-3324338-3325037	0.752537	Promoter	AT2G07638	Promoter	AT2G07632	0.582906	0.0225732
2-3374763-3375612	2-3326850-3327756	0.683888	Promoter	AT2G07638	Promoter	AT2G07633	0.564381	0.0283998
2-3374763-3375612	2-3329152-3330012	0.628945	Promoter	AT2G07638	Promoter	AT2G07633	0.641939	0.00987866
2-3374763-3375612	2-3330688-3331545	0.743029	Promoter	AT2G07638	gene	AT2G07633	0.549976	0.0336649
2-3374763-3375612	2-3331871-3332552	0.758496	Promoter	AT2G07638	gene	AT2G07792	0.597453	0.0186758
2-3374763-3375612	2-3332656-3333430	0.769905	Promoter	AT2G07638	gene	AT2G07792	0.544529	0.0358352
2-3374763-3375612	2-3334071-3334832	0.768804	Promoter	AT2G07638	Promoter	AT2G07689	0.606609	0.0165017
2-3374763-3375612	2-3334966-3335865	0.766483	Promoter	AT2G07638	Promoter	AT2G07689	0.604812	0.0169122
2-3374763-3375612	2-3336984-3338375	0.765994	Promoter	AT2G07638	Promoter	AT2G07636	0.596306	0.0189629
2-3374763-3375612	2-3342100-3342545	0.736799	Promoter	AT2G07638	Promoter	AT2G07691	0.55577	0.0314659
2-3374763-3375612	2-3342597-3342901	0.720165	Promoter	AT2G07638	Promoter	AT2G07692	0.631756	0.0115236
2-3374763-3375612	2-3345257-3346112	0.650707	Promoter	AT2G07638	Promoter	AT2G07695	0.661928	0.00718572
2-3374763-3375612	2-3346345-3347147	0.676994	Promoter	AT2G07638	Promoter	AT2G07695	0.619512	0.0137752
2-3374763-3375612	2-3348628-3349534	0.708523	Promoter	AT2G07638	gene	AT2G07785	0.626378	0.0124743
2-3374763-3375612	2-3354157-3355063	0.678595	Promoter	AT2G07638	Promoter	AT2G07696	0.662253	0.00714723
2-3374763-3375612	2-3356623-3357305	0.751868	Promoter	AT2G07638	Promoter	AT2G07798	0.553213	0.0324223
2-3374763-3375612	2-3357405-3357721	0.744747	Promoter	AT2G07638	Promoter	AT2G07798	0.568672	0.0269592
2-3374763-3375612	2-3358449-3359310	0.744873	Promoter	AT2G07638	gene	AT2G07798	0.589033	0.0208627
2-3374763-3375612	2-3360127-3360710	0.681456	Promoter	AT2G07638	gene	AT2G07798	0.547289	0.0347225
2-3374763-3375612	2-3360800-3361196	0.618081	Promoter	AT2G07638	gene	AT2G07798	0.655526	0.00797596
2-3374763-3375612	2-3362578-3363488	0.714404	Promoter	AT2G07638	gene	AT2G07698	0.754938	0.00113988
2-3374763-3375612	2-3364337-3365131	0.75362	Promoter	AT2G07638	Promoter	AT2G07667	0.664569	0.00687816
2-3374763-3375612	2-3365253-3365973	0.761248	Promoter	AT2G07638	gene	AT2G07667	0.548052	0.0344197
2-3374763-3375612	2-3366349-3366891	0.688308	Promoter	AT2G07638	gene	AT2G07667	0.627728	0.0122301
2-3374763-3375612	2-3367003-3367851	0.74933	Promoter	AT2G07638	three_prime_utr	AT2G07667	0.571012	0.0261972
2-3374763-3375612	2-3381457-3382364	0.758151	Promoter	AT2G07638	gene	AT2G07706	0.538224	0.038476
2-3374763-3375612	2-3388974-3389821	0.728636	Promoter	AT2G07638	gene	AT2G07641	0.682078	0.00509219
2-3374763-3375612	2-3393279-3393704	0.762601	Promoter	AT2G07638	Promoter	AT2G07641	0.596287	0.0189676
2-3374763-3375612	2-3393786-3394189	0.744328	Promoter	AT2G07638	Promoter	AT2G07641	0.598489	0.0184192
2-3374763-3375612	2-3394801-3395630	0.739224	Promoter	AT2G07638	Promoter	AT2G07641	0.583998	0.0222609
2-3374763-3375612	2-3395914-3396575	0.737231	Promoter	AT2G07638	Promoter	AT2G07642	0.721685	0.00238617
2-3374763-3375612	2-3396577-3397544	0.758028	Promoter	AT2G07638	Promoter	AT2G07642	0.571346	0.0260897
2-3374763-3375612	2-3398401-3399319	0.77316	Promoter	AT2G07638	Promoter	AT2G07642	0.627053	0.0123517
2-3374763-3375612	2-3399933-3400737	0.728224	Promoter	AT2G07638	Promoter	AT2G07642	0.569271	0.0267625
2-3374763-3375612	2-3404798-3405114	0.694421	Promoter	AT2G07638	Promoter	AT2G07643	0.788674	0.000475462
2-3374763-3375612	2-3405191-3405656	0.71799	Promoter	AT2G07638	Promoter	AT2G07644	0.645196	0.00939325
2-3374763-3375612	2-3406035-3406913	0.751234	Promoter	AT2G07638	Promoter	AT2G07713	0.582	0.0228351
2-3374763-3375612	2-3407281-3408209	0.732311	Promoter	AT2G07638	Promoter	AT2G07646	0.532728	0.0408946
2-3374763-3375612	2-3408531-3409348	0.656237	Promoter	AT2G07638	Promoter	AT2G07714	0.660892	0.00730921
2-3374763-3375612	2-3410636-3411536	0.720989	Promoter	AT2G07638	Promoter	AT2G07715	0.636502	0.0107324
2-3374763-3375612	2-3412310-3413216	0.760547	Promoter	AT2G07638	gene	AT2G07715	0.55561	0.0315253
2-3374763-3375612	2-3428607-3429512	0.732349	Promoter	AT2G07638	gene	AT2G07718	0.648541	0.00891438
2-3374763-3375612	2-3431108-3432016	0.739274	Promoter	AT2G07638	gene	AT2G07648	0.562449	0.0290672
2-3374763-3375612	2-3433701-3434651	0.738537	Promoter	AT2G07638	Promoter	AT2G07719	0.554077	0.032097
2-3374763-3375612	2-3438097-3438991	0.753744	Promoter	AT2G07638	Promoter	AT2G07722	0.65024	0.00867851
2-3374763-3375612	2-3439952-3440848	0.727587	Promoter	AT2G07638	gene	AT2G07652	0.598771	0.0183498
2-3374763-3375612	2-3442318-3443224	0.721499	Promoter	AT2G07638	Promoter	AT2G07652	0.544247	0.0359504
2-3374763-3375612	2-3453587-3454495	0.731132	Promoter	AT2G07638	Promoter	AT2G07728	0.555936	0.0314043
2-3374763-3375612	2-3455463-3456357	0.546844	Promoter	AT2G07638	gene	AT2G07728	0.771702	0.000751548
2-3374763-3375612	2-3458671-3459522	0.749594	Promoter	AT2G07638	Promoter	AT2G07820	0.6262	0.0125068
2-3374763-3375612	2-3460082-3460753	0.738701	Promoter	AT2G07638	gene	AT2G07656	0.641446	0.00995394
2-3374763-3375612	2-3460861-3461415	0.7433	Promoter	AT2G07638	gene	AT2G07656	0.626533	0.0124462
2-3374763-3375612	2-3463572-3464139	0.739709	Promoter	AT2G07638	exon	AT2G07758	0.635907	0.0108292
2-3374763-3375612	2-3464233-3464710	0.721997	Promoter	AT2G07638	exon	AT2G07758	0.582171	0.0227854
2-3374763-3375612	2-3465235-3465995	0.640726	Promoter	AT2G07638	three_prime_utr	AT2G07732	0.607498	0.0163015
2-3374763-3375612	2-3466559-3467461	0.621624	Promoter	AT2G07638	three_prime_utr	AT2G07732	0.592433	0.0199572
2-3374763-3375612	2-3467939-3468781	0.647202	Promoter	AT2G07638	gene	AT2G07732	0.591771	0.0201313
2-3374763-3375612	2-3469023-3469826	0.643358	Promoter	AT2G07638	Promoter	AT2G07732	0.637477	0.0105753
2-3374763-3375612	2-3471136-3472041	0.742994	Promoter	AT2G07638	three_prime_utr	AT2G07734	0.56663	0.0276377
2-3374763-3375612	2-3474437-3475223	0.740498	Promoter	AT2G07638	Promoter	AT2G07827	0.548157	0.034378
2-3374763-3375612	2-3475690-3476573	0.754967	Promoter	AT2G07638	Promoter	AT2G07734	0.527323	0.0433816
2-3374763-3375612	2-3477832-3478745	0.754514	Promoter	AT2G07638	Promoter	AT2G07787	0.585567	0.0218177
2-3374763-3375612	2-3482008-3482875	0.718803	Promoter	AT2G07638	gene	AT2G07659	0.518622	0.0476174
2-3374763-3375612	2-3483501-3484388	0.751482	Promoter	AT2G07638	Promoter	AT2G07806	0.637081	0.0106389
2-3374763-3375612	2-3484587-3485419	0.750538	Promoter	AT2G07638	Promoter	AT2G07806	0.605111	0.0168434
2-3374763-3375612	2-3485997-3486838	0.768389	Promoter	AT2G07638	Promoter	AT2G07661	0.605872	0.0166692
2-3374763-3375612	2-3487261-3488042	0.71692	Promoter	AT2G07638	gene	AT2G07806	0.543197	0.0363816
2-3374763-3375612	2-3488382-3489216	0.762519	Promoter	AT2G07638	gene	AT2G07806	0.572571	0.0256985
2-3374763-3375612	2-3490093-3490689	0.744971	Promoter	AT2G07638	gene	AT2G05365	0.573516	0.0254001
2-3374763-3375612	2-3490698-3491356	0.764762	Promoter	AT2G07638	gene	AT2G05365	0.628079	0.0121673
2-3374763-3375612	2-3492089-3492809	0.740843	Promoter	AT2G07638	Promoter	AT2G07795	0.574447	0.0251082
2-3374763-3375612	2-3492930-3493741	0.750964	Promoter	AT2G07638	Promoter	AT2G07795	0.569099	0.0268187
2-3374763-3375612	2-3495032-3495770	0.761075	Promoter	AT2G07638	gene	AT2G07762	0.602257	0.0175092
2-3374763-3375612	2-3495868-3496281	0.671098	Promoter	AT2G07638	gene	AT2G07739	0.592456	0.0199512
2-3374763-3375612	2-3496922-3497826	0.766606	Promoter	AT2G07638	Promoter	AT2G07739	0.597417	0.0186846
2-3374763-3375612	2-3498265-3498900	0.682207	Promoter	AT2G07638	gene	AT2G07662	0.658621	0.00758589
2-3374763-3375612	2-3499124-3500006	0.662972	Promoter	AT2G07638	Promoter	AT2G07662	0.570769	0.0262756
2-3374763-3375612	2-3500456-3501277	0.759725	Promoter	AT2G07638	Promoter	AT2G07662	0.609292	0.0159032
2-3374763-3375612	2-3501325-3502297	0.736209	Promoter	AT2G07638	Promoter	AT2G07741	0.556203	0.0313059
2-3374763-3375612	2-3509243-3510140	0.683035	Promoter	AT2G07638	gene	AT2G05395	0.521729	0.0460712
2-3376424-3377456	2-3245006-3245669	0.867745	Promoter	AT2G07638	Promoter	AT2G07655	0.634862	0.011001
2-3376424-3377456	2-3259209-3259872	0.785593	Promoter	AT2G07638	Promoter	AT2G07613	0.603506	0.0172155
2-3376424-3377456	2-3260094-3260988	0.919382	Promoter	AT2G07638	Promoter	AT2G07613	0.613075	0.0150879
2-3376424-3377456	2-3263032-3263784	0.905761	Promoter	AT2G07638	Promoter	AT2G07684	0.654345	0.00812896
2-3376424-3377456	2-3264005-3264582	0.927684	Promoter	AT2G07638	Promoter	AT2G07684	0.627787	0.0122197
2-3376424-3377456	2-3265732-3266391	0.744442	Promoter	AT2G07638	Promoter	AT2G07621	0.653416	0.00825083
2-3376424-3377456	2-3267511-3268377	0.901905	Promoter	AT2G07638	Promoter	AT2G07674	0.606159	0.0166038
2-3376424-3377456	2-3268942-3269808	0.917775	Promoter	AT2G07638	Promoter	AT2G07674	0.629425	0.0119285
2-3376424-3377456	2-3271911-3272591	0.947671	Promoter	AT2G07638	Promoter	AT2G07676	0.662859	0.00707604
2-3376424-3377456	2-3275507-3276405	0.918039	Promoter	AT2G07638	Promoter	AT2G07623	0.613457	0.0150074
2-3376424-3377456	2-3278455-3279268	0.933168	Promoter	AT2G07638	Promoter	AT2G07678	0.553845	0.0321841
2-3376424-3377456	2-3280110-3281002	0.912811	Promoter	AT2G07638	Promoter	AT2G07678	0.681107	0.00518043
2-3376424-3377456	2-3281382-3282197	0.867695	Promoter	AT2G07638	gene	AT2G07678	0.630956	0.0116614
2-3376424-3377456	2-3283101-3284016	0.941368	Promoter	AT2G07638	gene	AT2G07678	0.589608	0.0207075
2-3376424-3377456	2-3291637-3292531	0.906217	Promoter	AT2G07638	gene	AT2G07681	0.662515	0.00711644
2-3376424-3377456	2-3292966-3293868	0.926572	Promoter	AT2G07638	three_prime_utr	AT2G07681	0.769864	0.000787955
2-3376424-3377456	2-3294123-3294985	0.876737	Promoter	AT2G07638	Promoter	AT2G07626	0.590168	0.020557
2-3376424-3377456	2-3295307-3295841	0.873744	Promoter	AT2G07638	Promoter	AT2G07626	0.567534	0.0273358
2-3376424-3377456	2-3295924-3296345	0.842604	Promoter	AT2G07638	Promoter	AT2G07626	0.553788	0.0322057
2-3376424-3377456	2-3296777-3297575	0.904719	Promoter	AT2G07638	gene	AT2G07626	0.611187	0.0154908
2-3376424-3377456	2-3298960-3299869	0.757518	Promoter	AT2G07638	Promoter	AT2G07627	0.574703	0.0250284
2-3376424-3377456	2-3303391-3304285	0.922365	Promoter	AT2G07638	Promoter	AT2G07772	0.598	0.01854
2-3376424-3377456	2-3304804-3305677	0.42289	Promoter	AT2G07638	Promoter	AT2G07774	0.758815	0.00103819
2-3376424-3377456	2-3307197-3307900	0.845125	Promoter	AT2G07638	Promoter	AT2G07774	0.644372	0.00951425
2-3376424-3377456	2-3308170-3308990	0.771266	Promoter	AT2G07638	Promoter	AT2G07774	0.556439	0.0312192
2-3376424-3377456	2-3312930-3313797	0.966837	Promoter	AT2G07638	Promoter	AT2G07687	0.544095	0.0360124
2-3376424-3377456	2-3313937-3315145	0.967409	Promoter	AT2G07638	Promoter	AT2G07687	0.611296	0.0154673
2-3376424-3377456	2-3319581-3320490	0.857668	Promoter	AT2G07638	stop_codon	AT2G07631	0.601883	0.0175981
2-3376424-3377456	2-3321569-3322470	0.907461	Promoter	AT2G07638	three_prime_utr	AT2G07632	0.57734	0.024218
2-3376424-3377456	2-3324338-3325037	0.94145	Promoter	AT2G07638	Promoter	AT2G07632	0.582906	0.0225732
2-3376424-3377456	2-3326850-3327756	0.854931	Promoter	AT2G07638	Promoter	AT2G07633	0.564381	0.0283998
2-3376424-3377456	2-3329152-3330012	0.786037	Promoter	AT2G07638	Promoter	AT2G07633	0.641939	0.00987866
2-3376424-3377456	2-3330688-3331545	0.934793	Promoter	AT2G07638	gene	AT2G07633	0.549976	0.0336649
2-3376424-3377456	2-3331871-3332552	0.949548	Promoter	AT2G07638	gene	AT2G07792	0.597453	0.0186758
2-3376424-3377456	2-3332656-3333430	0.966974	Promoter	AT2G07638	gene	AT2G07792	0.544529	0.0358352
2-3376424-3377456	2-3334071-3334832	0.966082	Promoter	AT2G07638	Promoter	AT2G07689	0.606609	0.0165017
2-3376424-3377456	2-3334966-3335865	0.9605	Promoter	AT2G07638	Promoter	AT2G07689	0.604812	0.0169122
2-3376424-3377456	2-3336984-3338375	0.966531	Promoter	AT2G07638	Promoter	AT2G07636	0.596306	0.0189629
2-3376424-3377456	2-3342100-3342545	0.925075	Promoter	AT2G07638	Promoter	AT2G07691	0.55577	0.0314659
2-3376424-3377456	2-3342597-3342901	0.911222	Promoter	AT2G07638	Promoter	AT2G07692	0.631756	0.0115236
2-3376424-3377456	2-3345257-3346112	0.817689	Promoter	AT2G07638	Promoter	AT2G07695	0.661928	0.00718572
2-3376424-3377456	2-3346345-3347147	0.85066	Promoter	AT2G07638	Promoter	AT2G07695	0.619512	0.0137752
2-3376424-3377456	2-3348628-3349534	0.892672	Promoter	AT2G07638	gene	AT2G07785	0.626378	0.0124743
2-3376424-3377456	2-3354157-3355063	0.844313	Promoter	AT2G07638	Promoter	AT2G07696	0.662253	0.00714723
2-3376424-3377456	2-3356623-3357305	0.940525	Promoter	AT2G07638	Promoter	AT2G07798	0.553213	0.0324223
2-3376424-3377456	2-3357405-3357721	0.934294	Promoter	AT2G07638	Promoter	AT2G07798	0.568672	0.0269592
2-3376424-3377456	2-3358449-3359310	0.931779	Promoter	AT2G07638	gene	AT2G07798	0.589033	0.0208627
2-3376424-3377456	2-3360127-3360710	0.852934	Promoter	AT2G07638	gene	AT2G07798	0.547289	0.0347225
2-3376424-3377456	2-3360800-3361196	0.786277	Promoter	AT2G07638	gene	AT2G07798	0.655526	0.00797596
2-3376424-3377456	2-3362578-3363488	0.891016	Promoter	AT2G07638	gene	AT2G07698	0.754938	0.00113988
2-3376424-3377456	2-3364337-3365131	0.944738	Promoter	AT2G07638	Promoter	AT2G07667	0.664569	0.00687816
2-3376424-3377456	2-3365253-3365973	0.953894	Promoter	AT2G07638	gene	AT2G07667	0.548052	0.0344197
2-3376424-3377456	2-3366349-3366891	0.864672	Promoter	AT2G07638	gene	AT2G07667	0.627728	0.0122301
2-3376424-3377456	2-3367003-3367851	0.939909	Promoter	AT2G07638	three_prime_utr	AT2G07667	0.571012	0.0261972
2-3376424-3377456	2-3381457-3382364	0.951947	Promoter	AT2G07638	gene	AT2G07706	0.538224	0.038476
2-3376424-3377456	2-3388974-3389821	0.907621	Promoter	AT2G07638	gene	AT2G07641	0.682078	0.00509219
2-3376424-3377456	2-3393279-3393704	0.958498	Promoter	AT2G07638	Promoter	AT2G07641	0.596287	0.0189676
2-3376424-3377456	2-3393786-3394189	0.937691	Promoter	AT2G07638	Promoter	AT2G07641	0.598489	0.0184192
2-3376424-3377456	2-3394801-3395630	0.926195	Promoter	AT2G07638	Promoter	AT2G07641	0.583998	0.0222609
2-3376424-3377456	2-3395914-3396575	0.928241	Promoter	AT2G07638	Promoter	AT2G07642	0.721685	0.00238617
2-3376424-3377456	2-3396577-3397544	0.951386	Promoter	AT2G07638	Promoter	AT2G07642	0.571346	0.0260897
2-3376424-3377456	2-3398401-3399319	0.962805	Promoter	AT2G07638	Promoter	AT2G07642	0.627053	0.0123517
2-3376424-3377456	2-3399933-3400737	0.931501	Promoter	AT2G07638	Promoter	AT2G07642	0.569271	0.0267625
2-3376424-3377456	2-3404798-3405114	0.866979	Promoter	AT2G07638	Promoter	AT2G07643	0.788674	0.000475462
2-3376424-3377456	2-3405191-3405656	0.902873	Promoter	AT2G07638	Promoter	AT2G07644	0.645196	0.00939325
2-3376424-3377456	2-3406035-3406913	0.940326	Promoter	AT2G07638	Promoter	AT2G07713	0.582	0.0228351
2-3376424-3377456	2-3407281-3408209	0.92163	Promoter	AT2G07638	Promoter	AT2G07646	0.532728	0.0408946
2-3376424-3377456	2-3408531-3409348	0.819504	Promoter	AT2G07638	Promoter	AT2G07714	0.660892	0.00730921
2-3376424-3377456	2-3410636-3411536	0.89805	Promoter	AT2G07638	Promoter	AT2G07715	0.636502	0.0107324
2-3376424-3377456	2-3412310-3413216	0.948488	Promoter	AT2G07638	gene	AT2G07715	0.55561	0.0315253
2-3376424-3377456	2-3428607-3429512	0.91937	Promoter	AT2G07638	gene	AT2G07718	0.648541	0.00891438
2-3376424-3377456	2-3431108-3432016	0.924813	Promoter	AT2G07638	gene	AT2G07648	0.562449	0.0290672
2-3376424-3377456	2-3433701-3434651	0.92324	Promoter	AT2G07638	Promoter	AT2G07719	0.554077	0.032097
2-3376424-3377456	2-3438097-3438991	0.939408	Promoter	AT2G07638	Promoter	AT2G07722	0.65024	0.00867851
2-3376424-3377456	2-3439952-3440848	0.908366	Promoter	AT2G07638	gene	AT2G07652	0.598771	0.0183498
2-3376424-3377456	2-3442318-3443224	0.904739	Promoter	AT2G07638	Promoter	AT2G07652	0.544247	0.0359504
2-3376424-3377456	2-3453587-3454495	0.915754	Promoter	AT2G07638	Promoter	AT2G07728	0.555936	0.0314043
2-3376424-3377456	2-3455463-3456357	0.684299	Promoter	AT2G07638	gene	AT2G07728	0.771702	0.000751548
2-3376424-3377456	2-3458671-3459522	0.934416	Promoter	AT2G07638	Promoter	AT2G07820	0.6262	0.0125068
2-3376424-3377456	2-3460082-3460753	0.933734	Promoter	AT2G07638	gene	AT2G07656	0.641446	0.00995394
2-3376424-3377456	2-3460861-3461415	0.933462	Promoter	AT2G07638	gene	AT2G07656	0.626533	0.0124462
2-3376424-3377456	2-3463572-3464139	0.927647	Promoter	AT2G07638	exon	AT2G07758	0.635907	0.0108292
2-3376424-3377456	2-3464233-3464710	0.912831	Promoter	AT2G07638	exon	AT2G07758	0.582171	0.0227854
2-3376424-3377456	2-3465235-3465995	0.805523	Promoter	AT2G07638	three_prime_utr	AT2G07732	0.607498	0.0163015
2-3376424-3377456	2-3466559-3467461	0.779816	Promoter	AT2G07638	three_prime_utr	AT2G07732	0.592433	0.0199572
2-3376424-3377456	2-3467939-3468781	0.811208	Promoter	AT2G07638	gene	AT2G07732	0.591771	0.0201313
2-3376424-3377456	2-3469023-3469826	0.808583	Promoter	AT2G07638	Promoter	AT2G07732	0.637477	0.0105753
2-3376424-3377456	2-3471136-3472041	0.928651	Promoter	AT2G07638	three_prime_utr	AT2G07734	0.56663	0.0276377
2-3376424-3377456	2-3474437-3475223	0.930954	Promoter	AT2G07638	Promoter	AT2G07827	0.548157	0.034378
2-3376424-3377456	2-3475690-3476573	0.947379	Promoter	AT2G07638	Promoter	AT2G07734	0.527323	0.0433816
2-3376424-3377456	2-3477832-3478745	0.951416	Promoter	AT2G07638	Promoter	AT2G07787	0.585567	0.0218177
2-3376424-3377456	2-3482008-3482875	0.910473	Promoter	AT2G07638	gene	AT2G07659	0.518622	0.0476174
2-3376424-3377456	2-3483501-3484388	0.939638	Promoter	AT2G07638	Promoter	AT2G07806	0.637081	0.0106389
2-3376424-3377456	2-3484587-3485419	0.936959	Promoter	AT2G07638	Promoter	AT2G07806	0.605111	0.0168434
2-3376424-3377456	2-3485997-3486838	0.960429	Promoter	AT2G07638	Promoter	AT2G07661	0.605872	0.0166692
2-3376424-3377456	2-3487261-3488042	0.893619	Promoter	AT2G07638	gene	AT2G07806	0.543197	0.0363816
2-3376424-3377456	2-3488382-3489216	0.955833	Promoter	AT2G07638	gene	AT2G07806	0.572571	0.0256985
2-3376424-3377456	2-3490093-3490689	0.930734	Promoter	AT2G07638	gene	AT2G05365	0.573516	0.0254001
2-3376424-3377456	2-3490698-3491356	0.941147	Promoter	AT2G07638	gene	AT2G05365	0.628079	0.0121673
2-3376424-3377456	2-3492089-3492809	0.932751	Promoter	AT2G07638	Promoter	AT2G07795	0.574447	0.0251082
2-3376424-3377456	2-3492930-3493741	0.942108	Promoter	AT2G07638	Promoter	AT2G07795	0.569099	0.0268187
2-3376424-3377456	2-3495032-3495770	0.950422	Promoter	AT2G07638	gene	AT2G07762	0.602257	0.0175092
2-3376424-3377456	2-3495868-3496281	0.846842	Promoter	AT2G07638	gene	AT2G07739	0.592456	0.0199512
2-3376424-3377456	2-3496922-3497826	0.955699	Promoter	AT2G07638	Promoter	AT2G07739	0.597417	0.0186846
2-3376424-3377456	2-3498265-3498900	0.85724	Promoter	AT2G07638	gene	AT2G07662	0.658621	0.00758589
2-3376424-3377456	2-3499124-3500006	0.828916	Promoter	AT2G07638	Promoter	AT2G07662	0.570769	0.0262756
2-3376424-3377456	2-3500456-3501277	0.954461	Promoter	AT2G07638	Promoter	AT2G07662	0.609292	0.0159032
2-3376424-3377456	2-3501325-3502297	0.920565	Promoter	AT2G07638	Promoter	AT2G07741	0.556203	0.0313059
2-3376424-3377456	2-3509243-3510140	0.860801	Promoter	AT2G07638	gene	AT2G05395	0.521729	0.0460712
2-3244536-3244920	2-2764611-2765537	0.231825	Promoter	AT2G07655	gene	AT2G06850	0.53759	0.0387496
2-3245006-3245669	2-2764611-2765537	0.249543	Promoter	AT2G07655	gene	AT2G06850	0.53759	0.0387496
2-3499124-3500006	2-3244536-3244920	0.720514	Promoter	AT2G07662	Promoter	AT2G07655	0.784742	0.000530537
2-3499124-3500006	2-3245006-3245669	0.74735	Promoter	AT2G07662	Promoter	AT2G07655	0.710013	0.00302055
2-3499124-3500006	2-3254527-3255424	0.707997	Promoter	AT2G07662	gene	AT2G07779	0.777148	0.000651601
2-3499124-3500006	2-3259209-3259872	0.667475	Promoter	AT2G07662	Promoter	AT2G07613	0.736323	0.00174635
2-3499124-3500006	2-3260094-3260988	0.794299	Promoter	AT2G07662	Promoter	AT2G07613	0.727628	0.00210701
2-3499124-3500006	2-3263032-3263784	0.789898	Promoter	AT2G07662	Promoter	AT2G07684	0.701595	0.00355647
2-3499124-3500006	2-3264005-3264582	0.794083	Promoter	AT2G07662	Promoter	AT2G07684	0.712806	0.00285774
2-3499124-3500006	2-3265732-3266391	0.641393	Promoter	AT2G07662	Promoter	AT2G07621	0.715639	0.00269987
2-3499124-3500006	2-3267511-3268377	0.788395	Promoter	AT2G07662	Promoter	AT2G07674	0.72911	0.00204164
2-3499124-3500006	2-3268942-3269808	0.804194	Promoter	AT2G07662	Promoter	AT2G07674	0.718586	0.00254311
2-3499124-3500006	2-3271911-3272591	0.823803	Promoter	AT2G07662	Promoter	AT2G07676	0.677389	0.00552958
2-3499124-3500006	2-3275507-3276405	0.790171	Promoter	AT2G07662	Promoter	AT2G07623	0.711393	0.00293922
2-3499124-3500006	2-3278455-3279268	0.818958	Promoter	AT2G07662	Promoter	AT2G07678	0.742288	0.00152904
2-3499124-3500006	2-3280110-3281002	0.7813	Promoter	AT2G07662	Promoter	AT2G07678	0.659538	0.00747315
2-3499124-3500006	2-3281382-3282197	0.750373	Promoter	AT2G07662	gene	AT2G07678	0.745651	0.00141645
2-3499124-3500006	2-3283101-3284016	0.810495	Promoter	AT2G07662	gene	AT2G07678	0.740695	0.00158481
2-3499124-3500006	2-3291637-3292531	0.791302	Promoter	AT2G07662	gene	AT2G07681	0.683704	0.00494711
2-3499124-3500006	2-3292966-3293868	0.805764	Promoter	AT2G07662	three_prime_utr	AT2G07681	0.596464	0.0189231
2-3499124-3500006	2-3294123-3294985	0.749394	Promoter	AT2G07662	Promoter	AT2G07626	0.730013	0.00200264
2-3499124-3500006	2-3295307-3295841	0.756667	Promoter	AT2G07662	Promoter	AT2G07626	0.726488	0.00215842
2-3499124-3500006	2-3295924-3296345	0.733744	Promoter	AT2G07662	Promoter	AT2G07626	0.741872	0.00154343
2-3499124-3500006	2-3296777-3297575	0.781249	Promoter	AT2G07662	gene	AT2G07626	0.689125	0.00448686
2-3499124-3500006	2-3298960-3299869	0.656688	Promoter	AT2G07662	Promoter	AT2G07627	0.704487	0.00336448
2-3499124-3500006	2-3303391-3304285	0.798946	Promoter	AT2G07662	Promoter	AT2G07772	0.710299	0.00300354
2-3499124-3500006	2-3306254-3307075	0.735131	Promoter	AT2G07662	Promoter	AT2G07774	0.829182	0.000132351
2-3499124-3500006	2-3307197-3307900	0.715927	Promoter	AT2G07662	Promoter	AT2G07774	0.704432	0.00336802
2-3499124-3500006	2-3308170-3308990	0.657669	Promoter	AT2G07662	Promoter	AT2G07774	0.758044	0.00105781
2-3499124-3500006	2-3312930-3313797	0.826985	Promoter	AT2G07662	Promoter	AT2G07687	0.757937	0.00106054
2-3499124-3500006	2-3313937-3315145	0.845156	Promoter	AT2G07662	Promoter	AT2G07687	0.725981	0.00218158
2-3499124-3500006	2-3316311-3317174	0.570958	Promoter	AT2G07662	Promoter	AT2G07631	0.812032	0.000235888
2-3499124-3500006	2-3319581-3320490	0.746363	Promoter	AT2G07662	stop_codon	AT2G07631	0.751876	0.00122574
2-3499124-3500006	2-3321569-3322470	0.784731	Promoter	AT2G07662	three_prime_utr	AT2G07632	0.734154	0.00183127
2-3499124-3500006	2-3324338-3325037	0.813111	Promoter	AT2G07662	Promoter	AT2G07632	0.732649	0.00189215
2-3499124-3500006	2-3326850-3327756	0.749943	Promoter	AT2G07662	Promoter	AT2G07633	0.730124	0.00199787
2-3499124-3500006	2-3329152-3330012	0.681135	Promoter	AT2G07662	Promoter	AT2G07633	0.690331	0.00438921
2-3499124-3500006	2-3330688-3331545	0.80669	Promoter	AT2G07662	gene	AT2G07633	0.765001	0.00089123
2-3499124-3500006	2-3331871-3332552	0.81358	Promoter	AT2G07662	gene	AT2G07792	0.726347	0.00216483
2-3499124-3500006	2-3332656-3333430	0.830251	Promoter	AT2G07662	gene	AT2G07792	0.743709	0.00148063
2-3499124-3500006	2-3334071-3334832	0.831016	Promoter	AT2G07662	Promoter	AT2G07689	0.731493	0.00193999
2-3499124-3500006	2-3334966-3335865	0.831497	Promoter	AT2G07662	Promoter	AT2G07689	0.730612	0.00197707
2-3499124-3500006	2-3336984-3338375	0.826604	Promoter	AT2G07662	Promoter	AT2G07636	0.731584	0.00193615
2-3499124-3500006	2-3342100-3342545	0.800357	Promoter	AT2G07662	Promoter	AT2G07691	0.752234	0.00121544
2-3499124-3500006	2-3342597-3342901	0.776455	Promoter	AT2G07662	Promoter	AT2G07692	0.715052	0.00273198
2-3499124-3500006	2-3344191-3344996	0.746571	Promoter	AT2G07662	Promoter	AT2G07695	0.77432	0.000702058
2-3499124-3500006	2-3345257-3346112	0.699883	Promoter	AT2G07662	Promoter	AT2G07695	0.696204	0.00393766
2-3499124-3500006	2-3346345-3347147	0.735308	Promoter	AT2G07662	Promoter	AT2G07695	0.712709	0.0028633
2-3499124-3500006	2-3348628-3349534	0.764972	Promoter	AT2G07662	gene	AT2G07785	0.707813	0.00315393
2-3499124-3500006	2-3354157-3355063	0.736771	Promoter	AT2G07662	Promoter	AT2G07696	0.694308	0.00407924
2-3499124-3500006	2-3356623-3357305	0.81632	Promoter	AT2G07662	Promoter	AT2G07798	0.764356	0.000905711
2-3499124-3500006	2-3357405-3357721	0.807041	Promoter	AT2G07662	Promoter	AT2G07798	0.738356	0.00166965
2-3499124-3500006	2-3358449-3359310	0.809385	Promoter	AT2G07662	gene	AT2G07798	0.727505	0.00211253
2-3499124-3500006	2-3360127-3360710	0.739753	Promoter	AT2G07662	gene	AT2G07798	0.743807	0.00147731
2-3499124-3500006	2-3360800-3361196	0.660068	Promoter	AT2G07662	gene	AT2G07798	0.695928	0.00395805
2-3499124-3500006	2-3362578-3363488	0.774906	Promoter	AT2G07662	gene	AT2G07698	0.617073	0.0142618
2-3499124-3500006	2-3364337-3365131	0.816096	Promoter	AT2G07662	Promoter	AT2G07667	0.702664	0.00348453
2-3499124-3500006	2-3365253-3365973	0.826582	Promoter	AT2G07662	gene	AT2G07667	0.75478	0.00114419
2-3499124-3500006	2-3366349-3366891	0.743761	Promoter	AT2G07662	gene	AT2G07667	0.72295	0.00232441
2-3499124-3500006	2-3367003-3367851	0.813096	Promoter	AT2G07662	three_prime_utr	AT2G07667	0.752444	0.00120944
2-3499124-3500006	2-3374763-3375612	0.662972	Promoter	AT2G07662	Promoter	AT2G07638	0.759937	0.00101018
2-3499124-3500006	2-3376424-3377456	0.828916	Promoter	AT2G07662	Promoter	AT2G07638	0.738898	0.00164967
2-3499124-3500006	2-3377605-3378795	0.849491	Promoter	AT2G07662	gene	AT2G07638	0.720273	0.00245667
2-3499124-3500006	2-3381457-3382364	0.821716	Promoter	AT2G07662	gene	AT2G07706	0.779052	0.000619336
2-3499124-3500006	2-3388974-3389821	0.788825	Promoter	AT2G07662	gene	AT2G07641	0.666567	0.00665255
2-3499124-3500006	2-3393279-3393704	0.824394	Promoter	AT2G07662	Promoter	AT2G07641	0.733763	0.00184693
2-3499124-3500006	2-3393786-3394189	0.797924	Promoter	AT2G07662	Promoter	AT2G07641	0.727198	0.0021263
2-3499124-3500006	2-3394801-3395630	0.798868	Promoter	AT2G07662	Promoter	AT2G07641	0.730948	0.00196286
2-3499124-3500006	2-3395914-3396575	0.794126	Promoter	AT2G07662	Promoter	AT2G07642	0.635851	0.0108385
2-3499124-3500006	2-3396577-3397544	0.822382	Promoter	AT2G07662	Promoter	AT2G07642	0.741629	0.00155191
2-3499124-3500006	2-3398401-3399319	0.830653	Promoter	AT2G07662	Promoter	AT2G07642	0.715354	0.00271539
2-3499124-3500006	2-3399933-3400737	0.790277	Promoter	AT2G07662	Promoter	AT2G07642	0.747098	0.00137013
2-3499124-3500006	2-3404798-3405114	0.758552	Promoter	AT2G07662	Promoter	AT2G07643	0.585257	0.0219047
2-3499124-3500006	2-3405191-3405656	0.773154	Promoter	AT2G07662	Promoter	AT2G07644	0.705633	0.00329069
2-3499124-3500006	2-3406035-3406913	0.813101	Promoter	AT2G07662	Promoter	AT2G07713	0.734637	0.00181207
2-3499124-3500006	2-3407281-3408209	0.787575	Promoter	AT2G07662	Promoter	AT2G07646	0.767551	0.000835792
2-3499124-3500006	2-3408531-3409348	0.717134	Promoter	AT2G07662	Promoter	AT2G07714	0.683269	0.0049856
2-3499124-3500006	2-3410636-3411536	0.788354	Promoter	AT2G07662	Promoter	AT2G07715	0.726937	0.00213805
2-3499124-3500006	2-3412310-3413216	0.827942	Promoter	AT2G07662	gene	AT2G07715	0.748457	0.00132773
2-3499124-3500006	2-3418310-3419215	0.758335	Promoter	AT2G07662	Promoter	AT2G07718	0.831656	0.000121141
2-3499124-3500006	2-3428607-3429512	0.794378	Promoter	AT2G07662	gene	AT2G07718	0.71933	0.00250471
2-3499124-3500006	2-3431108-3432016	0.801747	Promoter	AT2G07662	gene	AT2G07648	0.771317	0.000759065
2-3499124-3500006	2-3433701-3434651	0.806428	Promoter	AT2G07662	Promoter	AT2G07719	0.759514	0.00102067
2-3499124-3500006	2-3438097-3438991	0.821222	Promoter	AT2G07662	Promoter	AT2G07722	0.706658	0.00322585
2-3499124-3500006	2-3439952-3440848	0.78858	Promoter	AT2G07662	gene	AT2G07652	0.746377	0.00139305
2-3499124-3500006	2-3442318-3443224	0.779304	Promoter	AT2G07662	Promoter	AT2G07652	0.746868	0.00137741
2-3499124-3500006	2-3446978-3447877	0.71503	Promoter	AT2G07662	Promoter	AT2G07815	0.799895	0.000343347
2-3499124-3500006	2-3451469-3452366	0.309226	Promoter	AT2G07662	gene	AT2G07727	0.842312	8.14e-05
2-3499124-3500006	2-3453587-3454495	0.796766	Promoter	AT2G07662	Promoter	AT2G07728	0.757937	0.00106055
2-3499124-3500006	2-3455463-3456357	0.596398	Promoter	AT2G07662	gene	AT2G07728	0.604815	0.0169115
2-3499124-3500006	2-3458671-3459522	0.815091	Promoter	AT2G07662	Promoter	AT2G07820	0.717134	0.00261939
2-3499124-3500006	2-3460082-3460753	0.794766	Promoter	AT2G07662	gene	AT2G07656	0.699662	0.00368963
2-3499124-3500006	2-3460861-3461415	0.803067	Promoter	AT2G07662	gene	AT2G07656	0.71037	0.00299936
2-3499124-3500006	2-3463572-3464139	0.804996	Promoter	AT2G07662	exon	AT2G07758	0.713558	0.00281512
2-3499124-3500006	2-3464233-3464710	0.777686	Promoter	AT2G07662	exon	AT2G07758	0.73872	0.00165623
2-3499124-3500006	2-3465235-3465995	0.698353	Promoter	AT2G07662	three_prime_utr	AT2G07732	0.726551	0.00215555
2-3499124-3500006	2-3466559-3467461	0.673007	Promoter	AT2G07662	three_prime_utr	AT2G07732	0.737147	0.00171493
2-3499124-3500006	2-3467939-3468781	0.699482	Promoter	AT2G07662	gene	AT2G07732	0.729902	0.0020074
2-3499124-3500006	2-3469023-3469826	0.685351	Promoter	AT2G07662	Promoter	AT2G07732	0.697431	0.0038482
2-3499124-3500006	2-3471136-3472041	0.811774	Promoter	AT2G07662	three_prime_utr	AT2G07734	0.752673	0.00120293
2-3499124-3500006	2-3474437-3475223	0.800484	Promoter	AT2G07662	Promoter	AT2G07827	0.744774	0.00144516
2-3499124-3500006	2-3475690-3476573	0.816364	Promoter	AT2G07662	Promoter	AT2G07734	0.760804	0.000988952
2-3499124-3500006	2-3477832-3478745	0.808001	Promoter	AT2G07662	Promoter	AT2G07787	0.745543	0.00141998
2-3499124-3500006	2-3482008-3482875	0.769297	Promoter	AT2G07662	gene	AT2G07659	0.785601	0.000518076
2-3499124-3500006	2-3483501-3484388	0.819441	Promoter	AT2G07662	Promoter	AT2G07806	0.695651	0.00397855
2-3499124-3500006	2-3484587-3485419	0.81214	Promoter	AT2G07662	Promoter	AT2G07806	0.721642	0.00238832
2-3499124-3500006	2-3485997-3486838	0.833369	Promoter	AT2G07662	Promoter	AT2G07661	0.719334	0.00250447
2-3499124-3500006	2-3487261-3488042	0.773253	Promoter	AT2G07662	gene	AT2G07806	0.719626	0.00248954
2-3499124-3500006	2-3488382-3489216	0.821662	Promoter	AT2G07662	gene	AT2G07806	0.745292	0.00142814
2-3499124-3500006	2-3490093-3490689	0.805607	Promoter	AT2G07662	gene	AT2G05365	0.758671	0.00104184
2-3499124-3500006	2-3490698-3491356	0.816609	Promoter	AT2G07662	gene	AT2G05365	0.712145	0.00289565
2-3499124-3500006	2-3492089-3492809	0.802074	Promoter	AT2G07662	Promoter	AT2G07795	0.751236	0.00124434
2-3499124-3500006	2-3492930-3493741	0.811778	Promoter	AT2G07662	Promoter	AT2G07795	0.743141	0.00149982
2-3499124-3500006	2-3495032-3495770	0.827774	Promoter	AT2G07662	gene	AT2G07762	0.748932	0.00131319
2-3499124-3500006	2-3495868-3496281	0.73016	Promoter	AT2G07662	gene	AT2G07739	0.730706	0.0019731
2-3499124-3500006	2-3496922-3497826	0.832639	Promoter	AT2G07662	Promoter	AT2G07739	0.725937	0.00218363
2-3499124-3500006	2-3501325-3502297	0.788152	Promoter	AT2G07662	Promoter	AT2G07741	0.740926	0.00157663
2-3499124-3500006	2-3509243-3510140	0.70027	Promoter	AT2G07662	gene	AT2G05395	0.753634	0.00117583
2-3500456-3501277	2-3254527-3255424	0.809912	Promoter	AT2G07662	gene	AT2G07779	0.777148	0.000651601
2-3500456-3501277	2-3259209-3259872	0.771485	Promoter	AT2G07662	Promoter	AT2G07613	0.736323	0.00174635
2-3500456-3501277	2-3260094-3260988	0.901886	Promoter	AT2G07662	Promoter	AT2G07613	0.727628	0.00210701
2-3500456-3501277	2-3263032-3263784	0.898901	Promoter	AT2G07662	Promoter	AT2G07684	0.701595	0.00355647
2-3500456-3501277	2-3264005-3264582	0.907452	Promoter	AT2G07662	Promoter	AT2G07684	0.712806	0.00285774
2-3500456-3501277	2-3265732-3266391	0.739068	Promoter	AT2G07662	Promoter	AT2G07621	0.715639	0.00269987
2-3500456-3501277	2-3267511-3268377	0.893987	Promoter	AT2G07662	Promoter	AT2G07674	0.72911	0.00204164
2-3500456-3501277	2-3268942-3269808	0.909653	Promoter	AT2G07662	Promoter	AT2G07674	0.718586	0.00254311
2-3500456-3501277	2-3271911-3272591	0.937198	Promoter	AT2G07662	Promoter	AT2G07676	0.677389	0.00552958
2-3500456-3501277	2-3275507-3276405	0.906511	Promoter	AT2G07662	Promoter	AT2G07623	0.711393	0.00293922
2-3500456-3501277	2-3278455-3279268	0.92942	Promoter	AT2G07662	Promoter	AT2G07678	0.742288	0.00152904
2-3500456-3501277	2-3280110-3281002	0.897827	Promoter	AT2G07662	Promoter	AT2G07678	0.659538	0.00747315
2-3500456-3501277	2-3281382-3282197	0.857394	Promoter	AT2G07662	gene	AT2G07678	0.745651	0.00141645
2-3500456-3501277	2-3283101-3284016	0.930402	Promoter	AT2G07662	gene	AT2G07678	0.740695	0.00158481
2-3500456-3501277	2-3291637-3292531	0.893389	Promoter	AT2G07662	gene	AT2G07681	0.683704	0.00494711
2-3500456-3501277	2-3292966-3293868	0.916147	Promoter	AT2G07662	three_prime_utr	AT2G07681	0.596464	0.0189231
2-3500456-3501277	2-3294123-3294985	0.859877	Promoter	AT2G07662	Promoter	AT2G07626	0.730013	0.00200264
2-3500456-3501277	2-3295307-3295841	0.861659	Promoter	AT2G07662	Promoter	AT2G07626	0.726488	0.00215842
2-3500456-3501277	2-3295924-3296345	0.833174	Promoter	AT2G07662	Promoter	AT2G07626	0.741872	0.00154343
2-3500456-3501277	2-3296777-3297575	0.8953	Promoter	AT2G07662	gene	AT2G07626	0.689125	0.00448686
2-3500456-3501277	2-3298960-3299869	0.749569	Promoter	AT2G07662	Promoter	AT2G07627	0.704487	0.00336448
2-3500456-3501277	2-3303391-3304285	0.913985	Promoter	AT2G07662	Promoter	AT2G07772	0.710299	0.00300354
2-3500456-3501277	2-3306254-3307075	0.824515	Promoter	AT2G07662	Promoter	AT2G07774	0.829182	0.000132351
2-3500456-3501277	2-3307197-3307900	0.826555	Promoter	AT2G07662	Promoter	AT2G07774	0.704432	0.00336802
2-3500456-3501277	2-3308170-3308990	0.75508	Promoter	AT2G07662	Promoter	AT2G07774	0.758044	0.00105781
2-3500456-3501277	2-3312930-3313797	0.9498	Promoter	AT2G07662	Promoter	AT2G07687	0.757937	0.00106054
2-3500456-3501277	2-3313937-3315145	0.956746	Promoter	AT2G07662	Promoter	AT2G07687	0.725981	0.00218158
2-3500456-3501277	2-3316311-3317174	0.653321	Promoter	AT2G07662	Promoter	AT2G07631	0.812032	0.000235888
2-3500456-3501277	2-3319581-3320490	0.847814	Promoter	AT2G07662	stop_codon	AT2G07631	0.751876	0.00122574
2-3500456-3501277	2-3321569-3322470	0.896097	Promoter	AT2G07662	three_prime_utr	AT2G07632	0.734154	0.00183127
2-3500456-3501277	2-3324338-3325037	0.931798	Promoter	AT2G07662	Promoter	AT2G07632	0.732649	0.00189215
2-3500456-3501277	2-3326850-3327756	0.849532	Promoter	AT2G07662	Promoter	AT2G07633	0.730124	0.00199787
2-3500456-3501277	2-3329152-3330012	0.781211	Promoter	AT2G07662	Promoter	AT2G07633	0.690331	0.00438921
2-3500456-3501277	2-3330688-3331545	0.920187	Promoter	AT2G07662	gene	AT2G07633	0.765001	0.00089123
2-3500456-3501277	2-3331871-3332552	0.936422	Promoter	AT2G07662	gene	AT2G07792	0.726347	0.00216483
2-3500456-3501277	2-3332656-3333430	0.957808	Promoter	AT2G07662	gene	AT2G07792	0.743709	0.00148063
2-3500456-3501277	2-3334071-3334832	0.948486	Promoter	AT2G07662	Promoter	AT2G07689	0.731493	0.00193999
2-3500456-3501277	2-3334966-3335865	0.950933	Promoter	AT2G07662	Promoter	AT2G07689	0.730612	0.00197707
2-3500456-3501277	2-3336984-3338375	0.951497	Promoter	AT2G07662	Promoter	AT2G07636	0.731584	0.00193615
2-3500456-3501277	2-3342100-3342545	0.908438	Promoter	AT2G07662	Promoter	AT2G07691	0.752234	0.00121544
2-3500456-3501277	2-3342597-3342901	0.89363	Promoter	AT2G07662	Promoter	AT2G07692	0.715052	0.00273198
2-3500456-3501277	2-3344191-3344996	0.864185	Promoter	AT2G07662	Promoter	AT2G07695	0.77432	0.000702058
2-3500456-3501277	2-3345257-3346112	0.810475	Promoter	AT2G07662	Promoter	AT2G07695	0.696204	0.00393766
2-3500456-3501277	2-3346345-3347147	0.838688	Promoter	AT2G07662	Promoter	AT2G07695	0.712709	0.0028633
2-3500456-3501277	2-3348628-3349534	0.866482	Promoter	AT2G07662	gene	AT2G07785	0.707813	0.00315393
2-3500456-3501277	2-3354157-3355063	0.84722	Promoter	AT2G07662	Promoter	AT2G07696	0.694308	0.00407924
2-3500456-3501277	2-3356623-3357305	0.932265	Promoter	AT2G07662	Promoter	AT2G07798	0.764356	0.000905711
2-3500456-3501277	2-3357405-3357721	0.924081	Promoter	AT2G07662	Promoter	AT2G07798	0.738356	0.00166965
2-3500456-3501277	2-3358449-3359310	0.927464	Promoter	AT2G07662	gene	AT2G07798	0.727505	0.00211253
2-3500456-3501277	2-3360127-3360710	0.8462	Promoter	AT2G07662	gene	AT2G07798	0.743807	0.00147731
2-3500456-3501277	2-3360800-3361196	0.760864	Promoter	AT2G07662	gene	AT2G07798	0.695928	0.00395805
2-3500456-3501277	2-3362578-3363488	0.879568	Promoter	AT2G07662	gene	AT2G07698	0.617073	0.0142618
2-3500456-3501277	2-3364337-3365131	0.941307	Promoter	AT2G07662	Promoter	AT2G07667	0.702664	0.00348453
2-3500456-3501277	2-3365253-3365973	0.942781	Promoter	AT2G07662	gene	AT2G07667	0.75478	0.00114419
2-3500456-3501277	2-3366349-3366891	0.854572	Promoter	AT2G07662	gene	AT2G07667	0.72295	0.00232441
2-3500456-3501277	2-3367003-3367851	0.924404	Promoter	AT2G07662	three_prime_utr	AT2G07667	0.752444	0.00120944
2-3500456-3501277	2-3374763-3375612	0.759725	Promoter	AT2G07662	Promoter	AT2G07638	0.759937	0.00101018
2-3500456-3501277	2-3376424-3377456	0.954461	Promoter	AT2G07662	Promoter	AT2G07638	0.738898	0.00164967
2-3500456-3501277	2-3377605-3378795	0.960425	Promoter	AT2G07662	gene	AT2G07638	0.720273	0.00245667
2-3500456-3501277	2-3381457-3382364	0.936605	Promoter	AT2G07662	gene	AT2G07706	0.779052	0.000619336
2-3500456-3501277	2-3388974-3389821	0.905374	Promoter	AT2G07662	gene	AT2G07641	0.666567	0.00665255
2-3500456-3501277	2-3393279-3393704	0.945758	Promoter	AT2G07662	Promoter	AT2G07641	0.733763	0.00184693
2-3500456-3501277	2-3393786-3394189	0.921016	Promoter	AT2G07662	Promoter	AT2G07641	0.727198	0.0021263
2-3500456-3501277	2-3394801-3395630	0.916552	Promoter	AT2G07662	Promoter	AT2G07641	0.730948	0.00196286
2-3500456-3501277	2-3395914-3396575	0.913614	Promoter	AT2G07662	Promoter	AT2G07642	0.635851	0.0108385
2-3500456-3501277	2-3396577-3397544	0.947632	Promoter	AT2G07662	Promoter	AT2G07642	0.741629	0.00155191
2-3500456-3501277	2-3398401-3399319	0.950596	Promoter	AT2G07662	Promoter	AT2G07642	0.715354	0.00271539
2-3500456-3501277	2-3399933-3400737	0.913618	Promoter	AT2G07662	Promoter	AT2G07642	0.747098	0.00137013
2-3500456-3501277	2-3404798-3405114	0.861284	Promoter	AT2G07662	Promoter	AT2G07643	0.585257	0.0219047
2-3500456-3501277	2-3405191-3405656	0.883879	Promoter	AT2G07662	Promoter	AT2G07644	0.705633	0.00329069
2-3500456-3501277	2-3406035-3406913	0.928155	Promoter	AT2G07662	Promoter	AT2G07713	0.734637	0.00181207
2-3500456-3501277	2-3407281-3408209	0.902142	Promoter	AT2G07662	Promoter	AT2G07646	0.767551	0.000835792
2-3500456-3501277	2-3408531-3409348	0.813456	Promoter	AT2G07662	Promoter	AT2G07714	0.683269	0.0049856
2-3500456-3501277	2-3410636-3411536	0.898882	Promoter	AT2G07662	Promoter	AT2G07715	0.726937	0.00213805
2-3500456-3501277	2-3412310-3413216	0.939317	Promoter	AT2G07662	gene	AT2G07715	0.748457	0.00132773
2-3500456-3501277	2-3418310-3419215	0.877861	Promoter	AT2G07662	Promoter	AT2G07718	0.831656	0.000121141
2-3500456-3501277	2-3428607-3429512	0.907764	Promoter	AT2G07662	gene	AT2G07718	0.71933	0.00250471
2-3500456-3501277	2-3431108-3432016	0.918441	Promoter	AT2G07662	gene	AT2G07648	0.771317	0.000759065
2-3500456-3501277	2-3433701-3434651	0.9155	Promoter	AT2G07662	Promoter	AT2G07719	0.759514	0.00102067
2-3500456-3501277	2-3438097-3438991	0.934257	Promoter	AT2G07662	Promoter	AT2G07722	0.706658	0.00322585
2-3500456-3501277	2-3439952-3440848	0.901389	Promoter	AT2G07662	gene	AT2G07652	0.746377	0.00139305
2-3500456-3501277	2-3442318-3443224	0.897377	Promoter	AT2G07662	Promoter	AT2G07652	0.746868	0.00137741
2-3500456-3501277	2-3446978-3447877	0.816272	Promoter	AT2G07662	Promoter	AT2G07815	0.799895	0.000343347
2-3500456-3501277	2-3451469-3452366	0.355947	Promoter	AT2G07662	gene	AT2G07727	0.842312	8.14e-05
2-3500456-3501277	2-3453587-3454495	0.905359	Promoter	AT2G07662	Promoter	AT2G07728	0.757937	0.00106055
2-3500456-3501277	2-3455463-3456357	0.676414	Promoter	AT2G07662	gene	AT2G07728	0.604815	0.0169115
2-3500456-3501277	2-3458671-3459522	0.927795	Promoter	AT2G07662	Promoter	AT2G07820	0.717134	0.00261939
2-3500456-3501277	2-3460082-3460753	0.917767	Promoter	AT2G07662	gene	AT2G07656	0.699662	0.00368963
2-3500456-3501277	2-3460861-3461415	0.920306	Promoter	AT2G07662	gene	AT2G07656	0.71037	0.00299936
2-3500456-3501277	2-3463572-3464139	0.916894	Promoter	AT2G07662	exon	AT2G07758	0.713558	0.00281512
2-3500456-3501277	2-3464233-3464710	0.89848	Promoter	AT2G07662	exon	AT2G07758	0.73872	0.00165623
2-3500456-3501277	2-3465235-3465995	0.795202	Promoter	AT2G07662	three_prime_utr	AT2G07732	0.726551	0.00215555
2-3500456-3501277	2-3466559-3467461	0.769227	Promoter	AT2G07662	three_prime_utr	AT2G07732	0.737147	0.00171493
2-3500456-3501277	2-3467939-3468781	0.804307	Promoter	AT2G07662	gene	AT2G07732	0.729902	0.0020074
2-3500456-3501277	2-3469023-3469826	0.796309	Promoter	AT2G07662	Promoter	AT2G07732	0.697431	0.0038482
2-3500456-3501277	2-3471136-3472041	0.930133	Promoter	AT2G07662	three_prime_utr	AT2G07734	0.752673	0.00120293
2-3500456-3501277	2-3474437-3475223	0.917325	Promoter	AT2G07662	Promoter	AT2G07827	0.744774	0.00144516
2-3500456-3501277	2-3475690-3476573	0.936578	Promoter	AT2G07662	Promoter	AT2G07734	0.760804	0.000988952
2-3500456-3501277	2-3477832-3478745	0.935365	Promoter	AT2G07662	Promoter	AT2G07787	0.745543	0.00141998
2-3500456-3501277	2-3482008-3482875	0.895754	Promoter	AT2G07662	gene	AT2G07659	0.785601	0.000518076
2-3500456-3501277	2-3483501-3484388	0.93661	Promoter	AT2G07662	Promoter	AT2G07806	0.695651	0.00397855
2-3500456-3501277	2-3484587-3485419	0.928203	Promoter	AT2G07662	Promoter	AT2G07806	0.721642	0.00238832
2-3500456-3501277	2-3485997-3486838	0.953635	Promoter	AT2G07662	Promoter	AT2G07661	0.719334	0.00250447
2-3500456-3501277	2-3487261-3488042	0.884593	Promoter	AT2G07662	gene	AT2G07806	0.719626	0.00248954
2-3500456-3501277	2-3488382-3489216	0.945489	Promoter	AT2G07662	gene	AT2G07806	0.745292	0.00142814
2-3500456-3501277	2-3490093-3490689	0.925089	Promoter	AT2G07662	gene	AT2G05365	0.758671	0.00104184
2-3500456-3501277	2-3490698-3491356	0.931904	Promoter	AT2G07662	gene	AT2G05365	0.712145	0.00289565
2-3500456-3501277	2-3492089-3492809	0.920865	Promoter	AT2G07662	Promoter	AT2G07795	0.751236	0.00124434
2-3500456-3501277	2-3492930-3493741	0.930147	Promoter	AT2G07662	Promoter	AT2G07795	0.743141	0.00149982
2-3500456-3501277	2-3495032-3495770	0.945765	Promoter	AT2G07662	gene	AT2G07762	0.748932	0.00131319
2-3500456-3501277	2-3495868-3496281	0.836897	Promoter	AT2G07662	gene	AT2G07739	0.730706	0.0019731
2-3500456-3501277	2-3496922-3497826	0.958046	Promoter	AT2G07662	Promoter	AT2G07739	0.725937	0.00218363
2-3500456-3501277	2-3501325-3502297	0.924477	Promoter	AT2G07662	Promoter	AT2G07741	0.740926	0.00157663
2-3500456-3501277	2-3509243-3510140	0.839245	Promoter	AT2G07662	gene	AT2G05395	0.753634	0.00117583
2-3267511-3268377	2-3244536-3244920	0.779391	Promoter	AT2G07674	Promoter	AT2G07655	0.739061	0.00164371
2-3267511-3268377	2-3245006-3245669	0.812587	Promoter	AT2G07674	Promoter	AT2G07655	0.593606	0.0196518
2-3267511-3268377	2-3254527-3255424	0.770143	Promoter	AT2G07674	gene	AT2G07779	0.680565	0.00523019
2-3267511-3268377	2-3259209-3259872	0.725387	Promoter	AT2G07674	Promoter	AT2G07613	0.664722	0.00686076
2-3267511-3268377	2-3260094-3260988	0.861051	Promoter	AT2G07674	Promoter	AT2G07613	0.614608	0.014767
2-3267511-3268377	2-3263032-3263784	0.861045	Promoter	AT2G07674	Promoter	AT2G07684	0.601729	0.0176346
2-3267511-3268377	2-3264005-3264582	0.862503	Promoter	AT2G07674	Promoter	AT2G07684	0.603119	0.0173061
2-3267511-3268377	2-3265732-3266391	0.696871	Promoter	AT2G07674	Promoter	AT2G07621	0.570928	0.0262241
2-3267511-3268377	2-3271911-3272591	0.894411	Promoter	AT2G07674	Promoter	AT2G07676	0.553302	0.032389
2-3267511-3268377	2-3275507-3276405	0.861379	Promoter	AT2G07674	Promoter	AT2G07623	0.630197	0.0117933
2-3267511-3268377	2-3278455-3279268	0.887218	Promoter	AT2G07674	Promoter	AT2G07678	0.633068	0.0113005
2-3267511-3268377	2-3280110-3281002	0.84885	Promoter	AT2G07674	Promoter	AT2G07678	0.585724	0.0217737
2-3267511-3268377	2-3281382-3282197	0.813969	Promoter	AT2G07674	gene	AT2G07678	0.607928	0.0162055
2-3267511-3268377	2-3283101-3284016	0.880467	Promoter	AT2G07674	gene	AT2G07678	0.607808	0.0162321
2-3267511-3268377	2-3291637-3292531	0.85688	Promoter	AT2G07674	gene	AT2G07681	0.551604	0.0330356
2-3267511-3268377	2-3294123-3294985	0.813391	Promoter	AT2G07674	Promoter	AT2G07626	0.633148	0.0112871
2-3267511-3268377	2-3295307-3295841	0.819384	Promoter	AT2G07674	Promoter	AT2G07626	0.584587	0.0220936
2-3267511-3268377	2-3295924-3296345	0.794475	Promoter	AT2G07674	Promoter	AT2G07626	0.693261	0.00415911
2-3267511-3268377	2-3296777-3297575	0.85117	Promoter	AT2G07674	gene	AT2G07626	0.625536	0.0126286
2-3267511-3268377	2-3298960-3299869	0.71267	Promoter	AT2G07674	Promoter	AT2G07627	0.609949	0.0157592
2-3267511-3268377	2-3303391-3304285	0.870361	Promoter	AT2G07674	Promoter	AT2G07772	0.681541	0.00514081
2-3267511-3268377	2-3306254-3307075	0.801929	Promoter	AT2G07674	Promoter	AT2G07774	0.722177	0.00236199
2-3267511-3268377	2-3307197-3307900	0.777115	Promoter	AT2G07674	Promoter	AT2G07774	0.539001	0.0381433
2-3267511-3268377	2-3308170-3308990	0.714066	Promoter	AT2G07674	Promoter	AT2G07774	0.612525	0.0152044
2-3267511-3268377	2-3312930-3313797	0.898652	Promoter	AT2G07674	Promoter	AT2G07687	0.640846	0.010046
2-3267511-3268377	2-3313937-3315145	0.913647	Promoter	AT2G07674	Promoter	AT2G07687	0.61605	0.0144698
2-3267511-3268377	2-3316311-3317174	0.619608	Promoter	AT2G07674	Promoter	AT2G07631	0.654433	0.00811742
2-3267511-3268377	2-3319581-3320490	0.808086	Promoter	AT2G07674	stop_codon	AT2G07631	0.575802	0.0246884
2-3267511-3268377	2-3321569-3322470	0.850691	Promoter	AT2G07674	three_prime_utr	AT2G07632	0.639063	0.0103234
2-3267511-3268377	2-3324338-3325037	0.886573	Promoter	AT2G07674	Promoter	AT2G07632	0.606693	0.0164829
2-3267511-3268377	2-3326850-3327756	0.812182	Promoter	AT2G07674	Promoter	AT2G07633	0.620834	0.013517
2-3267511-3268377	2-3329152-3330012	0.742728	Promoter	AT2G07674	Promoter	AT2G07633	0.592603	0.0199127
2-3267511-3268377	2-3330688-3331545	0.87277	Promoter	AT2G07674	gene	AT2G07633	0.631489	0.0115695
2-3267511-3268377	2-3331871-3332552	0.889271	Promoter	AT2G07674	gene	AT2G07792	0.626554	0.0124423
2-3267511-3268377	2-3332656-3333430	0.904122	Promoter	AT2G07674	gene	AT2G07792	0.669233	0.00636058
2-3267511-3268377	2-3334071-3334832	0.901905	Promoter	AT2G07674	Promoter	AT2G07689	0.614295	0.0148321
2-3267511-3268377	2-3334966-3335865	0.903173	Promoter	AT2G07674	Promoter	AT2G07689	0.607519	0.0162969
2-3267511-3268377	2-3336984-3338375	0.896789	Promoter	AT2G07674	Promoter	AT2G07636	0.637955	0.0104988
2-3267511-3268377	2-3342100-3342545	0.867682	Promoter	AT2G07674	Promoter	AT2G07691	0.618168	0.0140418
2-3267511-3268377	2-3342597-3342901	0.840861	Promoter	AT2G07674	Promoter	AT2G07692	0.601319	0.0177325
2-3267511-3268377	2-3344191-3344996	0.812343	Promoter	AT2G07674	Promoter	AT2G07695	0.665157	0.00681112
2-3267511-3268377	2-3345257-3346112	0.762983	Promoter	AT2G07674	Promoter	AT2G07695	0.563997	0.0285315
2-3267511-3268377	2-3346345-3347147	0.796652	Promoter	AT2G07674	Promoter	AT2G07695	0.59622	0.0189845
2-3267511-3268377	2-3348628-3349534	0.829482	Promoter	AT2G07674	gene	AT2G07785	0.596207	0.0189877
2-3267511-3268377	2-3354157-3355063	0.804645	Promoter	AT2G07674	Promoter	AT2G07696	0.550115	0.0336106
2-3267511-3268377	2-3356623-3357305	0.889163	Promoter	AT2G07674	Promoter	AT2G07798	0.641474	0.00994956
2-3267511-3268377	2-3357405-3357721	0.877642	Promoter	AT2G07674	Promoter	AT2G07798	0.570734	0.0262867
2-3267511-3268377	2-3358449-3359310	0.879598	Promoter	AT2G07674	gene	AT2G07798	0.61697	0.0142826
2-3267511-3268377	2-3360127-3360710	0.803314	Promoter	AT2G07674	gene	AT2G07798	0.657992	0.00766392
2-3267511-3268377	2-3360800-3361196	0.716424	Promoter	AT2G07674	gene	AT2G07798	0.599679	0.0181279
2-3267511-3268377	2-3364337-3365131	0.888724	Promoter	AT2G07674	Promoter	AT2G07667	0.59066	0.0204256
2-3267511-3268377	2-3365253-3365973	0.899161	Promoter	AT2G07674	gene	AT2G07667	0.605242	0.0168132
2-3267511-3268377	2-3366349-3366891	0.808754	Promoter	AT2G07674	gene	AT2G07667	0.570935	0.0262219
2-3267511-3268377	2-3367003-3367851	0.885785	Promoter	AT2G07674	three_prime_utr	AT2G07667	0.650548	0.00863628
2-3267511-3268377	2-3374763-3375612	0.72349	Promoter	AT2G07674	Promoter	AT2G07638	0.647625	0.00904358
2-3267511-3268377	2-3376424-3377456	0.901905	Promoter	AT2G07674	Promoter	AT2G07638	0.607479	0.0163059
2-3267511-3268377	2-3377605-3378795	0.92677	Promoter	AT2G07674	gene	AT2G07638	0.592645	0.0199017
2-3267511-3268377	2-3381457-3382364	0.894902	Promoter	AT2G07674	gene	AT2G07706	0.671274	0.00614389
2-3267511-3268377	2-3388974-3389821	0.860257	Promoter	AT2G07674	gene	AT2G07641	0.552573	0.0326653
2-3267511-3268377	2-3393279-3393704	0.895854	Promoter	AT2G07674	Promoter	AT2G07641	0.622546	0.013188
2-3267511-3268377	2-3393786-3394189	0.867394	Promoter	AT2G07674	Promoter	AT2G07641	0.618481	0.0139793
2-3267511-3268377	2-3394801-3395630	0.869598	Promoter	AT2G07674	Promoter	AT2G07641	0.668726	0.00641526
2-3267511-3268377	2-3395914-3396575	0.864059	Promoter	AT2G07674	Promoter	AT2G07642	0.519458	0.0471977
2-3267511-3268377	2-3396577-3397544	0.894757	Promoter	AT2G07674	Promoter	AT2G07642	0.627487	0.0122735
2-3267511-3268377	2-3398401-3399319	0.902741	Promoter	AT2G07674	Promoter	AT2G07642	0.608562	0.0160644
2-3267511-3268377	2-3399933-3400737	0.856326	Promoter	AT2G07674	Promoter	AT2G07642	0.621347	0.0134177
2-3267511-3268377	2-3405191-3405656	0.842077	Promoter	AT2G07674	Promoter	AT2G07644	0.586312	0.0216098
2-3267511-3268377	2-3406035-3406913	0.8826	Promoter	AT2G07674	Promoter	AT2G07713	0.61582	0.0145168
2-3267511-3268377	2-3407281-3408209	0.856947	Promoter	AT2G07674	Promoter	AT2G07646	0.650512	0.00864126
2-3267511-3268377	2-3408531-3409348	0.776281	Promoter	AT2G07674	Promoter	AT2G07714	0.558943	0.0303083
2-3267511-3268377	2-3410636-3411536	0.856558	Promoter	AT2G07674	Promoter	AT2G07715	0.578509	0.0238653
2-3267511-3268377	2-3412310-3413216	0.903138	Promoter	AT2G07674	gene	AT2G07715	0.650684	0.00861772
2-3267511-3268377	2-3418310-3419215	0.82491	Promoter	AT2G07674	Promoter	AT2G07718	0.673416	0.00592285
2-3267511-3268377	2-3428607-3429512	0.861602	Promoter	AT2G07674	gene	AT2G07718	0.577866	0.024059
2-3267511-3268377	2-3431108-3432016	0.87322	Promoter	AT2G07674	gene	AT2G07648	0.632347	0.0114227
2-3267511-3268377	2-3433701-3434651	0.876652	Promoter	AT2G07674	Promoter	AT2G07719	0.637138	0.0106297
2-3267511-3268377	2-3438097-3438991	0.894304	Promoter	AT2G07674	Promoter	AT2G07722	0.551304	0.033151
2-3267511-3268377	2-3439952-3440848	0.860059	Promoter	AT2G07674	gene	AT2G07652	0.621472	0.0133936
2-3267511-3268377	2-3442318-3443224	0.848494	Promoter	AT2G07674	Promoter	AT2G07652	0.634048	0.0111361
2-3267511-3268377	2-3446978-3447877	0.776599	Promoter	AT2G07674	Promoter	AT2G07815	0.677671	0.00550244
2-3267511-3268377	2-3451469-3452366	0.335482	Promoter	AT2G07674	gene	AT2G07727	0.734288	0.00182596
2-3267511-3268377	2-3453587-3454495	0.866619	Promoter	AT2G07674	Promoter	AT2G07728	0.644759	0.00945734
2-3267511-3268377	2-3458671-3459522	0.887835	Promoter	AT2G07674	Promoter	AT2G07820	0.563612	0.028664
2-3267511-3268377	2-3460082-3460753	0.863024	Promoter	AT2G07674	gene	AT2G07656	0.593032	0.019801
2-3267511-3268377	2-3460861-3461415	0.873921	Promoter	AT2G07674	gene	AT2G07656	0.61211	0.0152927
2-3267511-3268377	2-3463572-3464139	0.874553	Promoter	AT2G07674	exon	AT2G07758	0.574796	0.0249994
2-3267511-3268377	2-3464233-3464710	0.844428	Promoter	AT2G07674	exon	AT2G07758	0.612436	0.0152233
2-3267511-3268377	2-3465235-3465995	0.757498	Promoter	AT2G07674	three_prime_utr	AT2G07732	0.613284	0.0150438
2-3267511-3268377	2-3466559-3467461	0.731584	Promoter	AT2G07674	three_prime_utr	AT2G07732	0.64144	0.00995474
2-3267511-3268377	2-3467939-3468781	0.761194	Promoter	AT2G07674	gene	AT2G07732	0.574569	0.0250702
2-3267511-3268377	2-3469023-3469826	0.743412	Promoter	AT2G07674	Promoter	AT2G07732	0.529903	0.0421808
2-3267511-3268377	2-3471136-3472041	0.883078	Promoter	AT2G07674	three_prime_utr	AT2G07734	0.603506	0.0172154
2-3267511-3268377	2-3474437-3475223	0.870933	Promoter	AT2G07674	Promoter	AT2G07827	0.615002	0.0146853
2-3267511-3268377	2-3475690-3476573	0.887596	Promoter	AT2G07674	Promoter	AT2G07734	0.648733	0.00888753
2-3267511-3268377	2-3477832-3478745	0.879146	Promoter	AT2G07674	Promoter	AT2G07787	0.604976	0.0168743
2-3267511-3268377	2-3482008-3482875	0.835568	Promoter	AT2G07674	gene	AT2G07659	0.623365	0.0130329
2-3267511-3268377	2-3483501-3484388	0.889518	Promoter	AT2G07674	Promoter	AT2G07806	0.608673	0.0160399
2-3267511-3268377	2-3484587-3485419	0.882832	Promoter	AT2G07674	Promoter	AT2G07806	0.610377	0.0156659
2-3267511-3268377	2-3485997-3486838	0.90711	Promoter	AT2G07674	Promoter	AT2G07661	0.615123	0.0146603
2-3267511-3268377	2-3487261-3488042	0.842487	Promoter	AT2G07674	gene	AT2G07806	0.655077	0.00803387
2-3267511-3268377	2-3488382-3489216	0.894957	Promoter	AT2G07674	gene	AT2G07806	0.627132	0.0123375
2-3267511-3268377	2-3490093-3490689	0.879609	Promoter	AT2G07674	gene	AT2G05365	0.624645	0.0127933
2-3267511-3268377	2-3490698-3491356	0.899636	Promoter	AT2G07674	gene	AT2G05365	0.598123	0.0185096
2-3267511-3268377	2-3492089-3492809	0.870246	Promoter	AT2G07674	Promoter	AT2G07795	0.595434	0.0191832
2-3267511-3268377	2-3492930-3493741	0.881866	Promoter	AT2G07674	Promoter	AT2G07795	0.638401	0.010428
2-3267511-3268377	2-3495032-3495770	0.901921	Promoter	AT2G07674	gene	AT2G07762	0.602235	0.0175146
2-3267511-3268377	2-3495868-3496281	0.790445	Promoter	AT2G07674	gene	AT2G07739	0.650849	0.00859528
2-3267511-3268377	2-3496922-3497826	0.908854	Promoter	AT2G07674	Promoter	AT2G07739	0.609063	0.0159537
2-3267511-3268377	2-3498265-3498900	0.802564	Promoter	AT2G07674	gene	AT2G07662	0.586259	0.0216246
2-3267511-3268377	2-3499124-3500006	0.788395	Promoter	AT2G07674	Promoter	AT2G07662	0.643538	0.00963801
2-3267511-3268377	2-3500456-3501277	0.893987	Promoter	AT2G07674	Promoter	AT2G07662	0.59304	0.0197988
2-3267511-3268377	2-3501325-3502297	0.871505	Promoter	AT2G07674	Promoter	AT2G07741	0.656135	0.00789794
2-3267511-3268377	2-3509243-3510140	0.800569	Promoter	AT2G07674	gene	AT2G05395	0.648401	0.00893407
2-3268942-3269808	2-3244536-3244920	0.795938	Promoter	AT2G07674	Promoter	AT2G07655	0.739061	0.00164371
2-3268942-3269808	2-3245006-3245669	0.825566	Promoter	AT2G07674	Promoter	AT2G07655	0.593606	0.0196518
2-3268942-3269808	2-3254527-3255424	0.78284	Promoter	AT2G07674	gene	AT2G07779	0.680565	0.00523019
2-3268942-3269808	2-3259209-3259872	0.733745	Promoter	AT2G07674	Promoter	AT2G07613	0.664722	0.00686076
2-3268942-3269808	2-3260094-3260988	0.879303	Promoter	AT2G07674	Promoter	AT2G07613	0.614608	0.014767
2-3268942-3269808	2-3263032-3263784	0.878023	Promoter	AT2G07674	Promoter	AT2G07684	0.601729	0.0176346
2-3268942-3269808	2-3264005-3264582	0.879319	Promoter	AT2G07674	Promoter	AT2G07684	0.603119	0.0173061
2-3268942-3269808	2-3265732-3266391	0.709298	Promoter	AT2G07674	Promoter	AT2G07621	0.570928	0.0262241
2-3268942-3269808	2-3271911-3272591	0.911959	Promoter	AT2G07674	Promoter	AT2G07676	0.553302	0.032389
2-3268942-3269808	2-3275507-3276405	0.876915	Promoter	AT2G07674	Promoter	AT2G07623	0.630197	0.0117933
2-3268942-3269808	2-3278455-3279268	0.906852	Promoter	AT2G07674	Promoter	AT2G07678	0.633068	0.0113005
2-3268942-3269808	2-3280110-3281002	0.862137	Promoter	AT2G07674	Promoter	AT2G07678	0.585724	0.0217737
2-3268942-3269808	2-3281382-3282197	0.829353	Promoter	AT2G07674	gene	AT2G07678	0.607928	0.0162055
2-3268942-3269808	2-3283101-3284016	0.895028	Promoter	AT2G07674	gene	AT2G07678	0.607808	0.0162321
2-3268942-3269808	2-3291637-3292531	0.874467	Promoter	AT2G07674	gene	AT2G07681	0.551604	0.0330356
2-3268942-3269808	2-3294123-3294985	0.825252	Promoter	AT2G07674	Promoter	AT2G07626	0.633148	0.0112871
2-3268942-3269808	2-3295307-3295841	0.835643	Promoter	AT2G07674	Promoter	AT2G07626	0.584587	0.0220936
2-3268942-3269808	2-3295924-3296345	0.810789	Promoter	AT2G07674	Promoter	AT2G07626	0.693261	0.00415911
2-3268942-3269808	2-3296777-3297575	0.866131	Promoter	AT2G07674	gene	AT2G07626	0.625536	0.0126286
2-3268942-3269808	2-3298960-3299869	0.726288	Promoter	AT2G07674	Promoter	AT2G07627	0.609949	0.0157592
2-3268942-3269808	2-3303391-3304285	0.884888	Promoter	AT2G07674	Promoter	AT2G07772	0.681541	0.00514081
2-3268942-3269808	2-3306254-3307075	0.824332	Promoter	AT2G07674	Promoter	AT2G07774	0.722177	0.00236199
2-3268942-3269808	2-3307197-3307900	0.789758	Promoter	AT2G07674	Promoter	AT2G07774	0.539001	0.0381433
2-3268942-3269808	2-3308170-3308990	0.725713	Promoter	AT2G07674	Promoter	AT2G07774	0.612525	0.0152044
2-3268942-3269808	2-3312930-3313797	0.910402	Promoter	AT2G07674	Promoter	AT2G07687	0.640846	0.010046
2-3268942-3269808	2-3313937-3315145	0.933152	Promoter	AT2G07674	Promoter	AT2G07687	0.61605	0.0144698
2-3268942-3269808	2-3316311-3317174	0.629028	Promoter	AT2G07674	Promoter	AT2G07631	0.654433	0.00811742
2-3268942-3269808	2-3319581-3320490	0.824904	Promoter	AT2G07674	stop_codon	AT2G07631	0.575802	0.0246884
2-3268942-3269808	2-3321569-3322470	0.867434	Promoter	AT2G07674	three_prime_utr	AT2G07632	0.639063	0.0103234
2-3268942-3269808	2-3324338-3325037	0.903403	Promoter	AT2G07674	Promoter	AT2G07632	0.606693	0.0164829
2-3268942-3269808	2-3326850-3327756	0.831336	Promoter	AT2G07674	Promoter	AT2G07633	0.620834	0.013517
2-3268942-3269808	2-3329152-3330012	0.755156	Promoter	AT2G07674	Promoter	AT2G07633	0.592603	0.0199127
2-3268942-3269808	2-3330688-3331545	0.888565	Promoter	AT2G07674	gene	AT2G07633	0.631489	0.0115695
2-3268942-3269808	2-3331871-3332552	0.903794	Promoter	AT2G07674	gene	AT2G07792	0.626554	0.0124423
2-3268942-3269808	2-3332656-3333430	0.918689	Promoter	AT2G07674	gene	AT2G07792	0.669233	0.00636058
2-3268942-3269808	2-3334071-3334832	0.918601	Promoter	AT2G07674	Promoter	AT2G07689	0.614295	0.0148321
2-3268942-3269808	2-3334966-3335865	0.92049	Promoter	AT2G07674	Promoter	AT2G07689	0.607519	0.0162969
2-3268942-3269808	2-3336984-3338375	0.912011	Promoter	AT2G07674	Promoter	AT2G07636	0.637955	0.0104988
2-3268942-3269808	2-3342100-3342545	0.884366	Promoter	AT2G07674	Promoter	AT2G07691	0.618168	0.0140418
2-3268942-3269808	2-3342597-3342901	0.85549	Promoter	AT2G07674	Promoter	AT2G07692	0.601319	0.0177325
2-3268942-3269808	2-3344191-3344996	0.823225	Promoter	AT2G07674	Promoter	AT2G07695	0.665157	0.00681112
2-3268942-3269808	2-3345257-3346112	0.775434	Promoter	AT2G07674	Promoter	AT2G07695	0.563997	0.0285315
2-3268942-3269808	2-3346345-3347147	0.811702	Promoter	AT2G07674	Promoter	AT2G07695	0.59622	0.0189845
2-3268942-3269808	2-3348628-3349534	0.843497	Promoter	AT2G07674	gene	AT2G07785	0.596207	0.0189877
2-3268942-3269808	2-3354157-3355063	0.817344	Promoter	AT2G07674	Promoter	AT2G07696	0.550115	0.0336106
2-3268942-3269808	2-3356623-3357305	0.90605	Promoter	AT2G07674	Promoter	AT2G07798	0.641474	0.00994956
2-3268942-3269808	2-3357405-3357721	0.893485	Promoter	AT2G07674	Promoter	AT2G07798	0.570734	0.0262867
2-3268942-3269808	2-3358449-3359310	0.89432	Promoter	AT2G07674	gene	AT2G07798	0.61697	0.0142826
2-3268942-3269808	2-3360127-3360710	0.817347	Promoter	AT2G07674	gene	AT2G07798	0.657992	0.00766392
2-3268942-3269808	2-3360800-3361196	0.729488	Promoter	AT2G07674	gene	AT2G07798	0.599679	0.0181279
2-3268942-3269808	2-3364337-3365131	0.904494	Promoter	AT2G07674	Promoter	AT2G07667	0.59066	0.0204256
2-3268942-3269808	2-3365253-3365973	0.916686	Promoter	AT2G07674	gene	AT2G07667	0.605242	0.0168132
2-3268942-3269808	2-3366349-3366891	0.821602	Promoter	AT2G07674	gene	AT2G07667	0.570935	0.0262219
2-3268942-3269808	2-3367003-3367851	0.903097	Promoter	AT2G07674	three_prime_utr	AT2G07667	0.650548	0.00863628
2-3268942-3269808	2-3374763-3375612	0.736341	Promoter	AT2G07674	Promoter	AT2G07638	0.647625	0.00904358
2-3268942-3269808	2-3376424-3377456	0.917775	Promoter	AT2G07674	Promoter	AT2G07638	0.607479	0.0163059
2-3268942-3269808	2-3377605-3378795	0.945397	Promoter	AT2G07674	gene	AT2G07638	0.592645	0.0199017
2-3268942-3269808	2-3381457-3382364	0.911425	Promoter	AT2G07674	gene	AT2G07706	0.671274	0.00614389
2-3268942-3269808	2-3388974-3389821	0.876071	Promoter	AT2G07674	gene	AT2G07641	0.552573	0.0326653
2-3268942-3269808	2-3393279-3393704	0.912183	Promoter	AT2G07674	Promoter	AT2G07641	0.622546	0.013188
2-3268942-3269808	2-3393786-3394189	0.881899	Promoter	AT2G07674	Promoter	AT2G07641	0.618481	0.0139793
2-3268942-3269808	2-3394801-3395630	0.885047	Promoter	AT2G07674	Promoter	AT2G07641	0.668726	0.00641526
2-3268942-3269808	2-3395914-3396575	0.879687	Promoter	AT2G07674	Promoter	AT2G07642	0.519458	0.0471977
2-3268942-3269808	2-3396577-3397544	0.912096	Promoter	AT2G07674	Promoter	AT2G07642	0.627487	0.0122735
2-3268942-3269808	2-3398401-3399319	0.919983	Promoter	AT2G07674	Promoter	AT2G07642	0.608562	0.0160644
2-3268942-3269808	2-3399933-3400737	0.872657	Promoter	AT2G07674	Promoter	AT2G07642	0.621347	0.0134177
2-3268942-3269808	2-3405191-3405656	0.85836	Promoter	AT2G07674	Promoter	AT2G07644	0.586312	0.0216098
2-3268942-3269808	2-3406035-3406913	0.901168	Promoter	AT2G07674	Promoter	AT2G07713	0.61582	0.0145168
2-3268942-3269808	2-3407281-3408209	0.873514	Promoter	AT2G07674	Promoter	AT2G07646	0.650512	0.00864126
2-3268942-3269808	2-3408531-3409348	0.793909	Promoter	AT2G07674	Promoter	AT2G07714	0.558943	0.0303083
2-3268942-3269808	2-3410636-3411536	0.87383	Promoter	AT2G07674	Promoter	AT2G07715	0.578509	0.0238653
2-3268942-3269808	2-3412310-3413216	0.932783	Promoter	AT2G07674	gene	AT2G07715	0.650684	0.00861772
2-3268942-3269808	2-3418310-3419215	0.837319	Promoter	AT2G07674	Promoter	AT2G07718	0.673416	0.00592285
2-3268942-3269808	2-3428607-3429512	0.877407	Promoter	AT2G07674	gene	AT2G07718	0.577866	0.024059
2-3268942-3269808	2-3431108-3432016	0.889009	Promoter	AT2G07674	gene	AT2G07648	0.632347	0.0114227
2-3268942-3269808	2-3433701-3434651	0.894576	Promoter	AT2G07674	Promoter	AT2G07719	0.637138	0.0106297
2-3268942-3269808	2-3438097-3438991	0.916178	Promoter	AT2G07674	Promoter	AT2G07722	0.551304	0.033151
2-3268942-3269808	2-3439952-3440848	0.874956	Promoter	AT2G07674	gene	AT2G07652	0.621472	0.0133936
2-3268942-3269808	2-3442318-3443224	0.862822	Promoter	AT2G07674	Promoter	AT2G07652	0.634048	0.0111361
2-3268942-3269808	2-3446978-3447877	0.791863	Promoter	AT2G07674	Promoter	AT2G07815	0.677671	0.00550244
2-3268942-3269808	2-3451469-3452366	0.341176	Promoter	AT2G07674	gene	AT2G07727	0.734288	0.00182596
2-3268942-3269808	2-3453587-3454495	0.883542	Promoter	AT2G07674	Promoter	AT2G07728	0.644759	0.00945734
2-3268942-3269808	2-3458671-3459522	0.906594	Promoter	AT2G07674	Promoter	AT2G07820	0.563612	0.028664
2-3268942-3269808	2-3460082-3460753	0.876113	Promoter	AT2G07674	gene	AT2G07656	0.593032	0.019801
2-3268942-3269808	2-3460861-3461415	0.889127	Promoter	AT2G07674	gene	AT2G07656	0.61211	0.0152927
2-3268942-3269808	2-3463572-3464139	0.891225	Promoter	AT2G07674	exon	AT2G07758	0.574796	0.0249994
2-3268942-3269808	2-3464233-3464710	0.857413	Promoter	AT2G07674	exon	AT2G07758	0.612436	0.0152233
2-3268942-3269808	2-3465235-3465995	0.772482	Promoter	AT2G07674	three_prime_utr	AT2G07732	0.613284	0.0150438
2-3268942-3269808	2-3466559-3467461	0.745003	Promoter	AT2G07674	three_prime_utr	AT2G07732	0.64144	0.00995474
2-3268942-3269808	2-3467939-3468781	0.774518	Promoter	AT2G07674	gene	AT2G07732	0.574569	0.0250702
2-3268942-3269808	2-3469023-3469826	0.755096	Promoter	AT2G07674	Promoter	AT2G07732	0.529903	0.0421808
2-3268942-3269808	2-3471136-3472041	0.901105	Promoter	AT2G07674	three_prime_utr	AT2G07734	0.603506	0.0172154
2-3268942-3269808	2-3474437-3475223	0.88582	Promoter	AT2G07674	Promoter	AT2G07827	0.615002	0.0146853
2-3268942-3269808	2-3475690-3476573	0.901985	Promoter	AT2G07674	Promoter	AT2G07734	0.648733	0.00888753
2-3268942-3269808	2-3477832-3478745	0.892214	Promoter	AT2G07674	Promoter	AT2G07787	0.604976	0.0168743
2-3268942-3269808	2-3482008-3482875	0.847775	Promoter	AT2G07674	gene	AT2G07659	0.623365	0.0130329
2-3268942-3269808	2-3483501-3484388	0.906116	Promoter	AT2G07674	Promoter	AT2G07806	0.608673	0.0160399
2-3268942-3269808	2-3484587-3485419	0.900866	Promoter	AT2G07674	Promoter	AT2G07806	0.610377	0.0156659
2-3268942-3269808	2-3485997-3486838	0.923915	Promoter	AT2G07674	Promoter	AT2G07661	0.615123	0.0146603
2-3268942-3269808	2-3487261-3488042	0.857991	Promoter	AT2G07674	gene	AT2G07806	0.655077	0.00803387
2-3268942-3269808	2-3488382-3489216	0.910359	Promoter	AT2G07674	gene	AT2G07806	0.627132	0.0123375
2-3268942-3269808	2-3490093-3490689	0.895725	Promoter	AT2G07674	gene	AT2G05365	0.624645	0.0127933
2-3268942-3269808	2-3490698-3491356	0.914619	Promoter	AT2G07674	gene	AT2G05365	0.598123	0.0185096
2-3268942-3269808	2-3492089-3492809	0.884166	Promoter	AT2G07674	Promoter	AT2G07795	0.595434	0.0191832
2-3268942-3269808	2-3492930-3493741	0.897588	Promoter	AT2G07674	Promoter	AT2G07795	0.638401	0.010428
2-3268942-3269808	2-3495032-3495770	0.918473	Promoter	AT2G07674	gene	AT2G07762	0.602235	0.0175146
2-3268942-3269808	2-3495868-3496281	0.804286	Promoter	AT2G07674	gene	AT2G07739	0.650849	0.00859528
2-3268942-3269808	2-3496922-3497826	0.922909	Promoter	AT2G07674	Promoter	AT2G07739	0.609063	0.0159537
2-3268942-3269808	2-3498265-3498900	0.817056	Promoter	AT2G07674	gene	AT2G07662	0.586259	0.0216246
2-3268942-3269808	2-3499124-3500006	0.804194	Promoter	AT2G07674	Promoter	AT2G07662	0.643538	0.00963801
2-3268942-3269808	2-3500456-3501277	0.909653	Promoter	AT2G07674	Promoter	AT2G07662	0.59304	0.0197988
2-3268942-3269808	2-3501325-3502297	0.889467	Promoter	AT2G07674	Promoter	AT2G07741	0.656135	0.00789794
2-3268942-3269808	2-3509243-3510140	0.814392	Promoter	AT2G07674	gene	AT2G05395	0.648401	0.00893407
2-3514053-3514982	2-3296777-3297575	0.237352	Promoter	AT2G07680	gene	AT2G07626	0.545971	0.0352506
2-3514053-3514982	2-3319581-3320490	0.218764	Promoter	AT2G07680	stop_codon	AT2G07631	0.52033	0.0467628
2-3514053-3514982	2-3321569-3322470	0.230424	Promoter	AT2G07680	three_prime_utr	AT2G07632	0.530938	0.0417059
2-3514053-3514982	2-3330688-3331545	0.214571	Promoter	AT2G07680	gene	AT2G07633	0.520282	0.0467869
2-3514053-3514982	2-3345257-3346112	0.22099	Promoter	AT2G07680	Promoter	AT2G07695	0.53062	0.0418517
2-3514053-3514982	2-3346345-3347147	0.215928	Promoter	AT2G07680	Promoter	AT2G07695	0.543457	0.0362745
2-3514053-3514982	2-3362578-3363488	0.227091	Promoter	AT2G07680	gene	AT2G07698	0.536739	0.039119
2-3514053-3514982	2-3365253-3365973	0.252649	Promoter	AT2G07680	gene	AT2G07667	0.516696	0.0485952
2-3514053-3514982	2-3381457-3382364	0.246005	Promoter	AT2G07680	gene	AT2G07706	0.514516	0.0497192
2-3514053-3514982	2-3393279-3393704	0.248557	Promoter	AT2G07680	Promoter	AT2G07641	0.536742	0.0391176
2-3514053-3514982	2-3393786-3394189	0.252315	Promoter	AT2G07680	Promoter	AT2G07641	0.516609	0.0486399
2-3514053-3514982	2-3394801-3395630	0.25642	Promoter	AT2G07680	Promoter	AT2G07641	0.520575	0.0466414
2-3514053-3514982	2-3404798-3405114	0.223982	Promoter	AT2G07680	Promoter	AT2G07643	0.525229	0.0443745
2-3514053-3514982	2-3407281-3408209	0.238816	Promoter	AT2G07680	Promoter	AT2G07646	0.528379	0.0428867
2-3514053-3514982	2-3408531-3409348	0.212217	Promoter	AT2G07680	Promoter	AT2G07714	0.516637	0.0486256
2-3514053-3514982	2-3410636-3411536	0.240865	Promoter	AT2G07680	Promoter	AT2G07715	0.534635	0.0400433
2-3514053-3514982	2-3428607-3429512	0.233509	Promoter	AT2G07680	gene	AT2G07718	0.523129	0.0453869
2-3514053-3514982	2-3442318-3443224	0.247887	Promoter	AT2G07680	Promoter	AT2G07652	0.514715	0.049616
2-3514053-3514982	2-3453587-3454495	0.237145	Promoter	AT2G07680	Promoter	AT2G07728	0.532461	0.0410151
2-3514053-3514982	2-3455463-3456357	0.177312	Promoter	AT2G07680	gene	AT2G07728	0.537782	0.0386665
2-3514053-3514982	2-3464233-3464710	0.227883	Promoter	AT2G07680	exon	AT2G07758	0.554022	0.0321176
2-3514053-3514982	2-3469023-3469826	0.216626	Promoter	AT2G07680	Promoter	AT2G07732	0.53372	0.0404502
2-3514053-3514982	2-3471136-3472041	0.241905	Promoter	AT2G07680	three_prime_utr	AT2G07734	0.54231	0.0367485
2-3514053-3514982	2-3499124-3500006	0.193711	Promoter	AT2G07680	Promoter	AT2G07662	0.535319	0.0397409
2-3342597-3342901	2-3045080-3046028	0.14362	Promoter	AT2G07692	Promoter	AT2G07340	0.72736	0.00211902
2-3354157-3355063	2-3244536-3244920	0.730748	Promoter	AT2G07696	Promoter	AT2G07655	0.633308	0.0112601
2-3354157-3355063	2-3245006-3245669	0.762034	Promoter	AT2G07696	Promoter	AT2G07655	0.784866	0.000528714
2-3354157-3355063	2-3254527-3255424	0.724849	Promoter	AT2G07696	gene	AT2G07779	0.691736	0.00427763
2-3354157-3355063	2-3259209-3259872	0.686244	Promoter	AT2G07696	Promoter	AT2G07613	0.704382	0.00337129
2-3354157-3355063	2-3260094-3260988	0.805104	Promoter	AT2G07696	Promoter	AT2G07613	0.781085	0.000586319
2-3354157-3355063	2-3263032-3263784	0.815386	Promoter	AT2G07696	Promoter	AT2G07684	0.794394	0.000403734
2-3354157-3355063	2-3264005-3264582	0.808295	Promoter	AT2G07696	Promoter	AT2G07684	0.789678	0.000462176
2-3354157-3355063	2-3265732-3266391	0.664404	Promoter	AT2G07696	Promoter	AT2G07621	0.780276	0.000599268
2-3354157-3355063	2-3267511-3268377	0.804645	Promoter	AT2G07696	Promoter	AT2G07674	0.795358	0.000392575
2-3354157-3355063	2-3268942-3269808	0.817344	Promoter	AT2G07696	Promoter	AT2G07674	0.749592	0.00129316
2-3354157-3355063	2-3271911-3272591	0.841315	Promoter	AT2G07696	Promoter	AT2G07676	0.822107	0.000169208
2-3354157-3355063	2-3275507-3276405	0.812702	Promoter	AT2G07696	Promoter	AT2G07623	0.77791	0.000638522
2-3354157-3355063	2-3278455-3279268	0.834646	Promoter	AT2G07696	Promoter	AT2G07678	0.754906	0.00114075
2-3354157-3355063	2-3280110-3281002	0.802502	Promoter	AT2G07696	Promoter	AT2G07678	0.79483	0.000398658
2-3354157-3355063	2-3281382-3282197	0.767478	Promoter	AT2G07696	gene	AT2G07678	0.73662	0.00173497
2-3354157-3355063	2-3283101-3284016	0.83232	Promoter	AT2G07696	gene	AT2G07678	0.775422	0.000682034
2-3354157-3355063	2-3291637-3292531	0.799256	Promoter	AT2G07696	gene	AT2G07681	0.803941	0.000303815
2-3354157-3355063	2-3292966-3293868	0.820249	Promoter	AT2G07696	three_prime_utr	AT2G07681	0.856524	4.57e-05
2-3354157-3355063	2-3294123-3294985	0.761511	Promoter	AT2G07696	Promoter	AT2G07626	0.781162	0.000585092
2-3354157-3355063	2-3295307-3295841	0.770189	Promoter	AT2G07696	Promoter	AT2G07626	0.767995	0.000826433
2-3354157-3355063	2-3295924-3296345	0.746007	Promoter	AT2G07696	Promoter	AT2G07626	0.717541	0.00259782
2-3354157-3355063	2-3296777-3297575	0.801823	Promoter	AT2G07696	gene	AT2G07626	0.780263	0.000599493
2-3354157-3355063	2-3298960-3299869	0.671707	Promoter	AT2G07696	Promoter	AT2G07627	0.767819	0.000830136
2-3354157-3355063	2-3303391-3304285	0.824677	Promoter	AT2G07696	Promoter	AT2G07772	0.723123	0.00231606
2-3354157-3355063	2-3304804-3305677	0.375348	Promoter	AT2G07696	Promoter	AT2G07774	0.927465	6.47e-07
2-3354157-3355063	2-3306254-3307075	0.744184	Promoter	AT2G07696	Promoter	AT2G07774	0.631624	0.0115462
2-3354157-3355063	2-3307197-3307900	0.733706	Promoter	AT2G07696	Promoter	AT2G07774	0.803495	0.000307981
2-3354157-3355063	2-3308170-3308990	0.670639	Promoter	AT2G07696	Promoter	AT2G07774	0.726386	0.00216307
2-3354157-3355063	2-3312930-3313797	0.848189	Promoter	AT2G07696	Promoter	AT2G07687	0.74578	0.00141228
2-3354157-3355063	2-3313937-3315145	0.85718	Promoter	AT2G07696	Promoter	AT2G07687	0.782204	0.000568768
2-3354157-3355063	2-3316311-3317174	0.583914	Promoter	AT2G07696	Promoter	AT2G07631	0.639456	0.0102618
2-3354157-3355063	2-3319581-3320490	0.759202	Promoter	AT2G07696	stop_codon	AT2G07631	0.78419	0.000538659
2-3354157-3355063	2-3321569-3322470	0.797553	Promoter	AT2G07696	three_prime_utr	AT2G07632	0.755018	0.00113769
2-3354157-3355063	2-3324338-3325037	0.845305	Promoter	AT2G07696	Promoter	AT2G07632	0.77362	0.000715016
2-3354157-3355063	2-3326850-3327756	0.756441	Promoter	AT2G07696	Promoter	AT2G07633	0.777795	0.000640494
2-3354157-3355063	2-3329152-3330012	0.704371	Promoter	AT2G07696	Promoter	AT2G07633	0.793475	0.000414628
2-3354157-3355063	2-3330688-3331545	0.820937	Promoter	AT2G07696	gene	AT2G07633	0.75557	0.00112278
2-3354157-3355063	2-3331871-3332552	0.87038	Promoter	AT2G07696	gene	AT2G07792	0.763911	0.000915834
2-3354157-3355063	2-3332656-3333430	0.857918	Promoter	AT2G07696	gene	AT2G07792	0.730101	0.00199884
2-3354157-3355063	2-3334071-3334832	0.841866	Promoter	AT2G07696	Promoter	AT2G07689	0.773778	0.000712087
2-3354157-3355063	2-3334966-3335865	0.851446	Promoter	AT2G07696	Promoter	AT2G07689	0.782802	0.000559566
2-3354157-3355063	2-3336984-3338375	0.847666	Promoter	AT2G07696	Promoter	AT2G07636	0.75923	0.00102776
2-3354157-3355063	2-3342100-3342545	0.81265	Promoter	AT2G07696	Promoter	AT2G07691	0.764919	0.000893076
2-3354157-3355063	2-3342597-3342901	0.792818	Promoter	AT2G07696	Promoter	AT2G07692	0.792759	0.000423273
2-3354157-3355063	2-3344191-3344996	0.769711	Promoter	AT2G07696	Promoter	AT2G07695	0.691612	0.0042874
2-3354157-3355063	2-3345257-3346112	0.728742	Promoter	AT2G07696	Promoter	AT2G07695	0.818584	0.000190484
2-3354157-3355063	2-3346345-3347147	0.750677	Promoter	AT2G07696	Promoter	AT2G07695	0.794842	0.000398521
2-3354157-3355063	2-3348628-3349534	0.778103	Promoter	AT2G07696	gene	AT2G07785	0.803985	0.000303405
2-3354157-3355063	2-3356623-3357305	0.836763	Promoter	AT2G07696	Promoter	AT2G07798	0.731823	0.00192621
2-3354157-3355063	2-3357405-3357721	0.824676	Promoter	AT2G07696	Promoter	AT2G07798	0.766363	0.000861267
2-3354157-3355063	2-3358449-3359310	0.85241	Promoter	AT2G07696	gene	AT2G07798	0.765686	0.000876066
2-3354157-3355063	2-3360127-3360710	0.7648	Promoter	AT2G07696	gene	AT2G07798	0.742144	0.001534
2-3354157-3355063	2-3360800-3361196	0.672564	Promoter	AT2G07696	gene	AT2G07798	0.777928	0.000638228
2-3354157-3355063	2-3362578-3363488	0.786919	Promoter	AT2G07696	gene	AT2G07698	0.860703	3.81e-05
2-3354157-3355063	2-3364337-3365131	0.841331	Promoter	AT2G07696	Promoter	AT2G07667	0.77724	0.000650014
2-3354157-3355063	2-3365253-3365973	0.845528	Promoter	AT2G07696	gene	AT2G07667	0.765214	0.00088649
2-3354157-3355063	2-3366349-3366891	0.764094	Promoter	AT2G07696	gene	AT2G07667	0.802578	0.00031669
2-3354157-3355063	2-3367003-3367851	0.827393	Promoter	AT2G07696	three_prime_utr	AT2G07667	0.734682	0.00181031
2-3354157-3355063	2-3374763-3375612	0.678595	Promoter	AT2G07696	Promoter	AT2G07638	0.734457	0.00181924
2-3354157-3355063	2-3376424-3377456	0.844313	Promoter	AT2G07696	Promoter	AT2G07638	0.779374	0.000614005
2-3354157-3355063	2-3377605-3378795	0.860917	Promoter	AT2G07696	gene	AT2G07638	0.792484	0.000426627
2-3354157-3355063	2-3381457-3382364	0.836856	Promoter	AT2G07696	gene	AT2G07706	0.720356	0.0024525
2-3354157-3355063	2-3388974-3389821	0.817463	Promoter	AT2G07696	gene	AT2G07641	0.826121	0.000147389
2-3354157-3355063	2-3393279-3393704	0.845026	Promoter	AT2G07696	Promoter	AT2G07641	0.769751	0.000790231
2-3354157-3355063	2-3393786-3394189	0.827704	Promoter	AT2G07696	Promoter	AT2G07641	0.762718	0.000943364
2-3354157-3355063	2-3394801-3395630	0.827682	Promoter	AT2G07696	Promoter	AT2G07641	0.72189	0.00237611
2-3354157-3355063	2-3395914-3396575	0.814503	Promoter	AT2G07696	Promoter	AT2G07642	0.852917	5.32e-05
2-3354157-3355063	2-3396577-3397544	0.845259	Promoter	AT2G07696	Promoter	AT2G07642	0.76934	0.000798587
2-3354157-3355063	2-3398401-3399319	0.85033	Promoter	AT2G07696	Promoter	AT2G07642	0.772971	0.000727219
2-3354157-3355063	2-3399933-3400737	0.802946	Promoter	AT2G07696	Promoter	AT2G07642	0.767642	0.000833874
2-3354157-3355063	2-3404798-3405114	0.771566	Promoter	AT2G07696	Promoter	AT2G07643	0.845088	7.3e-05
2-3354157-3355063	2-3405191-3405656	0.789516	Promoter	AT2G07696	Promoter	AT2G07644	0.784268	0.000537512
2-3354157-3355063	2-3406035-3406913	0.831438	Promoter	AT2G07696	Promoter	AT2G07713	0.770481	0.000775587
2-3354157-3355063	2-3407281-3408209	0.80495	Promoter	AT2G07696	Promoter	AT2G07646	0.733605	0.00185332
2-3354157-3355063	2-3408531-3409348	0.727287	Promoter	AT2G07696	Promoter	AT2G07714	0.815377	0.000211717
2-3354157-3355063	2-3410636-3411536	0.811659	Promoter	AT2G07696	Promoter	AT2G07715	0.786359	0.000507295
2-3354157-3355063	2-3412310-3413216	0.844424	Promoter	AT2G07696	gene	AT2G07715	0.742015	0.00153849
2-3354157-3355063	2-3418310-3419215	0.782135	Promoter	AT2G07696	Promoter	AT2G07718	0.676336	0.00563176
2-3354157-3355063	2-3428607-3429512	0.811978	Promoter	AT2G07696	gene	AT2G07718	0.788694	0.000475196
2-3354157-3355063	2-3431108-3432016	0.828953	Promoter	AT2G07696	gene	AT2G07648	0.731854	0.00192494
2-3354157-3355063	2-3433701-3434651	0.821748	Promoter	AT2G07696	Promoter	AT2G07719	0.743103	0.00150111
2-3354157-3355063	2-3438097-3438991	0.840323	Promoter	AT2G07696	Promoter	AT2G07722	0.810724	0.000245931
2-3354157-3355063	2-3439952-3440848	0.811282	Promoter	AT2G07696	gene	AT2G07652	0.763885	0.000916424
2-3354157-3355063	2-3442318-3443224	0.807234	Promoter	AT2G07696	Promoter	AT2G07652	0.764674	0.000898548
2-3354157-3355063	2-3446978-3447877	0.725618	Promoter	AT2G07696	Promoter	AT2G07815	0.693102	0.00417133
2-3354157-3355063	2-3451469-3452366	0.317105	Promoter	AT2G07696	gene	AT2G07727	0.623893	0.0129336
2-3354157-3355063	2-3453587-3454495	0.81097	Promoter	AT2G07696	Promoter	AT2G07728	0.726884	0.00214045
2-3354157-3355063	2-3455463-3456357	0.605848	Promoter	AT2G07696	gene	AT2G07728	0.863049	3.43e-05
2-3354157-3355063	2-3458671-3459522	0.831515	Promoter	AT2G07696	Promoter	AT2G07820	0.810807	0.000245286
2-3354157-3355063	2-3460082-3460753	0.816118	Promoter	AT2G07696	gene	AT2G07656	0.78635	0.00050742
2-3354157-3355063	2-3460861-3461415	0.82402	Promoter	AT2G07696	gene	AT2G07656	0.780364	0.000597859
2-3354157-3355063	2-3463572-3464139	0.820506	Promoter	AT2G07696	exon	AT2G07758	0.790855	0.000446982
2-3354157-3355063	2-3464233-3464710	0.797316	Promoter	AT2G07696	exon	AT2G07758	0.768692	0.000811909
2-3354157-3355063	2-3465235-3465995	0.709572	Promoter	AT2G07696	three_prime_utr	AT2G07732	0.768103	0.000824166
2-3354157-3355063	2-3466559-3467461	0.686723	Promoter	AT2G07696	three_prime_utr	AT2G07732	0.748747	0.00131883
2-3354157-3355063	2-3467939-3468781	0.724213	Promoter	AT2G07696	gene	AT2G07732	0.805009	0.000294027
2-3354157-3355063	2-3469023-3469826	0.712788	Promoter	AT2G07696	Promoter	AT2G07732	0.821256	0.000174162
2-3354157-3355063	2-3471136-3472041	0.827087	Promoter	AT2G07696	three_prime_utr	AT2G07734	0.766915	0.000849353
2-3354157-3355063	2-3474437-3475223	0.818725	Promoter	AT2G07696	Promoter	AT2G07827	0.77503	0.0006891
2-3354157-3355063	2-3475690-3476573	0.840318	Promoter	AT2G07696	Promoter	AT2G07734	0.736795	0.00172831
2-3354157-3355063	2-3477832-3478745	0.839972	Promoter	AT2G07696	Promoter	AT2G07787	0.782508	0.000564061
2-3354157-3355063	2-3482008-3482875	0.784589	Promoter	AT2G07696	gene	AT2G07659	0.732149	0.00191271
2-3354157-3355063	2-3483501-3484388	0.840449	Promoter	AT2G07696	Promoter	AT2G07806	0.790695	0.000449018
2-3354157-3355063	2-3484587-3485419	0.831595	Promoter	AT2G07696	Promoter	AT2G07806	0.77827	0.000632417
2-3354157-3355063	2-3485997-3486838	0.865304	Promoter	AT2G07696	Promoter	AT2G07661	0.774906	0.000691354
2-3354157-3355063	2-3487261-3488042	0.796049	Promoter	AT2G07696	gene	AT2G07806	0.748332	0.00133161
2-3354157-3355063	2-3488382-3489216	0.851557	Promoter	AT2G07696	gene	AT2G07806	0.762265	0.00095399
2-3354157-3355063	2-3490093-3490689	0.825642	Promoter	AT2G07696	gene	AT2G05365	0.763671	0.000921321
2-3354157-3355063	2-3490698-3491356	0.846035	Promoter	AT2G07696	gene	AT2G05365	0.799464	0.000347796
2-3354157-3355063	2-3492089-3492809	0.822734	Promoter	AT2G07696	Promoter	AT2G07795	0.777635	0.000643217
2-3354157-3355063	2-3492930-3493741	0.836436	Promoter	AT2G07696	Promoter	AT2G07795	0.757499	0.00107185
2-3354157-3355063	2-3495032-3495770	0.855486	Promoter	AT2G07696	gene	AT2G07762	0.764107	0.000911355
2-3354157-3355063	2-3495868-3496281	0.747861	Promoter	AT2G07696	gene	AT2G07739	0.752436	0.00120967
2-3354157-3355063	2-3496922-3497826	0.878366	Promoter	AT2G07696	Promoter	AT2G07739	0.776843	0.0006569
2-3354157-3355063	2-3498265-3498900	0.751045	Promoter	AT2G07696	gene	AT2G07662	0.796339	0.000381466
2-3354157-3355063	2-3499124-3500006	0.736771	Promoter	AT2G07696	Promoter	AT2G07662	0.732634	0.00189275
2-3354157-3355063	2-3500456-3501277	0.84722	Promoter	AT2G07696	Promoter	AT2G07662	0.786571	0.000504297
2-3354157-3355063	2-3501325-3502297	0.819152	Promoter	AT2G07696	Promoter	AT2G07741	0.744614	0.00145045
2-3354157-3355063	2-3509243-3510140	0.755454	Promoter	AT2G07696	gene	AT2G05395	0.759037	0.00103259
2-3410636-3411536	2-3245006-3245669	0.815844	Promoter	AT2G07715	Promoter	AT2G07655	0.697993	0.00380774
2-3410636-3411536	2-3254527-3255424	0.776233	Promoter	AT2G07715	gene	AT2G07779	0.595673	0.0191226
2-3410636-3411536	2-3259209-3259872	0.731488	Promoter	AT2G07715	Promoter	AT2G07613	0.631427	0.0115803
2-3410636-3411536	2-3260094-3260988	0.865238	Promoter	AT2G07715	Promoter	AT2G07613	0.672694	0.00599669
2-3410636-3411536	2-3263032-3263784	0.864876	Promoter	AT2G07715	Promoter	AT2G07684	0.710824	0.00297256
2-3410636-3411536	2-3264005-3264582	0.864874	Promoter	AT2G07715	Promoter	AT2G07684	0.686953	0.00466701
2-3410636-3411536	2-3265732-3266391	0.704006	Promoter	AT2G07715	Promoter	AT2G07621	0.720422	0.00244918
2-3410636-3411536	2-3267511-3268377	0.856558	Promoter	AT2G07715	Promoter	AT2G07674	0.692012	0.00425602
2-3410636-3411536	2-3268942-3269808	0.87383	Promoter	AT2G07715	Promoter	AT2G07674	0.684367	0.00488885
2-3410636-3411536	2-3271911-3272591	0.901173	Promoter	AT2G07715	Promoter	AT2G07676	0.724771	0.00223776
2-3410636-3411536	2-3275507-3276405	0.869217	Promoter	AT2G07715	Promoter	AT2G07623	0.667672	0.00653023
2-3410636-3411536	2-3278455-3279268	0.897884	Promoter	AT2G07715	Promoter	AT2G07678	0.635694	0.0108641
2-3410636-3411536	2-3280110-3281002	0.857222	Promoter	AT2G07715	Promoter	AT2G07678	0.726424	0.00216132
2-3410636-3411536	2-3281382-3282197	0.822757	Promoter	AT2G07715	gene	AT2G07678	0.675403	0.0057235
2-3410636-3411536	2-3283101-3284016	0.891531	Promoter	AT2G07715	gene	AT2G07678	0.66165	0.00721867
2-3410636-3411536	2-3291637-3292531	0.860124	Promoter	AT2G07715	gene	AT2G07681	0.736484	0.00174019
2-3410636-3411536	2-3292966-3293868	0.876215	Promoter	AT2G07715	three_prime_utr	AT2G07681	0.794803	0.00039897
2-3410636-3411536	2-3294123-3294985	0.817315	Promoter	AT2G07715	Promoter	AT2G07626	0.656608	0.00783789
2-3410636-3411536	2-3295307-3295841	0.828131	Promoter	AT2G07715	Promoter	AT2G07626	0.692172	0.00424347
2-3410636-3411536	2-3295924-3296345	0.801736	Promoter	AT2G07715	Promoter	AT2G07626	0.603168	0.0172945
2-3410636-3411536	2-3296777-3297575	0.853216	Promoter	AT2G07715	gene	AT2G07626	0.635679	0.0108665
2-3410636-3411536	2-3298960-3299869	0.718258	Promoter	AT2G07715	Promoter	AT2G07627	0.68602	0.0047461
2-3410636-3411536	2-3303391-3304285	0.873919	Promoter	AT2G07715	Promoter	AT2G07772	0.638285	0.0104464
2-3410636-3411536	2-3304804-3305677	0.403118	Promoter	AT2G07715	Promoter	AT2G07774	0.827477	0.000140564
2-3410636-3411536	2-3306254-3307075	0.80296	Promoter	AT2G07715	Promoter	AT2G07774	0.519669	0.0470923
2-3410636-3411536	2-3307197-3307900	0.786164	Promoter	AT2G07715	Promoter	AT2G07774	0.700115	0.00365809
2-3410636-3411536	2-3308170-3308990	0.719571	Promoter	AT2G07715	Promoter	AT2G07774	0.651005	0.00857399
2-3410636-3411536	2-3312930-3313797	0.90489	Promoter	AT2G07715	Promoter	AT2G07687	0.638911	0.0103473
2-3410636-3411536	2-3313937-3315145	0.923477	Promoter	AT2G07715	Promoter	AT2G07687	0.677571	0.00551202
2-3410636-3411536	2-3316311-3317174	0.624518	Promoter	AT2G07715	Promoter	AT2G07631	0.573835	0.0252996
2-3410636-3411536	2-3319581-3320490	0.816724	Promoter	AT2G07715	stop_codon	AT2G07631	0.672505	0.00601607
2-3410636-3411536	2-3321569-3322470	0.860124	Promoter	AT2G07715	three_prime_utr	AT2G07632	0.635375	0.0109163
2-3410636-3411536	2-3324338-3325037	0.892237	Promoter	AT2G07715	Promoter	AT2G07632	0.668655	0.00642294
2-3410636-3411536	2-3326850-3327756	0.822048	Promoter	AT2G07715	Promoter	AT2G07633	0.653845	0.00819444
2-3410636-3411536	2-3329152-3330012	0.744787	Promoter	AT2G07715	Promoter	AT2G07633	0.704965	0.00333356
2-3410636-3411536	2-3330688-3331545	0.885778	Promoter	AT2G07715	gene	AT2G07633	0.620231	0.0136344
2-3410636-3411536	2-3331871-3332552	0.890584	Promoter	AT2G07715	gene	AT2G07792	0.682348	0.00506782
2-3410636-3411536	2-3332656-3333430	0.90918	Promoter	AT2G07715	gene	AT2G07792	0.626873	0.0123844
2-3410636-3411536	2-3334071-3334832	0.909464	Promoter	AT2G07715	Promoter	AT2G07689	0.674545	0.00580896
2-3410636-3411536	2-3334966-3335865	0.923403	Promoter	AT2G07715	Promoter	AT2G07689	0.681863	0.00511157
2-3410636-3411536	2-3336984-3338375	0.907366	Promoter	AT2G07715	Promoter	AT2G07636	0.662841	0.00707814
2-3410636-3411536	2-3342100-3342545	0.874306	Promoter	AT2G07715	Promoter	AT2G07691	0.669051	0.00638014
2-3410636-3411536	2-3342597-3342901	0.85415	Promoter	AT2G07715	Promoter	AT2G07692	0.691971	0.00425922
2-3410636-3411536	2-3344191-3344996	0.817979	Promoter	AT2G07715	Promoter	AT2G07695	0.563682	0.0286401
2-3410636-3411536	2-3345257-3346112	0.773064	Promoter	AT2G07715	Promoter	AT2G07695	0.709602	0.00304514
2-3410636-3411536	2-3346345-3347147	0.804745	Promoter	AT2G07715	Promoter	AT2G07695	0.685698	0.00477365
2-3410636-3411536	2-3348628-3349534	0.834859	Promoter	AT2G07715	gene	AT2G07785	0.696446	0.00391993
2-3410636-3411536	2-3354157-3355063	0.811659	Promoter	AT2G07715	Promoter	AT2G07696	0.721398	0.00240039
2-3410636-3411536	2-3356623-3357305	0.890819	Promoter	AT2G07715	Promoter	AT2G07798	0.637511	0.0105697
2-3410636-3411536	2-3357405-3357721	0.881192	Promoter	AT2G07715	Promoter	AT2G07798	0.683789	0.00493959
2-3410636-3411536	2-3358449-3359310	0.888167	Promoter	AT2G07715	gene	AT2G07798	0.675802	0.00568411
2-3410636-3411536	2-3360127-3360710	0.811209	Promoter	AT2G07715	gene	AT2G07798	0.633097	0.0112956
2-3410636-3411536	2-3360800-3361196	0.720385	Promoter	AT2G07715	gene	AT2G07798	0.710493	0.00299204
2-3410636-3411536	2-3362578-3363488	0.845133	Promoter	AT2G07715	gene	AT2G07698	0.754255	0.0011586
2-3410636-3411536	2-3364337-3365131	0.893395	Promoter	AT2G07715	Promoter	AT2G07667	0.702285	0.00350988
2-3410636-3411536	2-3365253-3365973	0.905736	Promoter	AT2G07715	gene	AT2G07667	0.639785	0.0102104
2-3410636-3411536	2-3366349-3366891	0.814767	Promoter	AT2G07715	gene	AT2G07667	0.690167	0.0044024
2-3410636-3411536	2-3367003-3367851	0.884054	Promoter	AT2G07715	three_prime_utr	AT2G07667	0.632242	0.0114407
2-3410636-3411536	2-3374763-3375612	0.720989	Promoter	AT2G07715	Promoter	AT2G07638	0.592845	0.0198496
2-3410636-3411536	2-3376424-3377456	0.89805	Promoter	AT2G07715	Promoter	AT2G07638	0.674228	0.00584074
2-3410636-3411536	2-3377605-3378795	0.920363	Promoter	AT2G07715	gene	AT2G07638	0.690774	0.00435382
2-3410636-3411536	2-3381457-3382364	0.894746	Promoter	AT2G07715	gene	AT2G07706	0.600557	0.0179156
2-3410636-3411536	2-3388974-3389821	0.86818	Promoter	AT2G07715	gene	AT2G07641	0.74181	0.00154561
2-3410636-3411536	2-3393279-3393704	0.903378	Promoter	AT2G07715	Promoter	AT2G07641	0.648523	0.00891686
2-3410636-3411536	2-3393786-3394189	0.879669	Promoter	AT2G07715	Promoter	AT2G07641	0.667161	0.00658658
2-3410636-3411536	2-3394801-3395630	0.878824	Promoter	AT2G07715	Promoter	AT2G07641	0.627836	0.0122108
2-3410636-3411536	2-3395914-3396575	0.871454	Promoter	AT2G07715	Promoter	AT2G07642	0.761619	0.000969336
2-3410636-3411536	2-3396577-3397544	0.908015	Promoter	AT2G07715	Promoter	AT2G07642	0.657401	0.00773773
2-3410636-3411536	2-3398401-3399319	0.911588	Promoter	AT2G07715	Promoter	AT2G07642	0.687421	0.0046277
2-3410636-3411536	2-3399933-3400737	0.864901	Promoter	AT2G07715	Promoter	AT2G07642	0.653991	0.00817528
2-3410636-3411536	2-3404798-3405114	0.82589	Promoter	AT2G07715	Promoter	AT2G07643	0.771303	0.000759335
2-3410636-3411536	2-3405191-3405656	0.842466	Promoter	AT2G07715	Promoter	AT2G07644	0.700659	0.00362049
2-3410636-3411536	2-3406035-3406913	0.8913	Promoter	AT2G07715	Promoter	AT2G07713	0.677716	0.00549806
2-3410636-3411536	2-3407281-3408209	0.861179	Promoter	AT2G07715	Promoter	AT2G07646	0.611291	0.0154682
2-3410636-3411536	2-3408531-3409348	0.782082	Promoter	AT2G07715	Promoter	AT2G07714	0.719187	0.00251205
2-3410636-3411536	2-3418310-3419215	0.833249	Promoter	AT2G07715	Promoter	AT2G07718	0.538797	0.0382302
2-3410636-3411536	2-3428607-3429512	0.874287	Promoter	AT2G07715	gene	AT2G07718	0.674741	0.00578935
2-3410636-3411536	2-3431108-3432016	0.880984	Promoter	AT2G07715	gene	AT2G07648	0.653076	0.00829589
2-3410636-3411536	2-3433701-3434651	0.87889	Promoter	AT2G07715	Promoter	AT2G07719	0.640172	0.0101502
2-3410636-3411536	2-3438097-3438991	0.902363	Promoter	AT2G07715	Promoter	AT2G07722	0.718724	0.00253591
2-3410636-3411536	2-3439952-3440848	0.860478	Promoter	AT2G07715	gene	AT2G07652	0.658974	0.0075423
2-3410636-3411536	2-3442318-3443224	0.856007	Promoter	AT2G07715	Promoter	AT2G07652	0.619253	0.0138262
2-3410636-3411536	2-3446978-3447877	0.788902	Promoter	AT2G07715	Promoter	AT2G07815	0.589629	0.0207018
2-3410636-3411536	2-3453587-3454495	0.868091	Promoter	AT2G07715	Promoter	AT2G07728	0.591199	0.0202824
2-3410636-3411536	2-3455463-3456357	0.647417	Promoter	AT2G07715	gene	AT2G07728	0.775121	0.000687457
2-3410636-3411536	2-3458671-3459522	0.891581	Promoter	AT2G07715	Promoter	AT2G07820	0.70478	0.00334547
2-3410636-3411536	2-3460082-3460753	0.871767	Promoter	AT2G07715	gene	AT2G07656	0.707282	0.00318684
2-3410636-3411536	2-3460861-3461415	0.879554	Promoter	AT2G07715	gene	AT2G07656	0.691113	0.00432684
2-3410636-3411536	2-3463572-3464139	0.879341	Promoter	AT2G07715	exon	AT2G07758	0.710833	0.002972
2-3410636-3411536	2-3464233-3464710	0.851559	Promoter	AT2G07715	exon	AT2G07758	0.636372	0.0107535
2-3410636-3411536	2-3465235-3465995	0.761978	Promoter	AT2G07715	three_prime_utr	AT2G07732	0.677331	0.00553511
2-3410636-3411536	2-3466559-3467461	0.736568	Promoter	AT2G07715	three_prime_utr	AT2G07732	0.652905	0.00831858
2-3410636-3411536	2-3467939-3468781	0.769791	Promoter	AT2G07715	gene	AT2G07732	0.706614	0.0032286
2-3410636-3411536	2-3469023-3469826	0.759691	Promoter	AT2G07715	Promoter	AT2G07732	0.714834	0.00274401
2-3410636-3411536	2-3471136-3472041	0.884338	Promoter	AT2G07715	three_prime_utr	AT2G07734	0.634813	0.011009
2-3410636-3411536	2-3474437-3475223	0.875738	Promoter	AT2G07715	Promoter	AT2G07827	0.657842	0.00768255
2-3410636-3411536	2-3475690-3476573	0.898851	Promoter	AT2G07715	Promoter	AT2G07734	0.618256	0.0140242
2-3410636-3411536	2-3477832-3478745	0.890627	Promoter	AT2G07715	Promoter	AT2G07787	0.668232	0.00646894
2-3410636-3411536	2-3482008-3482875	0.841273	Promoter	AT2G07715	gene	AT2G07659	0.625713	0.012596
2-3410636-3411536	2-3483501-3484388	0.908478	Promoter	AT2G07715	Promoter	AT2G07806	0.699143	0.00372605
2-3410636-3411536	2-3484587-3485419	0.899763	Promoter	AT2G07715	Promoter	AT2G07806	0.687538	0.00461789
2-3410636-3411536	2-3485997-3486838	0.919026	Promoter	AT2G07715	Promoter	AT2G07661	0.67973	0.00530761
2-3410636-3411536	2-3487261-3488042	0.848491	Promoter	AT2G07715	gene	AT2G07806	0.646103	0.00926153
2-3410636-3411536	2-3488382-3489216	0.903318	Promoter	AT2G07715	gene	AT2G07806	0.64424	0.00953383
2-3410636-3411536	2-3490093-3490689	0.877258	Promoter	AT2G07715	gene	AT2G05365	0.65896	0.00754397
2-3410636-3411536	2-3490698-3491356	0.891707	Promoter	AT2G07715	gene	AT2G05365	0.701493	0.00356339
2-3410636-3411536	2-3492089-3492809	0.881056	Promoter	AT2G07715	Promoter	AT2G07795	0.665543	0.00676747
2-3410636-3411536	2-3492930-3493741	0.891321	Promoter	AT2G07715	Promoter	AT2G07795	0.65713	0.00777186
2-3410636-3411536	2-3495032-3495770	0.912774	Promoter	AT2G07715	gene	AT2G07762	0.666372	0.00667434
2-3410636-3411536	2-3495868-3496281	0.802499	Promoter	AT2G07715	gene	AT2G07739	0.661876	0.00719182
2-3410636-3411536	2-3496922-3497826	0.91704	Promoter	AT2G07715	Promoter	AT2G07739	0.686057	0.0047429
2-3410636-3411536	2-3498265-3498900	0.806118	Promoter	AT2G07715	gene	AT2G07662	0.703248	0.00344571
2-3410636-3411536	2-3499124-3500006	0.788354	Promoter	AT2G07715	Promoter	AT2G07662	0.618199	0.0140356
2-3410636-3411536	2-3500456-3501277	0.898882	Promoter	AT2G07715	Promoter	AT2G07662	0.680266	0.00525777
2-3410636-3411536	2-3501325-3502297	0.876876	Promoter	AT2G07715	Promoter	AT2G07741	0.642382	0.00981161
2-3410636-3411536	2-3509243-3510140	0.808886	Promoter	AT2G07715	gene	AT2G05395	0.621743	0.0133416
2-3418310-3419215	2-3244536-3244920	0.752345	Promoter	AT2G07718	Promoter	AT2G07655	0.707966	0.00314451
2-3418310-3419215	2-3245006-3245669	0.802224	Promoter	AT2G07718	Promoter	AT2G07655	0.819574	0.0001843
2-3418310-3419215	2-3254527-3255424	0.760333	Promoter	AT2G07718	gene	AT2G07779	0.747081	0.00137066
2-3418310-3419215	2-3259209-3259872	0.753567	Promoter	AT2G07718	Promoter	AT2G07613	0.756983	0.00108529
2-3418310-3419215	2-3260094-3260988	0.830512	Promoter	AT2G07718	Promoter	AT2G07613	0.798764	0.000355118
2-3418310-3419215	2-3263032-3263784	0.827704	Promoter	AT2G07718	Promoter	AT2G07684	0.818892	0.00018854
2-3418310-3419215	2-3264005-3264582	0.840952	Promoter	AT2G07718	Promoter	AT2G07684	0.820644	0.000177792
2-3418310-3419215	2-3265732-3266391	0.695156	Promoter	AT2G07718	Promoter	AT2G07621	0.815793	0.000208855
2-3418310-3419215	2-3267511-3268377	0.82491	Promoter	AT2G07718	Promoter	AT2G07674	0.832918	0.00011573
2-3418310-3419215	2-3268942-3269808	0.837319	Promoter	AT2G07718	Promoter	AT2G07674	0.819338	0.000185755
2-3418310-3419215	2-3271911-3272591	0.872828	Promoter	AT2G07718	Promoter	AT2G07676	0.865995	3e-05
2-3418310-3419215	2-3275507-3276405	0.845082	Promoter	AT2G07718	Promoter	AT2G07623	0.806159	0.000283775
2-3418310-3419215	2-3278455-3279268	0.852096	Promoter	AT2G07718	Promoter	AT2G07678	0.80673	0.000278797
2-3418310-3419215	2-3280110-3281002	0.851885	Promoter	AT2G07718	Promoter	AT2G07678	0.8585	4.19e-05
2-3418310-3419215	2-3281382-3282197	0.802697	Promoter	AT2G07718	gene	AT2G07678	0.774269	0.000702995
2-3418310-3419215	2-3283101-3284016	0.876968	Promoter	AT2G07718	gene	AT2G07678	0.803792	0.000305206
2-3418310-3419215	2-3291637-3292531	0.826746	Promoter	AT2G07718	gene	AT2G07681	0.862106	3.58e-05
2-3418310-3419215	2-3292966-3293868	0.854732	Promoter	AT2G07718	three_prime_utr	AT2G07681	0.870609	2.42e-05
2-3418310-3419215	2-3294123-3294985	0.821754	Promoter	AT2G07718	Promoter	AT2G07626	0.801605	0.00032616
2-3418310-3419215	2-3295307-3295841	0.806869	Promoter	AT2G07718	Promoter	AT2G07626	0.850868	5.79e-05
2-3418310-3419215	2-3295924-3296345	0.773564	Promoter	AT2G07718	Promoter	AT2G07626	0.772958	0.000727466
2-3418310-3419215	2-3296777-3297575	0.850052	Promoter	AT2G07718	gene	AT2G07626	0.813702	0.000223552
2-3418310-3419215	2-3298960-3299869	0.697842	Promoter	AT2G07718	Promoter	AT2G07627	0.841056	8.54e-05
2-3418310-3419215	2-3303391-3304285	0.852262	Promoter	AT2G07718	Promoter	AT2G07772	0.790435	0.000452356
2-3418310-3419215	2-3304804-3305677	0.386653	Promoter	AT2G07718	Promoter	AT2G07774	0.950608	5.63e-08
2-3418310-3419215	2-3306254-3307075	0.735904	Promoter	AT2G07718	Promoter	AT2G07774	0.697661	0.00383163
2-3418310-3419215	2-3307197-3307900	0.788874	Promoter	AT2G07718	Promoter	AT2G07774	0.808221	0.000266133
2-3418310-3419215	2-3308170-3308990	0.712708	Promoter	AT2G07718	Promoter	AT2G07774	0.772587	0.000734508
2-3418310-3419215	2-3312930-3313797	0.900017	Promoter	AT2G07718	Promoter	AT2G07687	0.790286	0.000454272
2-3418310-3419215	2-3313937-3315145	0.882327	Promoter	AT2G07718	Promoter	AT2G07687	0.810255	0.000249615
2-3418310-3419215	2-3316311-3317174	0.614844	Promoter	AT2G07718	Promoter	AT2G07631	0.742929	0.00150702
2-3418310-3419215	2-3319581-3320490	0.785109	Promoter	AT2G07718	stop_codon	AT2G07631	0.8129	0.00022941
2-3418310-3419215	2-3321569-3322470	0.831864	Promoter	AT2G07718	three_prime_utr	AT2G07632	0.809208	0.000258014
2-3418310-3419215	2-3324338-3325037	0.866308	Promoter	AT2G07718	Promoter	AT2G07632	0.819589	0.000184204
2-3418310-3419215	2-3326850-3327756	0.778926	Promoter	AT2G07718	Promoter	AT2G07633	0.826641	0.000144741
2-3418310-3419215	2-3329152-3330012	0.730486	Promoter	AT2G07718	Promoter	AT2G07633	0.842391	8.11e-05
2-3418310-3419215	2-3330688-3331545	0.865913	Promoter	AT2G07718	gene	AT2G07633	0.78968	0.000462141
2-3418310-3419215	2-3331871-3332552	0.8709	Promoter	AT2G07718	gene	AT2G07792	0.823424	0.000161778
2-3418310-3419215	2-3332656-3333430	0.905031	Promoter	AT2G07718	gene	AT2G07792	0.800654	0.000335631
2-3418310-3419215	2-3334071-3334832	0.888603	Promoter	AT2G07718	Promoter	AT2G07689	0.811044	0.000243445
2-3418310-3419215	2-3334966-3335865	0.889914	Promoter	AT2G07718	Promoter	AT2G07689	0.81596	0.000207716
2-3418310-3419215	2-3336984-3338375	0.916936	Promoter	AT2G07718	Promoter	AT2G07636	0.805316	0.000291264
2-3418310-3419215	2-3342100-3342545	0.851671	Promoter	AT2G07718	Promoter	AT2G07691	0.805591	0.000288803
2-3418310-3419215	2-3342597-3342901	0.861277	Promoter	AT2G07718	Promoter	AT2G07692	0.825372	0.000151277
2-3418310-3419215	2-3344191-3344996	0.835905	Promoter	AT2G07718	Promoter	AT2G07695	0.751944	0.0012238
2-3418310-3419215	2-3345257-3346112	0.764693	Promoter	AT2G07718	Promoter	AT2G07695	0.815972	0.000207633
2-3418310-3419215	2-3346345-3347147	0.790011	Promoter	AT2G07718	Promoter	AT2G07695	0.83058	0.000125915
2-3418310-3419215	2-3348628-3349534	0.825994	Promoter	AT2G07718	gene	AT2G07785	0.834653	0.000108617
2-3418310-3419215	2-3354157-3355063	0.782135	Promoter	AT2G07718	Promoter	AT2G07696	0.823905	0.000159129
2-3418310-3419215	2-3356623-3357305	0.865067	Promoter	AT2G07718	Promoter	AT2G07798	0.800762	0.000334544
2-3418310-3419215	2-3357405-3357721	0.861373	Promoter	AT2G07718	Promoter	AT2G07798	0.844769	7.39e-05
2-3418310-3419215	2-3358449-3359310	0.862545	Promoter	AT2G07718	gene	AT2G07798	0.823068	0.000163759
2-3418310-3419215	2-3360127-3360710	0.792049	Promoter	AT2G07718	gene	AT2G07798	0.798102	0.000362163
2-3418310-3419215	2-3360800-3361196	0.718585	Promoter	AT2G07718	gene	AT2G07798	0.837688	9.7e-05
2-3418310-3419215	2-3362578-3363488	0.814747	Promoter	AT2G07718	gene	AT2G07698	0.849995	6e-05
2-3418310-3419215	2-3364337-3365131	0.875682	Promoter	AT2G07718	Promoter	AT2G07667	0.819459	0.00018501
2-3418310-3419215	2-3365253-3365973	0.876993	Promoter	AT2G07718	gene	AT2G07667	0.813591	0.00022435
2-3418310-3419215	2-3366349-3366891	0.804342	Promoter	AT2G07718	gene	AT2G07667	0.821205	0.00017446
2-3418310-3419215	2-3367003-3367851	0.857271	Promoter	AT2G07718	three_prime_utr	AT2G07667	0.775271	0.000684741
2-3418310-3419215	2-3374763-3375612	0.70634	Promoter	AT2G07718	Promoter	AT2G07638	0.796869	0.000375579
2-3418310-3419215	2-3376424-3377456	0.892122	Promoter	AT2G07718	Promoter	AT2G07638	0.810261	0.000249569
2-3418310-3419215	2-3377605-3378795	0.887605	Promoter	AT2G07718	gene	AT2G07638	0.826105	0.000147469
2-3418310-3419215	2-3381457-3382364	0.873058	Promoter	AT2G07718	gene	AT2G07706	0.768909	0.000807436
2-3418310-3419215	2-3388974-3389821	0.843051	Promoter	AT2G07718	gene	AT2G07641	0.841304	8.46e-05
2-3418310-3419215	2-3393279-3393704	0.883173	Promoter	AT2G07718	Promoter	AT2G07641	0.796485	0.000379833
2-3418310-3419215	2-3393786-3394189	0.875543	Promoter	AT2G07718	Promoter	AT2G07641	0.804212	0.000301312
2-3418310-3419215	2-3394801-3395630	0.856472	Promoter	AT2G07718	Promoter	AT2G07641	0.793743	0.000411429
2-3418310-3419215	2-3395914-3396575	0.856259	Promoter	AT2G07718	Promoter	AT2G07642	0.871459	2.32e-05
2-3418310-3419215	2-3396577-3397544	0.878936	Promoter	AT2G07718	Promoter	AT2G07642	0.80905	0.000259302
2-3418310-3419215	2-3398401-3399319	0.890003	Promoter	AT2G07718	Promoter	AT2G07642	0.811428	0.000240481
2-3418310-3419215	2-3399933-3400737	0.861884	Promoter	AT2G07718	Promoter	AT2G07642	0.809271	0.000257497
2-3418310-3419215	2-3404798-3405114	0.792346	Promoter	AT2G07718	Promoter	AT2G07643	0.867436	2.81e-05
2-3418310-3419215	2-3405191-3405656	0.823446	Promoter	AT2G07718	Promoter	AT2G07644	0.819056	0.000187512
2-3418310-3419215	2-3406035-3406913	0.868007	Promoter	AT2G07718	Promoter	AT2G07713	0.823323	0.000162339
2-3418310-3419215	2-3407281-3408209	0.844786	Promoter	AT2G07718	Promoter	AT2G07646	0.780009	0.000603611
2-3418310-3419215	2-3408531-3409348	0.739649	Promoter	AT2G07718	Promoter	AT2G07714	0.852818	5.34e-05
2-3418310-3419215	2-3410636-3411536	0.833249	Promoter	AT2G07718	Promoter	AT2G07715	0.818679	0.000189887
2-3418310-3419215	2-3412310-3413216	0.867329	Promoter	AT2G07718	gene	AT2G07715	0.803074	0.00031196
2-3418310-3419215	2-3431108-3432016	0.857025	Promoter	AT2G07718	gene	AT2G07648	0.782459	0.000564828
2-3418310-3419215	2-3433701-3434651	0.843964	Promoter	AT2G07718	Promoter	AT2G07719	0.78526	0.000522994
2-3418310-3419215	2-3438097-3438991	0.85709	Promoter	AT2G07718	Promoter	AT2G07722	0.840832	8.61e-05
2-3418310-3419215	2-3439952-3440848	0.843583	Promoter	AT2G07718	gene	AT2G07652	0.785207	0.000523757
2-3418310-3419215	2-3442318-3443224	0.842202	Promoter	AT2G07718	Promoter	AT2G07652	0.781576	0.000578554
2-3418310-3419215	2-3446978-3447877	0.761835	Promoter	AT2G07718	Promoter	AT2G07815	0.73388	0.00184226
2-3418310-3419215	2-3451469-3452366	0.343018	Promoter	AT2G07718	gene	AT2G07727	0.627503	0.0122705
2-3418310-3419215	2-3453587-3454495	0.843353	Promoter	AT2G07718	Promoter	AT2G07728	0.77581	0.000675093
2-3418310-3419215	2-3455463-3456357	0.628245	Promoter	AT2G07718	gene	AT2G07728	0.844995	7.33e-05
2-3418310-3419215	2-3458671-3459522	0.857772	Promoter	AT2G07718	Promoter	AT2G07820	0.835137	0.000106697
2-3418310-3419215	2-3460082-3460753	0.905398	Promoter	AT2G07718	gene	AT2G07656	0.846338	6.95e-05
2-3418310-3419215	2-3460861-3461415	0.867471	Promoter	AT2G07718	gene	AT2G07656	0.833424	0.000113615
2-3418310-3419215	2-3463572-3464139	0.857484	Promoter	AT2G07718	exon	AT2G07758	0.84603	7.03e-05
2-3418310-3419215	2-3464233-3464710	0.87177	Promoter	AT2G07718	exon	AT2G07758	0.79691	0.000375126
2-3418310-3419215	2-3465235-3465995	0.742082	Promoter	AT2G07718	three_prime_utr	AT2G07732	0.808904	0.000260489
2-3418310-3419215	2-3466559-3467461	0.722111	Promoter	AT2G07718	three_prime_utr	AT2G07732	0.804965	0.000294427
2-3418310-3419215	2-3467939-3468781	0.754112	Promoter	AT2G07718	gene	AT2G07732	0.819994	0.000181723
2-3418310-3419215	2-3469023-3469826	0.767758	Promoter	AT2G07718	Promoter	AT2G07732	0.854436	4.99e-05
2-3418310-3419215	2-3471136-3472041	0.847395	Promoter	AT2G07718	three_prime_utr	AT2G07734	0.783172	0.000553933
2-3418310-3419215	2-3474437-3475223	0.868881	Promoter	AT2G07718	Promoter	AT2G07827	0.801139	0.000330768
2-3418310-3419215	2-3475690-3476573	0.881328	Promoter	AT2G07718	Promoter	AT2G07734	0.79018	0.000455648
2-3418310-3419215	2-3477832-3478745	0.897984	Promoter	AT2G07718	Promoter	AT2G07787	0.797139	0.000372601
2-3418310-3419215	2-3482008-3482875	0.845586	Promoter	AT2G07718	gene	AT2G07659	0.779246	0.000616123
2-3418310-3419215	2-3483501-3484388	0.875253	Promoter	AT2G07718	Promoter	AT2G07806	0.821035	0.000175468
2-3418310-3419215	2-3484587-3485419	0.864651	Promoter	AT2G07718	Promoter	AT2G07806	0.828144	0.000137302
2-3418310-3419215	2-3485997-3486838	0.88475	Promoter	AT2G07718	Promoter	AT2G07661	0.816573	0.000203584
2-3418310-3419215	2-3487261-3488042	0.822474	Promoter	AT2G07718	gene	AT2G07806	0.812757	0.000230467
2-3418310-3419215	2-3488382-3489216	0.888622	Promoter	AT2G07718	gene	AT2G07806	0.800866	0.000333499
2-3418310-3419215	2-3490093-3490689	0.849506	Promoter	AT2G07718	gene	AT2G05365	0.802158	0.000320746
2-3418310-3419215	2-3490698-3491356	0.854605	Promoter	AT2G07718	gene	AT2G05365	0.832164	0.000118939
2-3418310-3419215	2-3492089-3492809	0.869899	Promoter	AT2G07718	Promoter	AT2G07795	0.817996	0.00019424
2-3418310-3419215	2-3492930-3493741	0.869706	Promoter	AT2G07718	Promoter	AT2G07795	0.815679	0.000209639
2-3418310-3419215	2-3495032-3495770	0.875887	Promoter	AT2G07718	gene	AT2G07762	0.813205	0.000227165
2-3418310-3419215	2-3495868-3496281	0.808371	Promoter	AT2G07718	gene	AT2G07739	0.791674	0.000436647
2-3418310-3419215	2-3496922-3497826	0.881888	Promoter	AT2G07718	Promoter	AT2G07739	0.828632	0.000134954
2-3418310-3419215	2-3498265-3498900	0.788283	Promoter	AT2G07718	gene	AT2G07662	0.827967	0.000138162
2-3418310-3419215	2-3499124-3500006	0.758335	Promoter	AT2G07718	Promoter	AT2G07662	0.792341	0.000428392
2-3418310-3419215	2-3500456-3501277	0.877861	Promoter	AT2G07718	Promoter	AT2G07662	0.819874	0.000182456
2-3418310-3419215	2-3501325-3502297	0.842936	Promoter	AT2G07718	Promoter	AT2G07741	0.805804	0.000286915
2-3418310-3419215	2-3509243-3510140	0.808368	Promoter	AT2G07718	gene	AT2G05395	0.784636	0.000532085
2-3433701-3434651	2-3244536-3244920	0.803652	Promoter	AT2G07719	Promoter	AT2G07655	0.704191	0.00338374
[truncated: 2,691 more rows]

## Sheet: Stele.CK.filter_peak_gene_corr
Coaccessible peak pair information in control stele
Peak1	Peak2	coaccess	Peak1_type	Peak1_nearestGene	Peak2_type	Peak2_nearestGene	pcc	pval
1-75925-76754	1-139811-140712	0.108906	Promoter	AT1G01170	Promoter	AT1G01360	0.553485	0.0323198
1-75925-76754	1-319170-320116	0.194612	Promoter	AT1G01170	gene	AT1G01920	0.701327	0.00357473
1-108429-109358	1-207468-208218	0.103482	Promoter	AT1G01260	gene	AT1G01570	0.62996	0.0118347
1-120218-121152	1-56465-57541	0.196554	Promoter	AT1G01310	gene	AT1G01120	0.539657	0.0378636
1-120218-121152	1-178536-179491	0.113106	Promoter	AT1G01310	three_prime_utr	AT1G01480	0.586717	0.0214972
1-159065-159906	1-56465-57541	0.237435	Promoter	AT1G01430	gene	AT1G01120	0.696653	0.00390477
1-172954-173849	1-44189-44782	0.12392	Promoter	AT1G01470	three_prime_utr	AT1G01080	0.635107	0.0109604
1-172954-173849	1-56465-57541	0.165826	Promoter	AT1G01470	gene	AT1G01120	0.525425	0.0442808
1-172954-173849	1-146796-147323	0.108927	Promoter	AT1G01470	Promoter	AT1G01380	0.561479	0.0294067
1-172954-173849	1-198122-199032	0.237581	Promoter	AT1G01470	gene	AT1G01540	0.664408	0.0068967
1-172954-173849	1-430599-431485	0.224124	Promoter	AT1G01470	gene	AT1G02220	0.534381	0.0401557
1-183059-183958	1-91057-91906	0.267298	Promoter	AT1G01490	Promoter	AT1G01220	0.538518	0.0383501
1-183059-183958	1-204137-205099	0.242447	Promoter	AT1G01490	gene	AT1G01560	0.619892	0.0137006
1-183059-183958	1-290859-291783	0.274507	Promoter	AT1G01490	gene	AT1G01790	0.591025	0.0203285
1-183059-183958	1-356445-357371	0.105545	Promoter	AT1G01490	Promoter	AT1G02020	0.592004	0.0200699
1-199145-199902	1-56465-57541	0.10274	Promoter	AT1G01550	gene	AT1G01120	0.579697	0.023511
1-199145-199902	1-198122-199032	0.249378	Promoter	AT1G01550	gene	AT1G01540	0.526583	0.0437304
1-199145-199902	1-430599-431485	0.11309	Promoter	AT1G01550	gene	AT1G02220	0.530159	0.0420628
1-225147-225958	1-99086-100058	0.255832	Promoter	AT1G01610	gene	AT1G01230	0.52688	0.0435903
1-225147-225958	1-130723-131500	0.195991	Promoter	AT1G01610	Promoter	AT1G01335	0.717407	0.00260489
1-225147-225958	1-401565-402469	0.164686	Promoter	AT1G01610	gene	AT1G02130	0.741858	0.00154393
1-270545-271415	1-112088-113024	0.314182	Promoter	AT1G01730	Promoter	AT1G01280	0.618018	0.0140717
1-356445-357371	1-146796-147323	0.146781	Promoter	AT1G02020	Promoter	AT1G01380	0.794032	0.000407997
1-356445-357371	1-620839-621719	0.143744	Promoter	AT1G02020	Promoter	AT1G02816	0.539356	0.0379918
1-364004-364883	1-564180-564831	0.116898	Promoter	AT1G02060	Promoter	AT1G02640	0.561176	0.0295135
1-411370-412296	1-239308-240265	0.114841	Promoter	AT1G02170	Promoter	AT1G01650	0.595006	0.0192921
1-418153-419032	1-430599-431485	0.216979	Promoter	AT1G02205	gene	AT1G02220	0.587848	0.0211856
1-517543-518385	1-502341-503288	0.245941	Promoter	AT1G02500	three_prime_utr	AT1G02460	0.545983	0.0352457
1-517543-518385	1-870914-871859	0.178426	Promoter	AT1G02500	gene	AT1G03475	0.53309	0.0407321
1-620839-621719	1-356445-357371	0.143744	Promoter	AT1G02816	Promoter	AT1G02020	0.617546	0.0141665
1-620839-621719	1-626389-627235	0.279574	Promoter	AT1G02816	Promoter	AT1G02840	0.60642	0.0165445
1-620839-621719	1-937332-938238	0.401022	Promoter	AT1G02816	Promoter	AT1G03750	0.592728	0.01988
1-626389-627235	1-644235-645146	0.251451	Promoter	AT1G02840	gene	AT1G02880	0.723952	0.00227641
1-654825-655822	1-626389-627235	0.144347	Promoter	AT1G02900	Promoter	AT1G02840	0.721402	0.00240021
1-672697-673565	1-408260-409198	0.109115	Promoter	AT1G02970	gene	AT1G02145	0.515307	0.0493095
1-755849-756800	1-863855-864890	0.106882	Promoter	AT1G03130	gene	AT1G03457	0.672977	0.00596764
1-785319-786220	1-933201-933833	0.245761	Promoter	AT1G03220	Promoter	AT1G03730	0.804547	0.000298232
1-786318-786992	1-933201-933833	0.113839	Promoter	AT1G03220	Promoter	AT1G03730	0.804547	0.000298232
1-898228-899021	1-899707-900525	0.185608	Promoter	AT1G03590	gene	AT1G03600	0.567579	0.0273208
1-937332-938238	1-936145-936933	0.116012	Promoter	AT1G03750	gene	AT1G03740	0.738282	0.00167241
1-1023714-1024577	1-1290628-1291566	0.132043	Promoter	AT1G03980	Promoter	AT1G04635	0.699226	0.0037202
1-1030634-1031434	1-957723-958592	0.131117	Promoter	AT1G04000	Promoter	AT1G03810	0.566238	0.0277693
1-1085482-1086369	1-1290628-1291566	0.106325	Promoter	AT1G04150	Promoter	AT1G04635	0.751927	0.00122429
1-1215446-1216381	1-1375332-1376273	0.217125	Promoter	AT1G04480	gene	AT1G04870	0.576996	0.0243227
1-1418102-1419028	1-1042891-1043824	0.228184	Promoter	AT1G04980	gene	AT1G04030	0.534548	0.0400814
1-1778881-1779733	1-1893821-1894750	0.128171	Promoter	AT1G05890	gene	AT1G06190	0.567462	0.0273595
1-1778881-1779733	1-2031764-2032674	0.166548	Promoter	AT1G05890	Promoter	AT1G06640	0.526609	0.0437179
1-1921712-1922665	1-2127742-2128592	0.156877	Promoter	AT1G06290	Promoter	AT1G06920	0.532412	0.041037
1-1921712-1922665	1-2152125-2153108	0.134655	Promoter	AT1G06290	gene	AT1G07000	0.522354	0.0457646
1-1946297-1947225	1-2244557-2245511	0.120222	Promoter	AT1G06390	gene	AT1G07290	0.716987	0.00262722
1-1977718-1978443	1-1910501-1911343	0.119063	Promoter	AT1G06490	gene	AT1G06230	0.65584	0.00793574
1-2000610-2001582	1-1868403-1869350	0.16558	Promoter	AT1G06530	gene	AT1G06143	0.705405	0.00330529
1-2000610-2001582	1-1910501-1911343	0.199848	Promoter	AT1G06530	gene	AT1G06230	0.607122	0.0163859
1-2000610-2001582	1-2445702-2446231	0.128611	Promoter	AT1G06530	Promoter	AT1G07901	0.522876	0.04551
1-2082769-2083660	1-1768432-1769340	0.23856	Promoter	AT1G06780	gene	AT1G05850	0.552316	0.0327632
1-2107637-2108442	1-2250288-2251177	0.131555	Promoter	AT1G06870	Promoter	AT1G07310	0.535017	0.0398743
1-2201124-2202001	1-1876962-1877356	0.134023	Promoter	AT1G07160	gene	AT1G06148	0.576292	0.0245377
1-2201124-2202001	1-2304767-2305675	0.192645	Promoter	AT1G07160	Promoter	AT1G07510	0.61008	0.0157307
1-2224321-2225248	1-1860537-1861413	0.161746	Promoter	AT1G07230	gene	AT1G06130	0.518849	0.0475032
1-2224321-2225248	1-1893821-1894750	0.178095	Promoter	AT1G07230	gene	AT1G06190	0.534115	0.0402739
1-2224321-2225248	1-2125848-2126755	0.123962	Promoter	AT1G07230	gene	AT1G06920	0.538844	0.0382103
1-2224321-2225248	1-2381071-2382010	0.195167	Promoter	AT1G07230	gene	AT1G07700	0.609627	0.0158297
1-2224321-2225248	1-2445702-2446231	0.111084	Promoter	AT1G07230	Promoter	AT1G07901	0.568474	0.0270242
1-2248496-2249430	1-2476399-2477340	0.173852	Promoter	AT1G07300	Promoter	AT1G07980	0.526262	0.0438825
1-2269705-2270631	1-2736378-2736965	0.11943	Promoter	AT1G07390	Promoter	AT1G08610	0.584702	0.0220613
1-2284038-2284811	1-2013238-2014131	0.312082	Promoter	AT1G07430	gene	AT1G06570	0.618077	0.0140599
1-2284038-2284811	1-2213913-2214612	0.123881	Promoter	AT1G07430	Promoter	AT1G07200	0.608799	0.0160119
1-2284038-2284811	1-2248496-2249430	0.127187	Promoter	AT1G07430	Promoter	AT1G07300	0.53438	0.0401563
1-2284038-2284811	1-2376324-2377071	0.162993	Promoter	AT1G07430	Promoter	AT1G07690	0.65809	0.00765162
1-2284913-2285793	1-2013238-2014131	0.122462	Promoter	AT1G07430	gene	AT1G06570	0.618077	0.0140599
1-2284913-2285793	1-2248496-2249430	0.237255	Promoter	AT1G07430	Promoter	AT1G07300	0.53438	0.0401563
1-2284913-2285793	1-2381071-2382010	0.1436	Promoter	AT1G07430	gene	AT1G07700	0.828704	0.000134612
1-2284913-2285793	1-2415684-2416619	0.143246	Promoter	AT1G07430	Promoter	AT1G07810	0.775937	0.000672829
1-2304767-2305675	1-2282580-2283489	0.114	Promoter	AT1G07510	gene	AT1G07430	0.682369	0.00506596
1-2304767-2305675	1-2712269-2713006	0.115999	Promoter	AT1G07510	Promoter	AT1G08560	0.637218	0.0106169
1-2333807-2334646	1-2284038-2284811	0.115163	Promoter	AT1G07570	Promoter	AT1G07430	0.591585	0.0201802
1-2348594-2349124	1-2347562-2348481	0.219486	Promoter	AT1G07630	Promoter	AT1G07620	0.629585	0.0119003
1-2436721-2437640	1-2312726-2313506	0.161283	Promoter	AT1G07880	Promoter	AT1G07520	0.553012	0.0324985
1-2476399-2477340	1-2024507-2025396	0.23429	Promoter	AT1G07980	gene	AT1G06590	0.612865	0.0151323
1-2488335-2489182	1-2436721-2437640	0.230188	Promoter	AT1G08010	Promoter	AT1G07880	0.663469	0.00700504
1-2488335-2489182	1-2560999-2561868	0.173271	Promoter	AT1G08010	Promoter	AT1G08150	0.568379	0.0270556
1-2534799-2535709	1-2284038-2284811	0.102064	Promoter	AT1G08110	Promoter	AT1G07430	0.562285	0.0291243
1-2614295-2615252	1-2808206-2809151	0.111842	Promoter	AT1G08300	gene	AT1G08760	0.646079	0.009265
1-2614295-2615252	1-2855735-2856613	0.166167	Promoter	AT1G08300	gene	AT1G08900	0.554823	0.0318176
1-2629947-2630980	1-2759302-2760251	0.233948	Promoter	AT1G08340	gene	AT1G08660	0.562789	0.0289489
1-2637560-2638498	1-2702760-2703681	0.168248	Promoter	AT1G08350	gene	AT1G08530	0.652546	0.0083664
1-2723437-2724225	1-2412696-2413547	0.178873	Promoter	AT1G08600	gene	AT1G07780	0.678799	0.00539504
1-2736378-2736965	1-2365006-2365739	0.156112	Promoter	AT1G08610	gene	AT1G07650	0.587419	0.0213034
1-2736378-2736965	1-2537906-2538839	0.188187	Promoter	AT1G08610	gene	AT1G08110	0.566268	0.0277595
1-2751888-2752754	1-2576362-2577294	0.180655	Promoter	AT1G08650	gene	AT1G08200	0.748505	0.00132625
1-2751888-2752754	1-3249754-3250670	0.397459	Promoter	AT1G08650	Promoter	AT1G09970	0.700886	0.00360484
1-2866481-2867472	1-3249754-3250670	0.160998	Promoter	AT1G08920	Promoter	AT1G09970	0.629041	0.0119963
1-2887953-2888835	1-2887161-2887798	0.380684	Promoter	AT1G08990	Promoter	AT1G08985	0.598997	0.0182945
1-3031190-3032023	1-2754550-2755112	0.126413	Promoter	AT1G09390	Promoter	AT1G08645	0.604541	0.0169747
1-3053893-3054622	1-3052807-3053772	0.291192	Promoter	AT1G09460	gene	AT1G09450	0.619514	0.0137749
1-3093041-3094013	1-3017829-3018715	0.107379	Promoter	AT1G09560	gene	AT1G09340	0.646914	0.00914484
1-3093041-3094013	1-3392452-3393416	0.120061	Promoter	AT1G09560	gene	AT1G10340	0.668801	0.00640713
1-3185231-3185991	1-3031190-3032023	0.14398	Promoter	AT1G09810	Promoter	AT1G09390	0.621812	0.0133283
1-3185231-3185991	1-3301880-3302768	0.215748	Promoter	AT1G09810	Promoter	AT1G10095	0.591497	0.0202034
1-3249754-3250670	1-2866481-2867472	0.160998	Promoter	AT1G09970	Promoter	AT1G08920	0.656011	0.00791385
1-3249754-3250670	1-3479138-3480036	0.159242	Promoter	AT1G09970	Promoter	AT1G10540	0.577686	0.0241132
1-3249754-3250670	1-3638096-3638653	0.1953	Promoter	AT1G09970	Promoter	AT1G10900	0.607421	0.0163189
1-3249754-3250670	1-3647381-3648325	0.131287	Promoter	AT1G09970	gene	AT1G10920	0.518792	0.0475322
1-3251353-3252413	1-3130732-3131685	0.120256	Promoter	AT1G09970	gene	AT1G09660	0.612058	0.015304
1-3251353-3252413	1-3247495-3248458	0.309216	Promoter	AT1G09970	gene	AT1G04753	0.664575	0.00687755
1-3251353-3252413	1-3545286-3546172	0.441698	Promoter	AT1G09970	Promoter	AT1G10680	0.530677	0.0418256
1-3273249-3274122	1-3419439-3420332	0.219692	Promoter	AT1G10020	gene	AT1G10410	0.53357	0.0405168
1-3307013-3307833	1-3309479-3310215	0.205692	Promoter	AT1G10120	Promoter	AT1G10130	0.560867	0.0296224
1-3308534-3309382	1-3362992-3363830	0.148056	Promoter	AT1G10130	Promoter	AT1G10270	0.716525	0.00265194
1-3309479-3310215	1-3362992-3363830	0.13717	Promoter	AT1G10130	Promoter	AT1G10270	0.716525	0.00265194
1-3310562-3311455	1-3362992-3363830	0.118399	Promoter	AT1G10130	Promoter	AT1G10270	0.716525	0.00265194
1-3362992-3363830	1-3122094-3122934	0.173744	Promoter	AT1G10270	gene	AT1G09640	0.599499	0.018172
1-3362992-3363830	1-3307013-3307833	0.444251	Promoter	AT1G10270	Promoter	AT1G10120	0.737475	0.00170255
1-3428331-3429314	1-3027568-3028404	0.106765	Promoter	AT1G10417	gene	AT1G09380	0.599116	0.0182655
1-3428331-3429314	1-3122094-3122934	0.261378	Promoter	AT1G10417	gene	AT1G09640	0.539474	0.0379415
1-3447700-3448603	1-3194884-3195781	0.129417	Promoter	AT1G10480	gene	AT1G09830	0.645123	0.00940396
1-3479138-3480036	1-3165033-3165884	0.148229	Promoter	AT1G10540	gene	AT1G09770	0.573121	0.0255243
1-3532038-3532939	1-3249754-3250670	0.106435	Promoter	AT1G10660	Promoter	AT1G09970	0.559547	0.0300918
1-3545286-3546172	1-3697758-3698659	0.104049	Promoter	AT1G10680	gene	AT1G11080	0.536216	0.0393471
1-3571667-3572516	1-3658459-3659413	0.104948	Promoter	AT1G10740	gene	AT1G10940	0.604284	0.0170342
1-3681142-3682102	1-3933452-3934355	0.113199	Promoter	AT1G11050	Promoter	AT1G11670	0.717027	0.00262508
1-3700102-3700957	1-3615760-3616686	0.12577	Promoter	AT1G11090	gene	AT1G10865	0.542914	0.0364985
1-3700102-3700957	1-3755567-3756305	0.153745	Promoter	AT1G11090	gene	AT1G11200	0.653669	0.00821748
1-3702012-3702905	1-3571667-3572516	0.123379	Promoter	AT1G11090	Promoter	AT1G10740	0.525204	0.0443864
1-3702012-3702905	1-3903073-3904015	0.139592	Promoter	AT1G11090	gene	AT1G11600	0.560745	0.0296655
1-3770049-3771016	1-3903073-3904015	0.101866	Promoter	AT1G11240	gene	AT1G11600	0.55692	0.0310426
1-3770049-3771016	1-4061815-4062765	0.211803	Promoter	AT1G11240	gene	AT1G12020	0.742588	0.00151872
1-3824492-3825431	1-3755567-3756305	0.10991	Promoter	AT1G11360	gene	AT1G11200	0.514066	0.0499536
1-3824492-3825431	1-3861863-3862822	0.1045	Promoter	AT1G11360	Promoter	AT1G11475	0.597493	0.0186658
1-3824492-3825431	1-4217061-4217831	0.276308	Promoter	AT1G11360	gene	AT1G12380	0.541254	0.0371896
1-3905022-3905952	1-3764228-3765163	0.254448	Promoter	AT1G11608	gene	AT1G11230	0.620856	0.0135127
1-3918947-3919733	1-3993272-3994175	0.101647	Promoter	AT1G11655	gene	AT1G11820	0.652341	0.00839369
1-3937144-3938032	1-4061815-4062765	0.36237	Promoter	AT1G11680	gene	AT1G12020	0.719916	0.0024748
1-3937144-3938032	1-4117320-4118231	0.277276	Promoter	AT1G11680	gene	AT1G12120	0.545425	0.0354709
1-3937144-3938032	1-4166718-4167569	0.221716	Promoter	AT1G11680	Promoter	AT1G12260	0.588804	0.0209248
1-3943927-3944695	1-3702012-3702905	0.179375	Promoter	AT1G11700	Promoter	AT1G11090	0.532293	0.0410908
1-3943927-3944695	1-3937144-3938032	0.304403	Promoter	AT1G11700	Promoter	AT1G11680	0.516473	0.0487092
1-3943927-3944695	1-3942881-3943706	0.372796	Promoter	AT1G11700	Promoter	AT1G11684	0.544892	0.0356872
1-3943927-3944695	1-3948151-3949020	0.40703	Promoter	AT1G11700	Promoter	AT1G11710	0.570536	0.0263509
1-3943927-3944695	1-4003324-4004233	0.188657	Promoter	AT1G11700	gene	AT1G11860	0.710217	0.0030084
1-3943927-3944695	1-4139747-4140614	0.122395	Promoter	AT1G11700	gene	AT1G12200	0.52931	0.0424547
1-3943927-3944695	1-4224805-4225739	0.207902	Promoter	AT1G11700	gene	AT1G12410	0.516906	0.0484881
1-3945078-3945918	1-3937144-3938032	0.253425	Promoter	AT1G11700	Promoter	AT1G11680	0.516473	0.0487092
1-3945078-3945918	1-3942881-3943706	0.151562	Promoter	AT1G11700	Promoter	AT1G11684	0.544892	0.0356872
1-3945078-3945918	1-3948151-3949020	0.195529	Promoter	AT1G11700	Promoter	AT1G11710	0.570536	0.0263509
1-3945078-3945918	1-4003324-4004233	0.127073	Promoter	AT1G11700	gene	AT1G11860	0.710217	0.0030084
1-3945078-3945918	1-4224805-4225739	0.100191	Promoter	AT1G11700	gene	AT1G12410	0.516906	0.0484881
1-3948151-3949020	1-4061815-4062765	0.219052	Promoter	AT1G11710	gene	AT1G12020	0.531091	0.0416365
1-3948151-3949020	1-4242607-4243405	0.12282	Promoter	AT1G11710	gene	AT1G12440	0.747687	0.00135162
1-4014394-4015295	1-3950682-3951583	0.102113	Promoter	AT1G11905	gene	AT1G11710	0.657165	0.00776745
1-4014394-4015295	1-4061815-4062765	0.110895	Promoter	AT1G11905	gene	AT1G12020	0.695052	0.00402321
1-4102338-4103016	1-4466387-4467353	0.163252	Promoter	AT1G12110	Promoter	AT1G13110	0.700144	0.00365607
1-4137129-4138091	1-4300847-4301719	0.10221	Promoter	AT1G12200	three_prime_utr	AT1G12630	0.52506	0.0444553
1-4211463-4212387	1-4061815-4062765	0.171861	Promoter	AT1G12370	gene	AT1G12020	0.515842	0.0490334
1-4211463-4212387	1-4229401-4230331	0.138852	Promoter	AT1G12370	Promoter	AT1G12420	0.618652	0.0139454
1-4219593-4220519	1-4066550-4067383	0.109055	Promoter	AT1G12390	Promoter	AT1G12030	0.668731	0.00641479
1-4366794-4367753	1-4641637-4642563	0.129054	Promoter	AT1G12800	gene	AT1G13560	0.722577	0.00234247
1-4366794-4367753	1-4666027-4666913	0.122824	Promoter	AT1G12800	gene	AT1G13610	0.552589	0.0326594
1-4422987-4423870	1-4418877-4419798	0.293404	Promoter	AT1G12970	Promoter	AT1G12950	0.545798	0.0353204
1-4422987-4423870	1-4567339-4568228	0.266431	Promoter	AT1G12970	gene	AT1G13320	0.568474	0.0270242
1-4440154-4440579	1-4371070-4371974	0.102703	Promoter	AT1G13000	gene	AT1G12820	0.653629	0.00822274
1-4451888-4452778	1-4450479-4451459	0.208144	Promoter	AT1G13060	Promoter	AT1G13050	0.630694	0.0117069
1-4466387-4467353	1-4746792-4747668	0.114136	Promoter	AT1G13110	gene	AT1G13860	0.523318	0.045295
1-4553929-4554786	1-4611238-4611655	0.163775	Promoter	AT1G13300	Promoter	AT1G13440	0.58586	0.0217358
1-4571556-4572438	1-4694412-4695316	0.187166	Promoter	AT1G13340	gene	AT1G13700	0.640485	0.0101016
1-4571556-4572438	1-4842027-4842954	0.179533	Promoter	AT1G13340	Promoter	AT1G14160	0.838449	9.43e-05
1-4577709-4578438	1-4579672-4580464	0.102514	Promoter	AT1G13350	Promoter	AT1G13360	0.705815	0.00327911
1-4579672-4580464	1-4571556-4572438	0.258837	Promoter	AT1G13360	Promoter	AT1G13340	0.597788	0.0185925
1-4648496-4649265	1-4571556-4572438	0.102242	Promoter	AT1G13580	Promoter	AT1G13340	0.629769	0.0118681
1-4748287-4749239	1-4418877-4419798	0.175142	Promoter	AT1G13880	Promoter	AT1G12950	0.538565	0.0383299
1-4767365-4768250	1-4610484-4611185	0.101135	Promoter	AT1G13940	gene	AT1G13440	0.531308	0.0415374
1-4767365-4768250	1-4611238-4611655	0.305606	Promoter	AT1G13940	Promoter	AT1G13440	0.655948	0.00792186
1-4771119-4771719	1-4783176-4784056	0.111399	Promoter	AT1G13950	Promoter	AT1G13970	0.629785	0.0118653
1-4771119-4771719	1-4787127-4787798	0.117341	Promoter	AT1G13950	Promoter	AT1G13980	0.568701	0.0269494
1-4772546-4773227	1-5078225-5078905	0.10943	Promoter	AT1G13950	Promoter	AT1G14740	0.678237	0.00544833
1-4775085-4775961	1-5106511-5107446	0.112132	Promoter	AT1G13960	Promoter	AT1G14810	0.565784	0.0279226
1-4775085-4775961	1-5242923-5243821	0.13397	Promoter	AT1G13960	Promoter	AT1G15220	0.524039	0.0449461
1-4787127-4787798	1-4607920-4608797	0.115467	Promoter	AT1G13980	gene	AT1G13440	0.516375	0.0487597
1-4809658-4810369	1-5016771-5017586	0.241238	Promoter	AT1G14040	Promoter	AT1G14620	0.774339	0.000701701
1-4809658-4810369	1-5022119-5022953	0.283636	Promoter	AT1G14040	Promoter	AT1G14640	0.540681	0.0374304
1-4821454-4821985	1-5170531-5171374	0.342187	Promoter	AT1G14080	gene	AT1G15002	0.576942	0.0243392
1-4822004-4822594	1-4580686-4581540	0.118696	Promoter	AT1G14080	gene	AT1G05007	0.636881	0.0106712
1-4822004-4822594	1-5170531-5171374	0.148625	Promoter	AT1G14080	gene	AT1G15002	0.576942	0.0243392
1-4842027-4842954	1-4570789-4571465	0.104342	Promoter	AT1G14160	gene	AT1G13340	0.636145	0.0107905
1-4842027-4842954	1-4571556-4572438	0.179533	Promoter	AT1G14160	Promoter	AT1G13340	0.599751	0.0181106
1-4872272-4873245	1-4857466-4858357	0.111575	Promoter	AT1G14260	gene	AT1G14210	0.614419	0.0148063
1-4915092-4916022	1-4796523-4797372	0.151684	Promoter	AT1G14370	gene	AT1G13990	0.762494	0.000948614
1-4915092-4916022	1-4801631-4802470	0.176974	Promoter	AT1G14370	gene	AT1G14010	0.519324	0.047265
1-4915092-4916022	1-5242923-5243821	0.193598	Promoter	AT1G14370	Promoter	AT1G15220	0.54816	0.0343769
1-4934207-4935094	1-5241135-5242134	0.11307	Promoter	AT1G14430	gene	AT1G15220	0.693221	0.0041622
1-4958933-4959833	1-5241135-5242134	0.312961	Promoter	AT1G14500	gene	AT1G15220	0.734183	0.00183012
1-4965554-4966520	1-5241135-5242134	0.208767	Promoter	AT1G14510	gene	AT1G15220	0.613482	0.0150022
1-5018030-5018700	1-5366325-5367280	0.101956	Promoter	AT1G14620	Promoter	AT1G15590	0.63521	0.0109436
1-5057422-5058193	1-4846014-4846805	0.134302	Promoter	AT1G14700	Promoter	AT1G14170	0.565179	0.0281278
1-5057422-5058193	1-5480852-5481772	0.177246	Promoter	AT1G14700	gene	AT1G15950	0.568038	0.0271683
1-5066520-5067486	1-5297471-5298342	0.15203	Promoter	AT1G14710	Promoter	AT1G15400	0.517793	0.0480368
1-5176931-5177732	1-5176007-5176824	0.339916	Promoter	AT1G15030	gene	AT1G15020	0.599976	0.0180558
1-5211686-5212630	1-5127128-5128066	0.323657	Promoter	AT1G15130	three_prime_utr	AT1G14870	0.51736	0.0482565
1-5211686-5212630	1-5480852-5481772	0.277252	Promoter	AT1G15130	gene	AT1G15950	0.551312	0.0331478
1-5242923-5243821	1-4965554-4966520	0.289175	Promoter	AT1G15220	Promoter	AT1G14510	0.695511	0.00398893
1-5251759-5252686	1-5447545-5448421	0.239508	Promoter	AT1G15280	gene	AT1G15820	0.632831	0.0113406
1-5286401-5287356	1-5497503-5498416	0.214079	Promoter	AT1G15370	gene	AT1G16010	0.634223	0.0111069
1-5289711-5290626	1-5485402-5486278	0.102439	Promoter	AT1G15380	gene	AT1G15960	0.524934	0.0445154
1-5289711-5290626	1-5577598-5578523	0.117866	Promoter	AT1G15380	gene	AT1G16300	0.818571	0.000190569
1-5303147-5303823	1-5205811-5206620	0.202831	Promoter	AT1G15415	gene	AT1G15125	0.5921	0.0200447
1-5324689-5325589	1-5690946-5691885	0.127186	Promoter	AT1G15490	gene	AT1G16650	0.580499	0.0232739
1-5325738-5326642	1-5361403-5362342	0.177266	Promoter	AT1G15500	Promoter	AT1G15570	0.579069	0.0236979
1-5350330-5351208	1-5628616-5629478	0.384023	Promoter	AT1G15550	gene	AT1G16480	0.811144	0.000242666
1-5359964-5360936	1-5264950-5265741	0.154251	Promoter	AT1G15570	gene	AT1G15290	0.600245	0.0179908
1-5421881-5422501	1-5359964-5360936	0.176228	Promoter	AT1G15750	Promoter	AT1G15570	0.542622	0.036619
1-5421881-5422501	1-5361403-5362342	0.130233	Promoter	AT1G15750	Promoter	AT1G15570	0.691037	0.00433286
1-5424984-5425954	1-5366325-5367280	0.122434	Promoter	AT1G15760	Promoter	AT1G15590	0.671376	0.00613321
1-5464840-5465717	1-5390388-5391383	0.253199	Promoter	AT1G15910	gene	AT1G15670	0.57833	0.0239192
1-5535105-5536086	1-5403795-5404606	0.200309	Promoter	AT1G16160	Promoter	AT1G15710	0.625573	0.0126217
1-5535105-5536086	1-5524977-5525894	0.142915	Promoter	AT1G16160	gene	AT1G16120	0.665621	0.0067586
1-5596003-5596878	1-5341685-5342622	0.258878	Promoter	AT1G16370	gene	AT1G15530	0.568526	0.0270072
1-5596003-5596878	1-5488654-5489612	0.258482	Promoter	AT1G16370	gene	AT1G15970	0.581713	0.0229185
1-5596003-5596878	1-5634000-5634855	0.255076	Promoter	AT1G16370	Promoter	AT1G16490	0.678814	0.00539363
1-5646462-5647420	1-5288588-5289351	0.12712	Promoter	AT1G16510	gene	AT1G15370	0.596365	0.018948
1-5686089-5686952	1-5331969-5332854	0.127121	Promoter	AT1G16630	gene	AT1G15520	0.552264	0.032783
1-5686089-5686952	1-5983225-5984052	0.113763	Promoter	AT1G16630	gene	AT1G17430	0.549368	0.0339021
1-5687420-5688306	1-5738423-5739381	0.129441	Promoter	AT1G16650	gene	AT1G16770	0.540445	0.0375299
1-5701737-5702625	1-5628616-5629478	0.117666	Promoter	AT1G16680	gene	AT1G16480	0.549665	0.0337859
1-5727089-5727999	1-5738423-5739381	0.112596	Promoter	AT1G16740	gene	AT1G16770	0.552744	0.0326004
1-5732288-5733173	1-5344440-5345259	0.322527	Promoter	AT1G16750	gene	AT1G15550	0.679708	0.00530969
1-5788989-5789878	1-5772938-5773890	0.215635	Promoter	AT1G16916	gene	AT1G16870	0.799728	0.000345063
1-5863621-5864347	1-5646462-5647420	0.150171	Promoter	AT1G17145	Promoter	AT1G16510	0.539645	0.0378688
1-5863621-5864347	1-6014353-6015321	0.148088	Promoter	AT1G17145	Promoter	AT1G17500	0.704408	0.0033696
1-5873140-5874112	1-6183690-6184602	0.140718	Promoter	AT1G17190	gene	AT1G17960	0.603496	0.0172177
1-5957686-5958651	1-5959435-5960296	0.196214	Promoter	AT1G17380	three_prime_utr	AT1G17400	0.721537	0.00239351
1-5964611-5965588	1-6015956-6016859	0.113985	Promoter	AT1G17400	Promoter	AT1G17500	0.686542	0.0047017
1-6015956-6016859	1-5921730-5922548	0.121753	Promoter	AT1G17500	Promoter	AT1G17290	0.546465	0.0350521
1-6075518-6076421	1-6061771-6062603	0.190729	Promoter	AT1G17680	Promoter	AT1G17620	0.627743	0.0122275
1-6075518-6076421	1-6308496-6309031	0.143795	Promoter	AT1G17680	Promoter	AT1G18330	0.620126	0.0136549
1-6139494-6140400	1-5946035-5946937	0.214012	Promoter	AT1G17830	Promoter	AT1G17360	0.827728	0.000139326
1-6269033-6269770	1-6325428-6326122	0.147392	Promoter	AT1G18210	Promoter	AT1G18370	0.684854	0.00484642
1-6269033-6269770	1-6359898-6360771	0.114124	Promoter	AT1G18210	gene	AT1G18470	0.529569	0.0423349
1-6294376-6294943	1-6281705-6282571	0.210569	Promoter	AT1G18280	gene	AT1G18260	0.593476	0.0196856
1-6395458-6396338	1-6183690-6184602	0.174668	Promoter	AT1G18580	gene	AT1G17960	0.765242	0.000885865
1-6461419-6462255	1-6325428-6326122	0.162986	Promoter	AT1G18720	Promoter	AT1G18370	0.689422	0.00446265
1-6512226-6512953	1-6511277-6512145	0.406677	Promoter	AT1G18870	gene	AT1G18860	0.767448	0.000837967
1-6612087-6612950	1-6613064-6613855	0.273112	Promoter	AT1G19130	Promoter	AT1G19140	0.601786	0.0176212
1-6613064-6613855	1-6927407-6928292	0.131971	Promoter	AT1G19140	Promoter	AT1G19960	0.612748	0.0151572
1-6626263-6626956	1-6359898-6360771	0.23769	Promoter	AT1G19200	gene	AT1G18470	0.758437	0.00104777
1-6633176-6634054	1-6359898-6360771	0.142469	Promoter	AT1G19220	gene	AT1G18470	0.537577	0.0387554
1-6633176-6634054	1-6430953-6431761	0.158186	Promoter	AT1G19220	gene	AT1G18670	0.788194	0.000481928
1-6641275-6642139	1-6970787-6971713	0.124873	Promoter	AT1G19230	gene	AT1G20100	0.604897	0.0168927
1-6688042-6688989	1-6294376-6294943	0.151801	Promoter	AT1G19350	Promoter	AT1G18280	0.552266	0.0327823
1-6697664-6698262	1-6737571-6738534	0.104719	Promoter	AT1G19380	Promoter	AT1G19460	0.576206	0.0245642
1-6697664-6698262	1-6966559-6967424	0.205389	Promoter	AT1G19380	Promoter	AT1G20090	0.514619	0.0496659
1-6743934-6744816	1-6537722-6538643	0.210296	Promoter	AT1G19480	gene	AT1G18910	0.681083	0.00518257
1-6774264-6775160	1-6784355-6785303	0.114703	Promoter	AT1G19580	gene	AT1G19630	0.684219	0.00490184
1-6774264-6775160	1-6923619-6924510	0.208303	Promoter	AT1G19580	Promoter	AT1G19950	0.573159	0.0255126
1-6793285-6794207	1-6957697-6958528	0.191283	Promoter	AT1G19640	Promoter	AT1G20060	0.565992	0.0278524
1-6793285-6794207	1-7154177-7154812	0.298225	Promoter	AT1G19640	Promoter	AT1G20640	0.626017	0.0125403
1-6825764-6826343	1-6830978-6831612	0.154953	Promoter	AT1G19730	Promoter	AT1G19770	0.647655	0.0090393
1-6823788-6824716	1-7064937-7065916	0.164891	Promoter	AT1G19740	gene	AT1G20380	0.878379	1.65e-05
1-6886061-6887008	1-6934707-6935600	0.118431	Promoter	AT1G19850	gene	AT1G19980	0.577404	0.0241988
1-6911478-6912104	1-6910593-6911388	0.298257	Promoter	AT1G19910	Promoter	AT1G19900	0.582097	0.0228071
1-7041259-7042178	1-7121584-7122401	0.198565	Promoter	AT1G20330	gene	AT1G20560	0.587684	0.0212305
1-7059788-7060621	1-7141774-7142483	0.191128	Promoter	AT1G20380	Promoter	AT1G20620	0.60397	0.0171071
1-7059788-7060621	1-7402376-7403214	0.188256	Promoter	AT1G20380	Promoter	AT1G21130	0.589215	0.0208133
1-7181596-7182514	1-6793285-6794207	0.350186	Promoter	AT1G20700	Promoter	AT1G19640	0.525527	0.0442318
1-7235617-7236464	1-7240329-7240928	0.32309	Promoter	AT1G20823	Promoter	AT1G20830	0.792526	0.000426113
1-7250082-7251065	1-7272037-7272893	0.121306	Promoter	AT1G20850	Promoter	AT1G20900	0.562834	0.0289333
1-7250082-7251065	1-7407428-7408373	0.215185	Promoter	AT1G20850	gene	AT1G21150	0.553388	0.0323564
1-7251293-7252227	1-7648531-7649405	0.211275	Promoter	AT1G20850	gene	AT1G21750	0.75847	0.00104692
1-7322641-7323432	1-7490891-7491650	0.262736	Promoter	AT1G20980	Promoter	AT1G21395	0.565326	0.0280776
1-7344383-7345132	1-7311928-7312884	0.260019	Promoter	AT1G21010	Promoter	AT1G20970	0.719875	0.00247688
1-7345685-7346527	1-7388286-7389251	0.3251	Promoter	AT1G21010	gene	AT1G21100	0.673302	0.00593451
1-7345685-7346527	1-7423755-7424731	0.19921	Promoter	AT1G21010	Promoter	AT1G21210	0.594075	0.0195309
1-7402376-7403214	1-7490891-7491650	0.175386	Promoter	AT1G21130	Promoter	AT1G21395	0.555336	0.0316266
1-7423755-7424731	1-7388286-7389251	0.391379	Promoter	AT1G21210	gene	AT1G21100	0.665003	0.0068287
1-7473432-7474080	1-7472807-7473347	0.223025	Promoter	AT1G21340	gene	AT1G05657	0.581386	0.023014
1-7508235-7509172	1-7388286-7389251	0.114108	Promoter	AT1G21450	gene	AT1G21100	0.662378	0.00713258
1-7508235-7509172	1-7844607-7845451	0.24716	Promoter	AT1G21450	Promoter	AT1G22220	0.79073	0.000448573
1-7537530-7538393	1-7530607-7531366	0.133114	Promoter	AT1G21520	gene	AT1G21500	0.689704	0.00443975
1-7707308-7708031	1-7388286-7389251	0.10933	Promoter	AT1G21920	gene	AT1G21100	0.691927	0.00426264
1-7731950-7732881	1-7653621-7654579	0.22841	Promoter	AT1G21980	gene	AT1G21780	0.641732	0.00991025
1-7731950-7732881	1-7958367-7959148	0.171574	Promoter	AT1G21980	gene	AT1G22530	0.743979	0.00147154
1-7753833-7754753	1-7508235-7509172	0.105874	Promoter	AT1G22020	Promoter	AT1G21450	0.545705	0.0353578
1-7753833-7754753	1-7844607-7845451	0.16738	Promoter	AT1G22020	Promoter	AT1G22220	0.749826	0.00128612
1-7753833-7754753	1-7966130-7967019	0.145252	Promoter	AT1G22020	gene	AT1G22540	0.7149	0.00274038
1-7789097-7789895	1-7844607-7845451	0.214441	Promoter	AT1G22070	Promoter	AT1G22220	0.653141	0.00828725
1-7789097-7789895	1-7966130-7967019	0.197461	Promoter	AT1G22070	gene	AT1G22540	0.692409	0.00422502
1-7844607-7845451	1-7961563-7962391	0.137516	Promoter	AT1G22220	Promoter	AT1G22540	0.527551	0.0432742
1-7873297-7874099	1-8156286-8156881	0.272246	Promoter	AT1G22280	Promoter	AT1G23030	0.534193	0.0402392
1-7911487-7912382	1-7974639-7975634	0.122607	Promoter	AT1G22410	three_prime_utr	AT1G22570	0.584738	0.0220509
1-7933707-7934612	1-8140859-8141701	0.116313	Promoter	AT1G22470	Promoter	AT1G23000	0.618851	0.0139059
1-7944156-7945112	1-8142463-8143349	0.103442	Promoter	AT1G22490	Promoter	AT1G23000	0.623769	0.0129568
1-7944156-7945112	1-8156286-8156881	0.212451	Promoter	AT1G22490	Promoter	AT1G23030	0.651197	0.0085479
1-7954016-7954982	1-7944156-7945112	0.141451	Promoter	AT1G22510	Promoter	AT1G22490	0.559109	0.030249
1-7993607-7994498	1-8005819-8006423	0.346616	Promoter	AT1G22610	Promoter	AT1G22640	0.55085	0.0333257
1-8076231-8077099	1-8349853-8350806	0.128769	Promoter	AT1G22830	gene	AT1G23540	0.678669	0.00540734
1-8156286-8156881	1-7873297-7874099	0.272246	Promoter	AT1G23030	Promoter	AT1G22280	0.589962	0.0206123
1-8164272-8165244	1-8167768-8168545	0.108496	Promoter	AT1G23040	Promoter	AT1G23050	0.539383	0.0379801
1-8167768-8168545	1-7930049-7930983	0.107971	Promoter	AT1G23050	gene	AT1G22460	0.54109	0.0372584
1-8311349-8312393	1-8537418-8538298	0.317858	Promoter	AT1G23390	Promoter	AT1G24130	0.684219	0.00490182
1-8311349-8312393	1-8623550-8624548	0.112197	Promoter	AT1G23390	Promoter	AT1G24310	0.533083	0.0407352
1-8321009-8321884	1-8354232-8355174	0.101836	Promoter	AT1G23440	gene	AT1G23560	0.577318	0.0242248
1-8384509-8385358	1-8059037-8059852	0.147954	Promoter	AT1G23710	gene	AT1G22760	0.527557	0.0432715
1-8384509-8385358	1-8156286-8156881	0.141424	Promoter	AT1G23710	Promoter	AT1G23030	0.522021	0.0459278
1-8416210-8417166	1-8429648-8430312	0.169155	Promoter	AT1G23800	Promoter	AT1G23860	0.590142	0.0205639
1-8431521-8432375	1-8429648-8430312	0.25228	Promoter	AT1G23870	Promoter	AT1G23860	0.777185	0.000650972
1-8532773-8533677	1-8472551-8473413	0.211793	Promoter	AT1G24120	Promoter	AT1G23950	0.5189	0.0474777
1-8532773-8533677	1-8999503-9000419	0.293483	Promoter	AT1G24120	gene	AT1G25580	0.664475	0.006889
1-8547601-8548392	1-8659769-8660349	0.162604	Promoter	AT1G24150	Promoter	AT1G24430	0.534331	0.040178
1-8659769-8660349	1-8547601-8548392	0.162604	Promoter	AT1G24430	Promoter	AT1G24150	0.581223	0.0230615
1-9019807-9020652	1-8924887-8925739	0.311448	Promoter	AT1G26090	gene	AT1G05963	0.71552	0.00270632
1-9019807-9020652	1-8935104-8936058	0.349488	Promoter	AT1G26090	gene	AT1G25440	0.542423	0.0367017
1-9237234-9238040	1-9099327-9100254	0.110808	Promoter	AT1G26720	gene	AT1G26300	0.737201	0.00171292
1-9240451-9241389	1-9150028-9150797	0.100738	Promoter	AT1G26730	gene	AT1G26450	0.633425	0.0112404
1-9306205-9307132	1-9497209-9498110	0.161187	Promoter	AT1G26850	gene	AT1G27340	0.62305	0.0130924
1-9328394-9329092	1-9613968-9614854	0.205669	Promoter	AT1G26920	gene	AT1G27630	0.62162	0.0133652
1-9440844-9441724	1-9439179-9440093	0.280079	Promoter	AT1G27180	gene	AT1G27170	0.608521	0.0160735
1-9440844-9441724	1-9518528-9519482	0.171413	Promoter	AT1G27180	Promoter	AT1G27420	0.537831	0.0386454
1-9478270-9479138	1-9697759-9698721	0.279409	Promoter	AT1G27290	Promoter	AT1G27840	0.594251	0.0194855
1-9648827-9649673	1-9778716-9779552	0.111484	Promoter	AT1G27720	Promoter	AT1G28060	0.746622	0.00138524
1-9650992-9651814	1-9648827-9649673	0.190226	Promoter	AT1G27730	Promoter	AT1G27720	0.600949	0.0178211
1-9697759-9698721	1-9378905-9379644	0.232101	Promoter	AT1G27840	Promoter	AT1G27008	0.605559	0.0167407
1-9726027-9726817	1-9492296-9493182	0.100785	Promoter	AT1G27920	gene	AT1G27320	0.61657	0.0143638
1-9824755-9825444	1-9872217-9873013	0.348695	Promoter	AT1G28130	gene	AT1G28240	0.634695	0.0110285
1-9880207-9881024	1-9648827-9649673	0.13052	Promoter	AT1G28260	Promoter	AT1G27720	0.523681	0.045119
1-9893401-9894314	1-9894715-9895522	0.133417	Promoter	AT1G28290	three_prime_utr	AT1G28300	0.862262	3.55e-05
1-9959825-9961191	1-10052811-10053732	0.224235	Promoter	AT1G28375	gene	AT1G28600	0.613188	0.015064
1-9963039-9963965	1-10052811-10053732	0.110038	Promoter	AT1G28380	gene	AT1G28600	0.675179	0.00574571
1-10018088-10018977	1-10013844-10014640	0.324066	Promoter	AT1G28500	gene	AT1G28480	0.516101	0.0489003
1-10077813-10078762	1-9807591-9808053	0.178752	Promoter	AT1G28680	Promoter	AT1G28110	0.617487	0.0141784
1-10077813-10078762	1-10052811-10053732	0.177039	Promoter	AT1G28680	gene	AT1G28600	0.810596	0.000246936
1-10077813-10078762	1-10204036-10204603	0.146036	Promoter	AT1G28680	Promoter	AT1G29195	0.630605	0.0117223
1-10143301-10144193	1-10450053-10451000	0.110585	Promoter	AT1G29060	three_prime_utr	AT1G29850	0.680733	0.00521472
1-10198054-10199004	1-10232531-10234161	0.192549	Promoter	AT1G29179	Promoter	AT1G29280	0.811303	0.000241445
1-10232531-10234161	1-10198054-10199004	0.192549	Promoter	AT1G29280	Promoter	AT1G29179	0.760491	0.000996582
1-10235762-10236647	1-9824755-9825444	0.143428	Promoter	AT1G29280	Promoter	AT1G28130	0.625952	0.0125522
1-10235762-10236647	1-9840548-9841471	0.129889	Promoter	AT1G29280	Promoter	AT1G28170	0.626046	0.0125349
1-10235762-10236647	1-10365028-10366033	0.179162	Promoter	AT1G29280	Promoter	AT1G29660	0.732848	0.001884
1-10242916-10243697	1-9878887-9879697	0.112158	Promoter	AT1G29290	gene	AT1G28260	0.594566	0.0194047
1-10250850-10251704	1-10711986-10712924	0.172443	Promoter	AT1G29300	Promoter	AT1G30350	0.682015	0.00509788
1-10263462-10264332	1-10077813-10078762	0.105117	Promoter	AT1G29340	Promoter	AT1G28680	0.594366	0.0194562
1-10263462-10264332	1-10343024-10343973	0.11455	Promoter	AT1G29340	Promoter	AT1G29600	0.535306	0.0397468
1-10549730-10550699	1-10547709-10548621	0.125921	Promoter	AT1G30070	Promoter	AT1G30060	0.642316	0.00982148
1-10622266-10623065	1-10651529-10652411	0.217994	Promoter	AT1G30200	gene	AT1G30260	0.563626	0.0286592
1-10622266-10623065	1-10713414-10714229	0.159447	Promoter	AT1G30200	Promoter	AT1G30350	0.571609	0.0260053
1-10653281-10654247	1-10897368-10898171	0.195517	Promoter	AT1G30270	Promoter	AT1G30720	0.676654	0.00560072
1-10678458-10679138	1-10504672-10505483	0.176166	Promoter	AT1G30320	gene	AT1G29980	0.639981	0.0101799
1-10715157-10716074	1-10713414-10714229	0.166572	Promoter	AT1G30360	Promoter	AT1G30350	0.677787	0.00549132
1-10725165-10726094	1-10720686-10721563	0.141343	Promoter	AT1G30400	gene	AT1G30370	0.624432	0.0128329
1-10810479-10811372	1-11222461-11223328	0.140997	Promoter	AT1G30510	gene	AT1G31350	0.7462	0.00139872
1-10814527-10815279	1-10813749-10814407	0.379766	Promoter	AT1G30530	gene	AT1G30520	0.600799	0.0178572
1-10873938-10874921	1-11000439-11001366	0.104027	Promoter	AT1G30660	gene	AT1G30900	0.717164	0.0026178
1-10897368-10898171	1-10991005-10991844	0.145469	Promoter	AT1G30720	Promoter	AT1G30860	0.612791	0.0151481
1-11080080-11080920	1-11085463-11086297	0.215511	Promoter	AT1G31050	gene	AT1G31070	0.58008	0.0233976
1-11472296-11473138	1-11081017-11082044	0.104421	Promoter	AT1G31940	Promoter	AT1G31050	0.794676	0.000400443
1-11545327-11546128	1-11570443-11571380	0.189348	Promoter	AT1G32090	three_prime_utr	AT1G32160	0.679157	0.00536126
1-11573231-11574115	1-11556254-11557162	0.146459	Promoter	AT1G32170	gene	AT1G32120	0.560455	0.0297685
1-11573231-11574115	1-11570443-11571380	0.163356	Promoter	AT1G32170	three_prime_utr	AT1G32160	0.566247	0.0277665
1-11611515-11612416	1-11577671-11578558	0.163937	Promoter	AT1G32230	gene	AT1G32170	0.514759	0.049593
1-11611515-11612416	1-11604933-11605727	0.13196	Promoter	AT1G32230	gene	AT1G32200	0.626146	0.0125166
1-11824169-11824847	1-11604933-11605727	0.192753	Promoter	AT1G32690	gene	AT1G32200	0.637798	0.0105239
1-11824169-11824847	1-11824933-11825581	0.537417	Promoter	AT1G32690	Promoter	AT1G32700	0.633208	0.011277
1-11880895-11881833	1-11876951-11877876	0.114897	Promoter	AT1G32810	gene	AT1G32790	0.549236	0.0339536
1-11930743-11931556	1-11573231-11574115	0.132429	Promoter	AT1G32928	Promoter	AT1G32170	0.557051	0.0309945
1-11930743-11931556	1-11929599-11930570	0.17986	Promoter	AT1G32928	gene	AT1G32920	0.685089	0.00482605
1-12084638-12085462	1-11830801-11831850	0.120875	Promoter	AT1G33330	gene	AT1G06607	0.514963	0.0494873
1-12188422-12189308	1-12177159-12178130	0.112274	Promoter	AT1G33610	Promoter	AT1G33590	0.608151	0.0161558
1-12256134-12257038	1-12177159-12178130	0.109222	Promoter	AT1G33790	Promoter	AT1G33590	0.667411	0.00655897
1-12494976-12495825	1-12054437-12055347	0.110076	Promoter	AT1G34270	gene	AT1G33240	0.71384	0.00279928
1-12839834-12840743	1-12516187-12517084	0.141568	Promoter	AT1G35140	gene	AT1G34315	0.647705	0.00903229
1-13837754-13838454	1-13838945-13839820	0.279969	Promoter	AT1G36622	gene	AT1G06983	0.835779	0.000104196
1-16646132-16647027	1-16835539-16836302	0.245564	Promoter	AT1G43890	gene	AT1G44350	0.640804	0.0100524
1-16975221-16976088	1-17091064-17091694	0.122906	Promoter	AT1G44910	Promoter	AT1G45160	0.521897	0.045989
1-17288041-17288972	1-17417175-17418066	0.184379	Promoter	AT1G47128	Promoter	AT1G47480	0.545356	0.0354989
1-17417175-17418066	1-17396930-17397739	0.125819	Promoter	AT1G47480	gene	AT1G47420	0.561265	0.029482
1-17556616-17557464	1-17846458-17847374	0.102753	Promoter	AT1G47710	Promoter	AT1G48285	0.660364	0.00737283
1-17630181-17630953	1-17322977-17323904	0.13066	Promoter	AT1G47870	gene	AT1G47260	0.522202	0.0458393
1-17716846-17717809	1-17766630-17767420	0.105433	Promoter	AT1G48020	Promoter	AT1G48100	0.551324	0.0331432
1-17818155-17818852	1-17834464-17835418	0.15863	Promoter	AT1G48260	Promoter	AT1G48280	0.597171	0.0187461
1-17961409-17962202	1-17566029-17566949	0.130954	Promoter	AT1G48580	Promoter	AT1G47730	0.704361	0.00337262
1-17965552-17966369	1-18009918-18010698	0.106372	Promoter	AT1G48600	gene	AT1G48690	0.530182	0.0420522
1-18111112-18111973	1-18362813-18363763	0.12941	Promoter	AT1G48960	gene	AT1G49610	0.603734	0.0171622
1-18111112-18111973	1-18432313-18433263	0.111498	Promoter	AT1G48960	Promoter	AT1G49780	0.516981	0.0484496
1-18215197-18216132	1-17839555-17840484	0.150561	Promoter	AT1G49240	gene	AT1G07483	0.68759	0.00461359
1-18287655-18288533	1-18284701-18285675	0.124189	Promoter	AT1G49410	gene	AT1G49405	0.533784	0.0404212
1-18557435-18558363	1-18872805-18873707	0.141625	Promoter	AT1G50090	gene	AT1G50920	0.729487	0.00202527
1-18701191-18702023	1-18747719-18748582	0.211965	Promoter	AT1G50480	Promoter	AT1G50620	0.588144	0.0211046
1-18747719-18748582	1-18388465-18389381	0.22522	Promoter	AT1G50620	gene	AT1G49700	0.540141	0.0376585
1-18805108-18805930	1-18876043-18876945	0.185941	Promoter	AT1G50740	Promoter	AT1G50930	0.615239	0.0146364
1-18927530-18928370	1-18886115-18887012	0.104274	Promoter	AT1G51070	Promoter	AT1G50960	0.685241	0.00481299
1-18933306-18933978	1-18512067-18513085	0.107401	Promoter	AT1G51100	gene	AT1G49980	0.600412	0.0179505
1-19153743-19154690	1-19188317-19189244	0.207423	Promoter	AT1G51640	gene	AT1G51730	0.557145	0.0309604
1-19198179-19199055	1-18876043-18876945	0.109132	Promoter	AT1G51760	Promoter	AT1G50930	0.543578	0.0362245
1-19304550-19305511	1-19693800-19694718	0.112904	Promoter	AT1G51950	Promoter	AT1G52880	0.618337	0.0140079
1-19368530-19369453	1-19052222-19053123	0.178816	Promoter	AT1G52070	Promoter	AT1G51402	0.575427	0.0248041
1-19474230-19475129	1-19637810-19638795	0.164518	Promoter	AT1G52290	gene	AT1G52710	0.655916	0.00792601
1-19634887-19635470	1-19600131-19601043	0.169589	Promoter	AT1G52700	gene	AT1G07833	0.823861	0.000159372
1-19879223-19879884	1-19821763-19822700	0.129616	Promoter	AT1G53300	gene	AT1G53170	0.602878	0.0173627
1-19903389-19904261	1-19902168-19903028	0.166323	Promoter	AT1G53350	Promoter	AT1G53345	0.631269	0.0116073
1-19995707-19996666	1-19992976-19993888	0.12488	Promoter	AT1G53590	gene	AT1G53580	0.660321	0.00737795
1-20013211-20014136	1-19917822-19918569	0.141346	Promoter	AT1G53620	Promoter	AT1G53390	0.638993	0.0103345
1-20033385-20034300	1-20180177-20181124	0.158914	Promoter	AT1G53660	Promoter	AT1G54060	0.572038	0.0258681
1-20033385-20034300	1-20415099-20415999	0.130902	Promoter	AT1G53660	Promoter	AT1G54700	0.759292	0.00102619
1-20189076-20189968	1-19945240-19946139	0.10354	Promoter	AT1G54090	Promoter	AT1G53440	0.526042	0.0439867
1-20208881-20209698	1-20013211-20014136	0.191936	Promoter	AT1G54130	Promoter	AT1G53620	0.550884	0.0333126
1-20208881-20209698	1-20153134-20154048	0.129825	Promoter	AT1G54130	three_prime_utr	AT1G54000	0.731275	0.00194908
1-20209750-20210440	1-20100462-20101391	0.119601	Promoter	AT1G54130	gene	AT1G53830	0.604181	0.0170583
1-20226756-20227611	1-20153134-20154048	0.416337	Promoter	AT1G54170	three_prime_utr	AT1G54000	0.560072	0.0299043
1-20411858-20412738	1-20450532-20451429	0.106652	Promoter	AT1G54680	gene	AT1G54820	0.682032	0.00509635
1-20411858-20412738	1-20587679-20588666	0.184043	Promoter	AT1G54680	gene	AT1G55180	0.543118	0.0364138
1-20651110-20652051	1-20668403-20669354	0.156594	Promoter	AT1G55340	gene	AT1G55360	0.531556	0.0414245
1-20666129-20666913	1-20669881-20670774	0.245276	Promoter	AT1G55350	Promoter	AT1G55360	0.730314	0.00198977
1-20666129-20666913	1-20678408-20679360	0.107169	Promoter	AT1G55350	gene	AT1G55380	0.801848	0.000323767
1-20669881-20670774	1-20282890-20283752	0.291973	Promoter	AT1G55360	Promoter	AT1G54330	0.526876	0.043592
1-20669881-20670774	1-20678408-20679360	0.163858	Promoter	AT1G55360	gene	AT1G55380	0.656368	0.00786827
1-20763504-20764293	1-20949333-20950248	0.219619	Promoter	AT1G55580	Promoter	AT1G56010	0.58254	0.0226789
1-20785236-20786038	1-20916610-20917546	0.201032	Promoter	AT1G55610	Promoter	AT1G55928	0.678146	0.00545703
1-20860083-20860939	1-20678408-20679360	0.113468	Promoter	AT1G55803	gene	AT1G55380	0.668744	0.00641339
1-20860083-20860939	1-20807550-20808450	0.182197	Promoter	AT1G55803	gene	AT1G55680	0.571384	0.0260775
1-20906972-20907918	1-20651110-20652051	0.251804	Promoter	AT1G55915	Promoter	AT1G55340	0.855559	4.76e-05
1-20949333-20950248	1-20763504-20764293	0.219619	Promoter	AT1G56010	Promoter	AT1G55580	0.534434	0.0401321
1-20963538-20964352	1-20669881-20670774	0.10728	Promoter	AT1G56050	Promoter	AT1G55360	0.654483	0.00811093
1-21081874-21082759	1-21042793-21043668	0.159983	Promoter	AT1G56300	Promoter	AT1G56220	0.534478	0.0401125
1-21206798-21207733	1-20785236-20786038	0.255866	Promoter	AT1G56600	Promoter	AT1G55610	0.782742	0.000560477
1-21206798-21207733	1-20838977-20839812	0.217054	Promoter	AT1G56600	Promoter	AT1G55740	0.732031	0.0019176
1-21206798-21207733	1-21016835-21017797	0.208678	Promoter	AT1G56600	Promoter	AT1G56150	0.550953	0.0332863
1-21241498-21242366	1-21133251-21134164	0.185643	Promoter	AT1G56670	Promoter	AT1G56430	0.5671	0.0274803
1-22030714-22031756	1-22085290-22086177	0.148628	Promoter	AT1G59860	gene	AT1G59980	0.632436	0.0114076
1-22250263-22251218	1-22596227-22597112	0.132933	Promoter	AT1G60390	Promoter	AT1G61260	0.678085	0.00546279
1-22250263-22251218	1-22624982-22625923	0.141493	Promoter	AT1G60390	stop_codon	AT1G61330	0.582942	0.0225629
1-22596227-22597112	1-22250263-22251218	0.132933	Promoter	AT1G61260	Promoter	AT1G60390	0.562619	0.029008
1-22627540-22628475	1-22827960-22828678	0.113477	Promoter	AT1G61340	Promoter	AT1G61810	0.65953	0.00747409
1-22713077-22714031	1-22878417-22879224	0.294014	Promoter	AT1G61560	three_prime_utr	AT1G61900	0.598775	0.0183489
1-22727137-22727863	1-22880487-22881385	0.11139	Promoter	AT1G61590	three_prime_utr	AT1G61900	0.588001	0.0211436
1-22737179-22738031	1-22720584-22721445	0.230727	Promoter	AT1G61620	Promoter	AT1G61570	0.633032	0.0113066
1-22809563-22810527	1-22892884-22893402	0.125017	Promoter	AT1G61760	Promoter	AT1G61930	0.659572	0.00746898
1-22809563-22810527	1-23225455-23226284	0.240636	Promoter	AT1G61760	gene	AT1G62710	0.648951	0.008857
1-22843312-22844126	1-23020115-23021036	0.150995	Promoter	AT1G61840	Promoter	AT1G62300	0.53949	0.0379345
1-22875550-22876395	1-22756074-22756940	0.147961	Promoter	AT1G61890	gene	AT1G61660	0.616943	0.014288
1-22892884-22893402	1-22805963-22806693	0.169609	Promoter	AT1G61930	gene	AT1G61750	0.740469	0.00159286
1-22892884-22893402	1-22826739-22827688	0.15904	Promoter	AT1G61930	gene	AT1G61800	0.540997	0.0372975
1-22932197-22933192	1-22826739-22827688	0.149181	Promoter	AT1G62040	gene	AT1G61800	0.57221	0.0258134
1-22932197-22933192	1-23169919-23170813	0.14725	Promoter	AT1G62040	gene	AT1G62570	0.571815	0.0259395
1-23021654-23022363	1-23022470-23023052	0.258416	Promoter	AT1G62300	exon	AT1G08497	0.585392	0.0218669
1-23071579-23072482	1-23195805-23196677	0.137502	Promoter	AT1G62370	three_prime_utr	AT1G62640	0.635611	0.0108776
1-23102011-23102728	1-23244239-23245247	0.107962	Promoter	AT1G62422	three_prime_utr	AT1G62770	0.716577	0.00264914
1-23126303-23127027	1-22889678-22890461	0.194535	Promoter	AT1G62480	three_prime_utr	AT1G61920	0.767796	0.000830619
1-23149903-23150766	1-23148483-23149359	0.232663	Promoter	AT1G62540	Promoter	AT1G62530	0.785514	0.000519329
1-23165955-23166840	1-22878417-22879224	0.170585	Promoter	AT1G62570	three_prime_utr	AT1G61900	0.524094	0.0449194
1-23321983-23322902	1-23638925-23639929	0.226407	Promoter	AT1G62960	Promoter	AT1G63720	0.601555	0.017676
1-23328125-23329080	1-23330861-23331788	0.212843	Promoter	AT1G62975	Promoter	AT1G62980	0.632031	0.0114766
1-23506579-23507469	1-23585392-23586290	0.113156	Promoter	AT1G63400	gene	AT1G63610	0.607398	0.0163239
1-23555066-23555669	1-23286732-23287605	0.150257	Promoter	AT1G63500	gene	AT1G62870	0.642508	0.00979246
1-23638925-23639929	1-23676423-23677040	0.100639	Promoter	AT1G63720	Promoter	AT1G63810	0.769473	0.000795875
1-23676423-23677040	1-23401836-23402662	0.118865	Promoter	AT1G63810	gene	AT1G63100	0.60556	0.0167404
1-23676423-23677040	1-23479054-23479932	0.215099	Promoter	AT1G63810	Promoter	AT1G63300	0.589116	0.0208404
1-23729672-23730314	1-23881147-23882045	0.186468	Promoter	AT1G63940	Promoter	AT1G64350	0.543198	0.0363812
1-23761727-23762605	1-23666960-23667897	0.145436	Promoter	AT1G64040	gene	AT1G63780	0.746872	0.00137729
1-23768718-23769424	1-23526718-23527692	0.140433	Promoter	AT1G64060	gene	AT1G63430	0.554724	0.0318545
1-23768718-23769424	1-23922183-23923559	0.279795	Promoter	AT1G64060	Promoter	AT1G64405	0.637865	0.0105132
1-23769705-23770580	1-23922183-23923559	0.117326	Promoter	AT1G64060	Promoter	AT1G64405	0.637865	0.0105132
1-23778185-23778833	1-24015992-24016960	0.106528	Promoter	AT1G64065	Promoter	AT1G64625	0.528848	0.0426686
1-23788704-23789620	1-24097292-24098212	0.10104	Promoter	AT1G64090	gene	AT1G64850	0.618055	0.0140643
1-23871527-23872409	1-23506579-23507469	0.101428	Promoter	AT1G64330	Promoter	AT1G63400	0.57732	0.0242244
1-23877253-23878196	1-24171172-24172022	0.172763	Promoter	AT1G64340	gene	AT1G65060	0.539275	0.0380263
1-23881147-23882045	1-23735723-23736555	0.121513	Promoter	AT1G64350	gene	AT1G63950	0.592584	0.0199178
1-23922183-23923559	1-23768718-23769424	0.279795	Promoter	AT1G64405	Promoter	AT1G64060	0.57521	0.0248711
1-23922183-23923559	1-23990265-23991154	0.33031	Promoter	AT1G64405	Promoter	AT1G64583	0.624054	0.0129035
1-23958702-23959675	1-23761727-23762605	0.194787	Promoter	AT1G64530	Promoter	AT1G64040	0.655698	0.00795392
1-24002614-24003543	1-23922183-23923559	0.171115	Promoter	AT1G64610	Promoter	AT1G64405	0.613969	0.0149002
1-24002614-24003543	1-23958702-23959675	0.164185	Promoter	AT1G64610	Promoter	AT1G64530	0.606482	0.0165305
1-24006819-24007535	1-24040478-24041336	0.119414	Promoter	AT1G64620	gene	AT1G64700	0.768088	0.000824477
1-24225535-24226354	1-24138999-24139910	0.202113	Promoter	AT1G65220	gene	AT1G64980	0.577216	0.0242558
1-24493396-24494300	1-24443193-24444143	0.147444	Promoter	AT1G65850	gene	AT1G65730	0.552068	0.0328579
1-24538589-24539116	1-24804031-24804906	0.129306	Promoter	AT1G65930	three_prime_utr	AT1G66480	0.51418	0.0498942
1-24654586-24655285	1-24743643-24744611	0.112585	Promoter	AT1G66190	exon	AT1G08843	0.578997	0.0237193
1-24773281-24774243	1-25015714-25016626	0.192951	Promoter	AT1G66400	Promoter	AT1G67025	0.670935	0.00617949
1-24781079-24781795	1-25137692-25138624	0.178954	Promoter	AT1G66440	gene	AT1G67195	0.705258	0.00331469
1-24808181-24809098	1-25008102-25008979	0.162487	Promoter	AT1G66480	Promoter	AT1G67000	0.575515	0.0247768
1-25015714-25016626	1-25307043-25307981	0.216959	Promoter	AT1G67025	Promoter	AT1G67520	0.545053	0.0356219
1-25024575-25025515	1-25429444-25430329	0.1088	Promoter	AT1G67040	Promoter	AT1G67820	0.547829	0.0345083
1-25031605-25032355	1-25307043-25307981	0.151953	Promoter	AT1G67050	Promoter	AT1G67520	0.56525	0.0281034
1-25035757-25036194	1-24952100-24953043	0.198703	Promoter	AT1G67060	gene	AT1G66880	0.553113	0.0324604
1-25036279-25036770	1-25008102-25008979	0.111372	Promoter	AT1G67060	Promoter	AT1G67000	0.596263	0.0189736
1-25051071-25051900	1-25057103-25057599	0.108684	Promoter	AT1G67090	gene	AT1G67105	0.670975	0.00617532
1-25274956-25275712	1-25027508-25028437	0.228399	Promoter	AT1G67480	three_prime_utr	AT1G67050	0.68172	0.00512453
1-25274956-25275712	1-25541316-25542231	0.182087	Promoter	AT1G67480	gene	AT1G68140	0.533971	0.0403379
1-25380072-25381017	1-25528961-25529843	0.271501	Promoter	AT1G67710	Promoter	AT1G68120	0.670945	0.00617849
1-25381642-25382602	1-25528961-25529843	0.114132	Promoter	AT1G67710	Promoter	AT1G68120	0.670945	0.00617849
1-25385612-25386547	1-25380072-25381017	0.359588	Promoter	AT1G67720	Promoter	AT1G67710	0.815727	0.000209306
1-25385612-25386547	1-25528961-25529843	0.234567	Promoter	AT1G67720	Promoter	AT1G68120	0.767954	0.000827285
1-25385612-25386547	1-25657496-25658190	0.140509	Promoter	AT1G67720	Promoter	AT1G68440	0.566553	0.0276634
1-25424945-25425796	1-25008102-25008979	0.171785	Promoter	AT1G67800	Promoter	AT1G67000	0.620933	0.0134977
1-25472748-25473761	1-25202736-25203650	0.149113	Promoter	AT1G67920	gene	AT1G67310	0.569596	0.0266563
1-25507999-25508800	1-25739638-25740403	0.179187	Promoter	AT1G68050	Promoter	AT1G68560	0.579994	0.023423
1-25528961-25529843	1-25334618-25335559	0.198416	Promoter	AT1G68120	gene	AT1G67590	0.668211	0.00647129
1-25531476-25532368	1-25380072-25381017	0.104239	Promoter	AT1G68130	Promoter	AT1G67710	0.539703	0.0378441
1-25531476-25532368	1-25385612-25386547	0.176664	Promoter	AT1G68130	Promoter	AT1G67720	0.639253	0.0102935
1-25625423-25626247	1-25507999-25508800	0.253299	Promoter	AT1G68360	Promoter	AT1G68050	0.553078	0.0324737
1-25657496-25658190	1-25253706-25254532	0.145096	Promoter	AT1G68440	Promoter	AT1G67420	0.543108	0.0364181
1-25663429-25664322	1-25659258-25659998	0.160014	Promoter	AT1G68450	gene	AT1G68440	0.672456	0.00602121
1-25689693-25690462	1-25273766-25274655	0.175624	Promoter	AT1G68490	gene	AT1G67470	0.76804	0.000825479
1-25689693-25690462	1-25427756-25428694	0.182565	Promoter	AT1G68490	Promoter	AT1G67820	0.521371	0.0462476
1-25691102-25692044	1-25273766-25274655	0.145846	Promoter	AT1G68490	gene	AT1G67470	0.76804	0.000825479
1-25691102-25692044	1-25427756-25428694	0.172097	Promoter	AT1G68490	Promoter	AT1G67820	0.521371	0.0462476
1-25693014-25693783	1-25472748-25473761	0.22284	Promoter	AT1G68490	Promoter	AT1G67920	0.626556	0.0124419
1-25730310-25731246	1-25719475-25720372	0.133216	Promoter	AT1G68550	Promoter	AT1G68540	0.539498	0.0379314
1-25828731-25829540	1-25810719-25811459	0.161037	Promoter	AT1G68760	Promoter	AT1G68723	0.703775	0.00341098
1-25828731-25829540	1-25811505-25812278	0.272649	Promoter	AT1G68760	Promoter	AT1G68723	0.6993	0.00371502
1-25828731-25829540	1-25830657-25831537	0.128508	Promoter	AT1G68760	gene	AT1G68765	0.653105	0.00829199
1-25877054-25877951	1-26084194-26085067	0.140462	Promoter	AT1G68830	Promoter	AT1G69390	0.694078	0.00409663
1-25878500-25879441	1-25659258-25659998	0.11183	Promoter	AT1G68840	gene	AT1G68440	0.587587	0.0212572
1-25878500-25879441	1-25724440-25725356	0.438422	Promoter	AT1G68840	three_prime_utr	AT1G68550	0.556666	0.0311356
1-25996074-25996963	1-25628504-25629458	0.105836	Promoter	AT1G69150	three_prime_utr	AT1G68370	0.623764	0.0129579
1-25996074-25996963	1-25630715-25631602	0.155542	Promoter	AT1G69150	three_prime_utr	AT1G68370	0.62935	0.0119417
1-25996074-25996963	1-25882184-25883114	0.120601	Promoter	AT1G69150	gene	AT1G68840	0.571511	0.0260367
1-25996074-25996963	1-25963239-25963712	0.12517	Promoter	AT1G69150	Promoter	AT1G69060	0.590107	0.0205734
1-25996074-25996963	1-26164242-26164966	0.148454	Promoter	AT1G69150	Promoter	AT1G69570	0.672092	0.00605874
1-26003684-26004577	1-26434959-26435817	0.132523	Promoter	AT1G69170	Promoter	AT1G70200	0.675634	0.00570062
1-26038194-26039092	1-26240565-26241306	0.139704	Promoter	AT1G69260	gene	AT1G69760	0.548791	0.0341281
1-26038194-26039092	1-26329646-26330468	0.122124	Promoter	AT1G69260	Promoter	AT1G69900	0.567463	0.0273593
1-26078515-26079406	1-26084194-26085067	0.21373	Promoter	AT1G69370	Promoter	AT1G69390	0.628304	0.0121271
1-26078515-26079406	1-26212795-26213273	0.202205	Promoter	AT1G69370	Promoter	AT1G69690	0.607517	0.0162974
1-26078515-26079406	1-26443938-26444861	0.136897	Promoter	AT1G69370	gene	AT1G09147	0.564265	0.0284398
1-26140777-26141817	1-26175194-26176118	0.142646	Promoter	AT1G69530	gene	AT1G69587	0.544235	0.0359553
1-26184897-26185659	1-25961265-25962201	0.192254	Promoter	AT1G69610	Promoter	AT1G69050	0.524073	0.0449294
1-26184897-26185659	1-26180066-26180985	0.163019	Promoter	AT1G69610	Promoter	AT1G69600	0.59068	0.0204203
1-26219360-26220271	1-26173377-26174292	0.118055	Promoter	AT1G69700	gene	AT1G69580	0.793001	0.000420329
1-26235472-26236141	1-26175194-26176118	0.102677	Promoter	AT1G69750	gene	AT1G69587	0.643744	0.00960736
1-26235472-26236141	1-26240565-26241306	0.113575	Promoter	AT1G69750	gene	AT1G69760	0.574177	0.0251926
1-26263596-26264308	1-26449343-26450216	0.124735	Promoter	AT1G69790	Promoter	AT1G70220	0.769372	0.000797944
1-26264395-26264989	1-26449343-26450216	0.343779	Promoter	AT1G69790	Promoter	AT1G70220	0.769372	0.000797944
1-26265508-26266298	1-26306321-26307088	0.259552	Promoter	AT1G69790	Promoter	AT1G69860	0.711209	0.00294998
1-26266412-26267115	1-26306321-26307088	0.138126	Promoter	AT1G69790	Promoter	AT1G69860	0.711209	0.00294998
1-26280940-26281906	1-26725269-26726148	0.119257	Promoter	AT1G69810	Promoter	AT1G70880	0.624604	0.0128009
1-26280940-26281906	1-26727258-26727877	0.339741	Promoter	AT1G69810	Promoter	AT1G70895	0.671062	0.00616611
1-26296229-26297070	1-26003684-26004577	0.100424	Promoter	AT1G69840	Promoter	AT1G69170	0.728677	0.00206059
1-26296229-26297070	1-26173377-26174292	0.105694	Promoter	AT1G69840	gene	AT1G69580	0.643414	0.00965657
1-26434959-26435817	1-26003684-26004577	0.132523	Promoter	AT1G70200	Promoter	AT1G69170	0.625403	0.012653
1-26434959-26435817	1-26518246-26518803	0.239155	Promoter	AT1G70200	Promoter	AT1G70370	0.591482	0.0202075
1-26449343-26450216	1-26092862-26093707	0.149839	Promoter	AT1G70220	Promoter	AT1G69420	0.646393	0.0092196
1-26469195-26470027	1-26507956-26508879	0.178314	Promoter	AT1G70280	Promoter	AT1G70340	0.600795	0.0178581
1-26482601-26483458	1-26058801-26059758	0.262943	Promoter	AT1G70300	Promoter	AT1G69310	0.555779	0.0314624
1-26482601-26483458	1-26279033-26279796	0.106165	Promoter	AT1G70300	gene	AT1G69810	0.570417	0.0263892
1-26482601-26483458	1-26449343-26450216	0.182651	Promoter	AT1G70300	Promoter	AT1G70220	0.639074	0.0103218
1-26488110-26488905	1-26189281-26190219	0.217275	Promoter	AT1G70310	gene	AT1G69610	0.531234	0.0415712
1-26518246-26518803	1-26434959-26435817	0.239155	Promoter	AT1G70370	Promoter	AT1G70200	0.629861	0.0118519
1-26518246-26518803	1-26924159-26925095	0.200057	Promoter	AT1G70370	gene	AT1G71440	0.659587	0.00746714
1-26518246-26518803	1-26954910-26955731	0.106696	Promoter	AT1G70370	gene	AT1G71692	0.725245	0.00221563
1-26569581-26570515	1-26643666-26644443	0.173022	Promoter	AT1G70505	Promoter	AT1G70670	0.705555	0.00329566
1-26617755-26618570	1-26675666-26676141	0.157594	Promoter	AT1G70590	gene	AT1G70740	0.753912	0.00116808
1-26643666-26644443	1-26569581-26570515	0.173022	Promoter	AT1G70670	Promoter	AT1G70505	0.599676	0.0181286
1-26676191-26676922	1-26768113-26768923	0.284644	Promoter	AT1G70740	gene	AT1G70990	0.569266	0.0267641
1-26678223-26679164	1-26735339-26736131	0.152972	Promoter	AT1G70740	Promoter	AT1G70920	0.615381	0.0146071
1-26678223-26679164	1-26768113-26768923	0.127589	Promoter	AT1G70740	gene	AT1G70990	0.569266	0.0267641
1-26698850-26699698	1-26983167-26984065	0.197405	Promoter	AT1G70790	Promoter	AT1G71720	0.66061	0.00734308
1-26719871-26720731	1-26723930-26724858	0.173958	Promoter	AT1G70860	gene	AT1G70880	0.762209	0.000955325
1-26719871-26720731	1-26725269-26726148	0.130123	Promoter	AT1G70860	Promoter	AT1G70880	0.717531	0.00259833
1-26726797-26727243	1-26725269-26726148	0.218727	Promoter	AT1G70895	Promoter	AT1G70880	0.601377	0.0177186
1-26727258-26727877	1-26725269-26726148	0.346339	Promoter	AT1G70895	Promoter	AT1G70880	0.601377	0.0177186
1-26778373-26779294	1-26970683-26971424	0.12471	Promoter	AT1G71010	Promoter	AT1G71697	0.674348	0.00582866
1-26781603-26782501	1-26801460-26802233	0.233584	Promoter	AT1G71010	Promoter	AT1G71040	0.546407	0.0350754
1-26830209-26831133	1-26937819-26938751	0.256999	Promoter	AT1G71170	Promoter	AT1G71520	0.542674	0.0365976
1-26909242-26910073	1-26735339-26736131	0.250311	Promoter	AT1G71400	Promoter	AT1G70920	0.720122	0.00246433
1-26939140-26939966	1-26937819-26938751	0.169249	Promoter	AT1G71530	Promoter	AT1G71520	0.538555	0.0383343
1-26959963-26960835	1-27075203-27076168	0.29253	Promoter	AT1G71695	Promoter	AT1G71930	0.642597	0.00977914
1-26970683-26971424	1-27221286-27222247	0.100246	Promoter	AT1G71697	Promoter	AT1G72300	0.72129	0.00240574
1-26983167-26984065	1-26924159-26925095	0.122729	Promoter	AT1G71720	gene	AT1G71440	0.551831	0.0329487
1-27037342-27038081	1-27075203-27076168	0.383692	Promoter	AT1G71870	Promoter	AT1G71930	0.864785	3.17e-05
1-27039087-27040077	1-27032520-27033294	0.122754	Promoter	AT1G71870	Promoter	AT1G71866	0.538594	0.0383175
1-27050101-27050829	1-26902828-26903452	0.15333	Promoter	AT1G71880	Promoter	AT1G71380	0.582719	0.0226273
1-27050101-27050829	1-26959963-26960835	0.135836	Promoter	AT1G71880	Promoter	AT1G71695	0.700328	0.00364329
1-27050101-27050829	1-27037342-27038081	0.269138	Promoter	AT1G71880	Promoter	AT1G71870	0.57862	0.023832
1-27050101-27050829	1-27075203-27076168	0.264137	Promoter	AT1G71880	Promoter	AT1G71930	0.555009	0.0317485
1-27123156-27124018	1-27401989-27402877	0.102227	Promoter	AT1G72090	Promoter	AT1G72810	0.618882	0.0138997
1-27131489-27132419	1-27427708-27428601	0.114387	Promoter	AT1G72120	Promoter	AT1G72880	0.529851	0.0422048
1-27210820-27211780	1-27083695-27084562	0.104736	Promoter	AT1G72270	gene	AT1G71960	0.669179	0.00636637
1-27221286-27222247	1-27263710-27264534	0.242563	Promoter	AT1G72300	gene	AT1G72420	0.603368	0.0172478
1-27221286-27222247	1-27462087-27463030	0.135462	Promoter	AT1G72300	gene	AT1G72990	0.618966	0.013883
1-27240031-27240824	1-27044197-27045029	0.104978	Promoter	AT1G72360	exon	AT1G09273	0.527412	0.0433396
1-27302780-27303513	1-27404577-27405441	0.120272	Promoter	AT1G72510	gene	AT1G72820	0.759392	0.00102372
1-27302780-27303513	1-27483702-27484570	0.250407	Promoter	AT1G72510	gene	AT1G73066	0.668163	0.00647646
1-27302780-27303513	1-27685251-27686216	0.161021	Promoter	AT1G72510	gene	AT1G73630	0.528719	0.0427286
1-27317546-27318169	1-27561798-27562762	0.16029	Promoter	AT1G72540	gene	AT1G73300	0.521254	0.0463052
1-27365503-27366304	1-27699317-27700076	0.167188	Promoter	AT1G72700	Promoter	AT1G73670	0.604969	0.0168761
1-27388672-27389445	1-27427708-27428601	0.186001	Promoter	AT1G72760	Promoter	AT1G72880	0.57226	0.0257974
1-27389553-27390271	1-27427708-27428601	0.12957	Promoter	AT1G72760	Promoter	AT1G72880	0.57226	0.0257974
1-27397007-27397534	1-27075203-27076168	0.14517	Promoter	AT1G72800	Promoter	AT1G71930	0.80573	0.000287565
1-27397007-27397534	1-27085519-27086286	0.122108	Promoter	AT1G72800	gene	AT1G71960	0.570187	0.0264639
1-27443886-27444769	1-27221286-27222247	0.110913	Promoter	AT1G72950	Promoter	AT1G72300	0.794483	0.000402697
1-27443886-27444769	1-27263710-27264534	0.32989	Promoter	AT1G72950	gene	AT1G72420	0.608814	0.0160086
1-27527589-27528457	1-27714195-27714990	0.141946	Promoter	AT1G73200	Promoter	AT1G73690	0.666026	0.00671311
1-27547999-27548865	1-27362940-27363826	0.307508	Promoter	AT1G73250	gene	AT1G09337	0.682628	0.00504276
1-27572010-27572987	1-27646503-27647438	0.305876	Promoter	AT1G73340	Promoter	AT1G73530	0.780062	0.000602738
1-27597552-27598463	1-27595592-27596422	0.31684	Promoter	AT1G73400	gene	AT1G73390	0.665935	0.00672334
1-27600784-27601453	1-27600082-27600685	0.49068	Promoter	AT1G73410	gene	AT1G73400	0.576754	0.0243966
1-27641391-27642293	1-27401989-27402877	0.293502	Promoter	AT1G73500	Promoter	AT1G72810	0.519026	0.0474143
1-27646503-27647438	1-27427708-27428601	0.182433	Promoter	AT1G73530	Promoter	AT1G72880	0.624949	0.0127369
1-27646503-27647438	1-27927535-27928407	0.115942	Promoter	AT1G73530	gene	AT1G74260	0.514269	0.049848
1-27646503-27647438	1-27951322-27952323	0.137072	Promoter	AT1G73530	gene	AT1G74340	0.574574	0.0250686
1-27659004-27659921	1-27713646-27714161	0.108458	Promoter	AT1G73590	Promoter	AT1G73690	0.726449	0.00216022
1-27659004-27659921	1-27940049-27940996	0.171217	Promoter	AT1G73590	gene	AT1G74310	0.763837	0.000917524
1-27683396-27684361	1-27572010-27572987	0.167326	Promoter	AT1G73630	Promoter	AT1G73340	0.543546	0.0362376
1-27691436-27692371	1-27571195-27571873	0.23997	Promoter	AT1G73650	Promoter	AT1G73330	0.599148	0.0182574
1-27720599-27721552	1-27541574-27542464	0.14799	Promoter	AT1G73710	gene	AT1G73230	0.592019	0.0200659
1-27834576-27835408	1-27831659-27832426	0.276683	Promoter	AT1G74010	Promoter	AT1G74000	0.549606	0.0338091
1-27909547-27910427	1-27572010-27572987	0.101663	Promoter	AT1G74210	Promoter	AT1G73340	0.540486	0.0375128
1-27981771-27982588	1-27597552-27598463	0.165499	Promoter	AT1G74440	Promoter	AT1G73400	0.799198	0.000350561
1-27981771-27982588	1-28058088-28058867	0.120842	Promoter	AT1G74440	Promoter	AT1G74680	0.634898	0.0109949
1-27990717-27991331	1-27510542-27511488	0.200033	Promoter	AT1G74470	Promoter	AT1G73165	0.617301	0.0142158
1-28095134-28096059	1-28312931-28313753	0.204824	Promoter	AT1G74780	Promoter	AT1G75440	0.529349	0.0424364
1-28095134-28096059	1-28460173-28460839	0.393245	Promoter	AT1G74780	gene	AT1G75800	0.530065	0.0421061
1-28156736-28157525	1-28204058-28205001	0.14607	Promoter	AT1G74960	gene	AT1G75140	0.783143	0.000554359
1-28184894-28185820	1-27964926-27965901	0.17649	Promoter	AT1G75060	Promoter	AT1G74390	0.911522	2.26e-06
1-28184894-28185820	1-28281176-28282072	0.110111	Promoter	AT1G75060	Promoter	AT1G75370	0.652282	0.00840162
1-28201477-28202433	1-28199599-28200555	0.102932	Promoter	AT1G75125	Promoter	AT1G75120	0.620476	0.0135865
1-28273156-28273823	1-28273892-28274505	0.273285	Promoter	AT1G75340	Promoter	AT1G75360	0.713279	0.00283086
1-28284552-28285685	1-28338029-28338863	0.129192	Promoter	AT1G75380	gene	AT1G75500	0.563535	0.0286906
1-28295813-28296549	1-28105192-28105974	0.167685	Promoter	AT1G75400	gene	AT1G74800	0.801471	0.000327477
1-28295813-28296549	1-28158835-28159718	0.301819	Promoter	AT1G75400	gene	AT1G74970	0.5413	0.0371703
1-28295813-28296549	1-28467128-28468019	0.243461	Promoter	AT1G75400	Promoter	AT1G75820	0.700203	0.00365198
1-28295813-28296549	1-28661328-28662263	0.134793	Promoter	AT1G75400	gene	AT1G76400	0.610826	0.0155686
1-28312931-28313753	1-28115111-28116059	0.18367	Promoter	AT1G75440	gene	AT1G74830	0.7067	0.00322315
1-28341190-28342026	1-28342605-28343317	0.135597	Promoter	AT1G75500	exon	AT1G09563	0.544569	0.035819
1-28365656-28366508	1-28739830-28740778	0.129571	Promoter	AT1G75540	Promoter	AT1G76590	0.587251	0.0213497
1-28385155-28386109	1-28281176-28282072	0.232504	Promoter	AT1G75590	Promoter	AT1G75370	0.673713	0.00589275
1-28400062-28400973	1-28150670-28151561	0.185046	Promoter	AT1G75630	Promoter	AT1G74950	0.523564	0.0451759
1-28400062-28400973	1-28256833-28257770	0.112906	Promoter	AT1G75630	gene	AT1G75295	0.612924	0.0151198
1-28407627-28408547	1-28015074-28015925	0.105987	Promoter	AT1G75660	gene	AT1G74545	0.722143	0.00236366
1-28407627-28408547	1-28383074-28384031	0.104328	Promoter	AT1G75660	gene	AT1G75590	0.69412	0.0040935
1-28440283-28440885	1-28095134-28096059	0.115667	Promoter	AT1G75730	Promoter	AT1G74780	0.626898	0.0123799
1-28442738-28443666	1-28295813-28296549	0.103513	Promoter	AT1G75750	Promoter	AT1G75400	0.531132	0.0416174
1-28442738-28443666	1-28739830-28740778	0.260861	Promoter	AT1G75750	Promoter	AT1G76590	0.550891	0.03331
1-28467128-28468019	1-28158835-28159718	0.11091	Promoter	AT1G75820	gene	AT1G74970	0.596032	0.0190319
1-28467128-28468019	1-28259616-28260269	0.151525	Promoter	AT1G75820	Promoter	AT1G75310	0.615487	0.0145852
1-28467128-28468019	1-28661328-28662263	0.141933	Promoter	AT1G75820	gene	AT1G76400	0.741133	0.00156933
1-28485639-28486604	1-28115111-28116059	0.126819	Promoter	AT1G75850	gene	AT1G74830	0.676478	0.00561788
1-28545312-28545996	1-28552357-28553240	0.138036	Promoter	AT1G76060	Promoter	AT1G76090	0.590624	0.0204352
1-28546051-28546540	1-28875625-28876486	0.100115	Promoter	AT1G76070	Promoter	AT1G76890	0.556383	0.0312396
1-28555228-28556129	1-28771020-28771938	0.186575	Promoter	AT1G76100	gene	AT1G76660	0.526596	0.0437242
1-28570343-28571184	1-28460951-28461707	0.202485	Promoter	AT1G76140	gene	AT1G75800	0.573923	0.0252722
1-28587710-28588078	1-28867920-28868803	0.165673	Promoter	AT1G76170	gene	AT1G76878	0.699047	0.00373282
1-28588139-28588866	1-28386780-28387646	0.282352	Promoter	AT1G76170	Promoter	AT1G75590	0.526737	0.0436576
1-28588139-28588866	1-28450382-28451213	0.103769	Promoter	AT1G76170	Promoter	AT1G75760	0.598862	0.0183275
1-28588139-28588866	1-28862845-28863724	0.158144	Promoter	AT1G76170	Promoter	AT1G76880	0.664047	0.00693818
1-28588139-28588866	1-28867920-28868803	0.464666	Promoter	AT1G76170	gene	AT1G76878	0.699047	0.00373282
1-28600175-28601041	1-28302383-28303249	0.301477	Promoter	AT1G76220	gene	AT1G75410	0.614638	0.0147606
1-28728508-28729329	1-28295813-28296549	0.119655	Promoter	AT1G76550	Promoter	AT1G75400	0.622209	0.0132523
1-28728508-28729329	1-28543480-28544383	0.109772	Promoter	AT1G76550	gene	AT1G76060	0.661514	0.00723482
1-28739830-28740778	1-28256833-28257770	0.213367	Promoter	AT1G76590	gene	AT1G75295	0.588327	0.0210545
1-28739830-28740778	1-28386780-28387646	0.302928	Promoter	AT1G76590	Promoter	AT1G75590	0.526567	0.043738
1-28739830-28740778	1-28928402-28929332	0.198578	Promoter	AT1G76590	Promoter	AT1G76980	0.535889	0.0394905
1-28767444-28768232	1-28642938-28643895	0.121485	Promoter	AT1G76640	gene	AT1G76350	0.616969	0.0142829
1-28767444-28768232	1-28867920-28868803	0.211027	Promoter	AT1G76640	gene	AT1G76878	0.562822	0.0289376
1-28829022-28829807	1-28536868-28537715	0.152757	Promoter	AT1G76800	gene	AT1G76030	0.531456	0.0414699
1-28837037-28837857	1-29085217-29086127	0.103153	Promoter	AT1G76810	Promoter	AT1G77400	0.655439	0.00798719
1-28861334-28862271	1-28859666-28860610	0.460411	Promoter	AT1G76880	three_prime_utr	AT1G76870	0.529254	0.0424803
1-28861334-28862271	1-29092995-29093648	0.114592	Promoter	AT1G76880	gene	AT1G77410	0.523125	0.045389
1-28862845-28863724	1-28859666-28860610	0.11661	Promoter	AT1G76880	three_prime_utr	AT1G76870	0.529254	0.0424803
1-28864915-28865849	1-28859666-28860610	0.181381	Promoter	AT1G76880	three_prime_utr	AT1G76870	0.529254	0.0424803
1-28864915-28865849	1-29092995-29093648	0.248113	Promoter	AT1G76880	gene	AT1G77410	0.523125	0.045389
1-28875625-28876486	1-29092995-29093648	0.158856	Promoter	AT1G76890	gene	AT1G77410	0.535449	0.0396836
1-28878015-28878748	1-28680047-28680944	0.176016	Promoter	AT1G76890	gene	AT1G76430	0.720376	0.0024515
1-28878015-28878748	1-28861334-28862271	0.225436	Promoter	AT1G76890	Promoter	AT1G76880	0.560722	0.0296738
1-28878015-28878748	1-29098391-29099182	0.221436	Promoter	AT1G76890	gene	AT1G77440	0.688053	0.00457501
1-28905256-28905961	1-29217639-29218518	0.101309	Promoter	AT1G76940	Promoter	AT1G77740	0.548105	0.0343987
1-28916813-28917744	1-28588139-28588866	0.568498	Promoter	AT1G76952	Promoter	AT1G76170	0.710611	0.00298508
1-28916813-28917744	1-28784764-28785808	0.131852	Promoter	AT1G76952	Promoter	AT1G76700	0.651431	0.00851614
1-28916813-28917744	1-28861334-28862271	0.20471	Promoter	AT1G76952	Promoter	AT1G76880	0.577592	0.0241416
1-28916813-28917744	1-28939798-28940668	0.147403	Promoter	AT1G76952	Promoter	AT1G77000	0.674788	0.00578461
1-28916813-28917744	1-29137748-29138721	0.138613	Promoter	AT1G76952	gene	AT1G77540	0.661651	0.00721855
1-28928402-28929332	1-28738621-28739564	0.148049	Promoter	AT1G76980	gene	AT1G76580	0.639539	0.0102488
1-28928402-28929332	1-28859666-28860610	0.117957	Promoter	AT1G76980	three_prime_utr	AT1G76870	0.579353	0.023613
1-28939798-28940668	1-28588139-28588866	0.238231	Promoter	AT1G77000	Promoter	AT1G76170	0.699609	0.00369335
1-28939798-28940668	1-28738621-28739564	0.104766	Promoter	AT1G77000	gene	AT1G76580	0.624438	0.0128319
1-28983351-28984277	1-28555228-28556129	0.159964	Promoter	AT1G77140	Promoter	AT1G76100	0.515535	0.0491915
1-28983351-28984277	1-28991078-28991826	0.128946	Promoter	AT1G77140	gene	AT1G77145	0.56674	0.0276008
1-28991924-28992809	1-28875625-28876486	0.156104	Promoter	AT1G77145	Promoter	AT1G76890	0.577888	0.0240523
1-29066993-29067699	1-29151987-29152874	0.148855	Promoter	AT1G77330	gene	AT1G77590	0.664273	0.00691218
1-29085217-29086127	1-28792429-28793348	0.109631	Promoter	AT1G77400	gene	AT1G76710	0.5567	0.0311231
1-29086537-29087470	1-28887464-28888290	0.175326	Promoter	AT1G77405	gene	AT1G76910	0.555802	0.031454
1-29147667-29148621	1-28810536-28811432	0.120572	Promoter	AT1G77580	gene	AT1G76740	0.657542	0.0077201
1-29210005-29210894	1-28867920-28868803	0.226114	Promoter	AT1G77720	gene	AT1G76878	0.514732	0.0496073
1-29233910-29234893	1-28810536-28811432	0.149439	Promoter	AT1G77750	gene	AT1G76740	0.646764	0.00916637
1-29244718-29245705	1-29026869-29027798	0.188234	Promoter	AT1G77765	gene	AT1G77260	0.53821	0.0384821
1-29252804-29253742	1-29566381-29567240	0.118658	Promoter	AT1G77800	gene	AT1G78590	0.568697	0.0269508
1-29337599-29338220	1-29396621-29397514	0.159097	Promoter	AT1G78020	Promoter	AT1G78120	0.558923	0.0303157
1-29338281-29338978	1-29179399-29180306	0.137913	Promoter	AT1G78020	gene	AT1G77640	0.587622	0.0212475
1-29338281-29338978	1-29603289-29603917	0.109148	Promoter	AT1G78020	gene	AT1G78710	0.708937	0.00308522
1-29353712-29354628	1-29100710-29101608	0.220669	Promoter	AT1G78060	gene	AT1G77450	0.801438	0.000327806
1-29353712-29354628	1-29376388-29377229	0.133489	Promoter	AT1G78060	gene	AT1G78090	0.526561	0.0437407
1-29353712-29354628	1-29514133-29514678	0.105282	Promoter	AT1G78060	Promoter	AT1G78440	0.738167	0.00167667
1-29353712-29354628	1-29566381-29567240	0.276264	Promoter	AT1G78060	gene	AT1G78590	0.531612	0.041399
1-29353712-29354628	1-29603289-29603917	0.120964	Promoter	AT1G78060	gene	AT1G78710	0.536438	0.0392502
1-29362638-29363426	1-29548707-29549707	0.135075	Promoter	AT1G78080	gene	AT1G78560	0.548144	0.0343835
1-29371627-29372522	1-29382461-29383339	0.133731	Promoter	AT1G78090	Promoter	AT1G78100	0.543367	0.0363112
1-29384654-29385603	1-29263949-29264851	0.143118	Promoter	AT1G78100	Promoter	AT1G77810	0.645422	0.00936035
1-29384654-29385603	1-29624975-29625896	0.237096	Promoter	AT1G78100	Promoter	AT1G78780	0.655025	0.00804057
1-29399259-29400072	1-29548707-29549707	0.213511	Promoter	AT1G78130	gene	AT1G78560	0.600244	0.0179911
1-29418684-29419573	1-29296801-29297736	0.259743	Promoter	AT1G78200	gene	AT1G09767	0.521154	0.0463544
1-29419707-29420547	1-29085217-29086127	0.175768	Promoter	AT1G78200	Promoter	AT1G77400	0.548996	0.0340476
1-29445268-29446186	1-29327107-29327965	0.105531	Promoter	AT1G78260	gene	AT1G78000	0.705446	0.00330264
1-29465677-29466558	1-29100710-29101608	0.108841	Promoter	AT1G78310	gene	AT1G77450	0.580111	0.0233882
1-29465677-29466558	1-29461131-29462047	0.165465	Promoter	AT1G78310	Promoter	AT1G78300	0.76339	0.000927767
1-29485737-29486623	1-29281555-29282472	0.107391	Promoter	AT1G78370	gene	AT1G09763	0.601952	0.0175816
1-29488325-29489137	1-29086537-29087470	0.20019	Promoter	AT1G78380	Promoter	AT1G77405	0.574147	0.025202
1-29488325-29489137	1-29450260-29451189	0.181962	Promoter	AT1G78380	gene	AT1G78260	0.548744	0.0341467
1-29514133-29514678	1-29353712-29354628	0.105282	Promoter	AT1G78440	Promoter	AT1G78060	0.519293	0.0472807
1-29514133-29514678	1-29384654-29385603	0.148813	Promoter	AT1G78440	Promoter	AT1G78100	0.619925	0.0136941
1-29514779-29515521	1-29427426-29428379	0.158491	Promoter	AT1G78440	Promoter	AT1G78220	0.604796	0.0169159
1-29563655-29564512	1-29338281-29338978	0.198454	Promoter	AT1G78590	Promoter	AT1G78020	0.67098	0.00617472
1-29590347-29591296	1-29271793-29272679	0.173668	Promoter	AT1G78670	Promoter	AT1G77850	0.524353	0.0447949
1-29590347-29591296	1-29328451-29329054	0.249027	Promoter	AT1G78670	gene	AT1G78000	0.59946	0.0181815
1-29590347-29591296	1-29464682-29465581	0.155729	Promoter	AT1G78670	gene	AT1G78310	0.616707	0.0143359
1-29590347-29591296	1-29598624-29599519	0.143001	Promoter	AT1G78670	gene	AT1G78690	0.631599	0.0115506
1-29643738-29644524	1-29263949-29264851	0.13188	Promoter	AT1G78850	Promoter	AT1G77810	0.571293	0.0261069
1-29715904-29716734	1-29664637-29665517	0.132557	Promoter	AT1G78990	gene	AT1G78900	0.892516	7.64e-06
1-29715904-29716734	1-29999795-30000649	0.18699	Promoter	AT1G78990	Promoter	AT1G79720	0.646717	0.00917309
1-29735350-29736158	1-29760922-29761291	0.22283	Promoter	AT1G79030	three_prime_utr	AT1G79110	0.517976	0.0479439
1-29814050-29814989	1-29593279-29594195	0.178136	Promoter	AT1G79250	gene	AT1G78670	0.591684	0.0201542
1-29814050-29814989	1-29640778-29641702	0.141403	Promoter	AT1G79250	gene	AT1G78840	0.560634	0.0297049
1-29910301-29911056	1-29566381-29567240	0.108326	Promoter	AT1G79510	gene	AT1G78590	0.670053	0.00627286
1-29994396-29995330	1-29974977-29975926	0.108437	Promoter	AT1G79700	gene	AT1G79650	0.55648	0.031204
1-29999795-30000649	1-30380135-30381090	0.118371	Promoter	AT1G79720	Promoter	AT1G80840	0.67411	0.00585261
1-30069272-30070071	1-30041586-30042506	0.130946	Promoter	AT1G79940	gene	AT1G79850	0.539793	0.037806
1-30157372-30158238	1-30083560-30084453	0.153799	Promoter	AT1G80170	gene	AT1G79970	0.685216	0.00481511
1-30157372-30158238	1-30108533-30109498	0.149662	Promoter	AT1G80170	gene	AT1G80030	0.565365	0.0280646
1-30157372-30158238	1-30307297-30308196	0.199424	Promoter	AT1G80170	gene	AT1G80620	0.736082	0.00175564
1-30158384-30159243	1-30377382-30377921	0.126887	Promoter	AT1G80180	Promoter	AT1G80830	0.518778	0.0475393
1-30173375-30174266	1-29889836-29890766	0.221528	Promoter	AT1G80245	gene	AT1G79450	0.53528	0.0397581
1-30173375-30174266	1-30377927-30378748	0.111374	Promoter	AT1G80245	Promoter	AT1G80830	0.640061	0.0101673
1-30189889-30190786	1-30241987-30242831	0.174974	Promoter	AT1G80300	gene	AT1G80440	0.718618	0.00254142
1-30189889-30190786	1-30423520-30424470	0.10198	Promoter	AT1G80300	gene	AT1G80980	0.754319	0.00115684
1-30191371-30192230	1-30241987-30242831	0.228695	Promoter	AT1G80300	gene	AT1G80440	0.718618	0.00254142
1-30213159-30213978	1-30197802-30198609	0.320011	Promoter	AT1G80370	gene	AT1G80325	0.713994	0.00279068
1-30250080-30250972	1-30054016-30054903	0.109515	Promoter	AT1G80460	Promoter	AT1G79910	0.535141	0.0398194
1-30280400-30281275	1-30213159-30213978	0.155472	Promoter	AT1G80530	Promoter	AT1G80370	0.570897	0.0262342
1-30377382-30377921	1-30391155-30392086	0.158851	Promoter	AT1G80830	Promoter	AT1G80860	0.555874	0.0314274
1-30377927-30378748	1-30391155-30392086	0.197222	Promoter	AT1G80830	Promoter	AT1G80860	0.555874	0.0314274
1-30383121-30383850	1-30387385-30388369	0.265008	Promoter	AT1G80840	gene	AT1G80850	0.601167	0.0177688
1-30388957-30389908	1-29999795-30000649	0.100276	Promoter	AT1G80850	Promoter	AT1G79720	0.75751	0.00107156
1-30388957-30389908	1-30011133-30012089	0.286263	Promoter	AT1G80850	gene	AT1G79750	0.591539	0.0201923
1-30388957-30389908	1-30260259-30261216	0.379513	Promoter	AT1G80850	gene	AT1G80480	0.58346	0.0224145
2-100144-101031	2-97423-98318	0.126051	Promoter	AT2G01150	Promoter	AT2G01140	0.529586	0.0423269
2-98909-99862	2-97423-98318	0.356487	Promoter	AT2G01150	Promoter	AT2G01140	0.529586	0.0423269
2-153431-154397	2-166894-167786	0.271076	Promoter	AT2G01300	gene	AT2G01350	0.615733	0.0145348
2-153431-154397	2-327560-328432	0.168523	Promoter	AT2G01300	gene	AT2G01740	0.523864	0.0450306
2-190528-191351	2-302075-303064	0.100301	Promoter	AT2G01430	Promoter	AT2G01680	0.560275	0.0298323
2-204000-204554	2-215310-216227	0.114798	Promoter	AT2G01450	Promoter	AT2G01470	0.684604	0.0048682
2-204643-205328	2-98909-99862	0.151982	Promoter	AT2G01460	Promoter	AT2G01150	0.715645	0.00269953
2-205665-206480	2-98909-99862	0.158461	Promoter	AT2G01460	Promoter	AT2G01150	0.715645	0.00269953
2-216519-217330	2-202724-203637	0.120425	Promoter	AT2G01480	gene	AT2G01450	0.520123	0.0468658
2-216519-217330	2-215310-216227	0.400712	Promoter	AT2G01480	Promoter	AT2G01470	0.59046	0.0204789
2-234921-235642	2-234205-234821	0.136444	Promoter	AT2G01520	Promoter	AT2G01510	0.571184	0.0261418
2-261398-262248	2-744970-745813	0.250644	Promoter	AT2G01570	Promoter	AT2G02680	0.515121	0.0494057
2-262804-263723	2-173739-174684	0.172904	Promoter	AT2G01590	gene	AT2G01390	0.639532	0.0102498
2-277757-278606	2-98909-99862	0.25889	Promoter	AT2G01620	Promoter	AT2G01150	0.627888	0.0122015
2-277757-278606	2-404961-405904	0.180182	Promoter	AT2G01620	Promoter	AT2G01900	0.635387	0.0109143
2-298923-299775	2-190528-191351	0.284101	Promoter	AT2G01670	Promoter	AT2G01430	0.653971	0.00817782
2-298923-299775	2-215310-216227	0.122246	Promoter	AT2G01670	Promoter	AT2G01470	0.632633	0.0113741
2-298923-299775	2-302075-303064	0.176216	Promoter	AT2G01670	Promoter	AT2G01680	0.731247	0.00195028
2-298923-299775	2-700744-701626	0.105107	Promoter	AT2G01670	gene	AT2G02570	0.604762	0.0169238
2-300370-301281	2-396703-397580	0.154114	Promoter	AT2G01670	gene	AT2G01890	0.613107	0.0150812
2-302075-303064	2-202724-203637	0.139789	Promoter	AT2G01680	gene	AT2G01450	0.567823	0.0272398
2-315306-316191	2-98909-99862	0.197531	Promoter	AT2G01690	Promoter	AT2G01150	0.536421	0.0392575
2-371949-372835	2-202724-203637	0.117014	Promoter	AT2G01830	gene	AT2G01450	0.53467	0.0400277
2-402816-403685	2-188596-189480	0.134085	Promoter	AT2G01900	gene	AT2G01430	0.648621	0.00890315
2-404961-405904	2-193066-193993	0.102581	Promoter	AT2G01900	gene	AT2G01440	0.64862	0.00890338
2-404961-405904	2-411781-412738	0.180839	Promoter	AT2G01900	gene	AT2G01905	0.621327	0.0134217
2-404961-405904	2-644084-645072	0.265626	Promoter	AT2G01900	Promoter	AT2G02450	0.604408	0.0170057
2-404961-405904	2-720149-720999	0.142766	Promoter	AT2G01900	gene	AT2G04255	0.695271	0.00400687
2-560305-561166	2-916605-917542	0.273285	Promoter	AT2G02170	gene	AT2G03090	0.58638	0.0215908
2-588902-589537	2-267776-269102	0.226797	Promoter	AT2G02220	gene	AT2G01590	0.691302	0.00431186
2-588902-589537	2-272035-272947	0.139811	Promoter	AT2G02220	gene	AT2G01600	0.568118	0.0271421
2-588902-589537	2-787381-788133	0.12991	Promoter	AT2G02220	Promoter	AT2G02790	0.59496	0.019304
2-620497-621438	2-404961-405904	0.127382	Promoter	AT2G02350	Promoter	AT2G01900	0.665876	0.00672991
2-631908-632855	2-298923-299775	0.12483	Promoter	AT2G02410	Promoter	AT2G01670	0.589017	0.0208671
2-631908-632855	2-700744-701626	0.17526	Promoter	AT2G02410	gene	AT2G02570	0.620469	0.0135878
2-852432-853382	2-877574-878371	0.107845	Promoter	AT2G02930	Promoter	AT2G03010	0.641308	0.00997506
2-979058-979725	2-980428-981373	0.124603	Promoter	AT2G03240	three_prime_utr	AT2G03250	0.538426	0.0383894
2-1025192-1026048	2-799198-800237	0.217238	Promoter	AT2G03360	gene	AT2G02800	0.589627	0.0207023
2-1025192-1026048	2-1184131-1184992	0.116006	Promoter	AT2G03360	Promoter	AT2G03890	0.659487	0.00747936
2-1038815-1039786	2-977230-978091	0.156291	Promoter	AT2G03430	gene	AT2G03240	0.536822	0.0390826
2-1160825-1161528	2-1159456-1160346	0.15344	Promoter	AT2G03810	three_prime_utr	AT2G03800	0.614717	0.0147443
2-1184131-1184992	2-1037124-1038010	0.100197	Promoter	AT2G03890	Promoter	AT2G03420	0.63454	0.0110542
2-1281341-1282215	2-1117095-1117990	0.126501	Promoter	AT2G04030	gene	AT2G03667	0.635934	0.0108248
2-1474150-1475105	2-1678946-1679898	0.138908	Promoter	AT2G04270	Promoter	AT2G04790	0.681081	0.00518278
2-1504690-1505615	2-1991279-1992201	0.115892	Promoter	AT2G04305	Promoter	AT2G05440	0.515873	0.0490172
2-1672687-1673512	2-1448797-1449707	0.125081	Promoter	AT2G04780	gene	AT2G04230	0.724609	0.00224536
2-1676478-1677363	2-1680174-1681070	0.245598	Promoter	AT2G04780	gene	AT2G04790	0.59161	0.0201737
2-1682304-1683284	2-1686594-1687347	0.122828	Promoter	AT2G04795	Promoter	AT2G04810	0.654175	0.00815115
2-3336984-3338375	2-3244536-3244920	0.13978	Promoter	AT2G07636	Promoter	AT2G07655	0.774162	0.000704961
2-3336984-3338375	2-3245006-3245669	0.264673	Promoter	AT2G07636	Promoter	AT2G07655	0.663875	0.00695798
2-3336984-3338375	2-3254527-3255424	0.144816	Promoter	AT2G07636	gene	AT2G07779	0.738554	0.00166234
2-3336984-3338375	2-3259209-3259872	0.19425	Promoter	AT2G07636	Promoter	AT2G07613	0.674078	0.00585583
2-3336984-3338375	2-3260094-3260988	0.430578	Promoter	AT2G07636	Promoter	AT2G07613	0.679778	0.00530316
2-3336984-3338375	2-3263032-3263784	0.2809	Promoter	AT2G07636	Promoter	AT2G07684	0.640404	0.0101141
2-3336984-3338375	2-3264005-3264582	0.34968	Promoter	AT2G07636	Promoter	AT2G07684	0.668743	0.00641348
2-3336984-3338375	2-3265732-3266391	0.585564	Promoter	AT2G07636	Promoter	AT2G07621	0.635986	0.0108164
2-3336984-3338375	2-3267511-3268377	0.183586	Promoter	AT2G07636	Promoter	AT2G07674	0.64956	0.0087723
2-3336984-3338375	2-3268942-3269808	0.443827	Promoter	AT2G07636	Promoter	AT2G07674	0.625707	0.0125971
2-3336984-3338375	2-3271911-3272591	0.537713	Promoter	AT2G07636	Promoter	AT2G07676	0.610108	0.0157245
2-3336984-3338375	2-3275507-3276405	0.357961	Promoter	AT2G07636	Promoter	AT2G07623	0.679934	0.00528862
2-3336984-3338375	2-3278455-3279268	0.459161	Promoter	AT2G07636	Promoter	AT2G07678	0.701424	0.00356808
2-3336984-3338375	2-3280110-3281002	0.503276	Promoter	AT2G07636	Promoter	AT2G07678	0.602266	0.017507
2-3336984-3338375	2-3281382-3282197	0.263501	Promoter	AT2G07636	gene	AT2G07678	0.614975	0.0146909
2-3336984-3338375	2-3283101-3284016	0.40414	Promoter	AT2G07636	gene	AT2G07678	0.688682	0.00452312
2-3336984-3338375	2-3291637-3292531	0.388246	Promoter	AT2G07636	gene	AT2G07681	0.61664	0.0143495
2-3336984-3338375	2-3292966-3293868	0.407131	Promoter	AT2G07636	three_prime_utr	AT2G07681	0.556397	0.0312346
2-3336984-3338375	2-3294123-3294985	0.502995	Promoter	AT2G07636	Promoter	AT2G07626	0.673143	0.00595067
2-3336984-3338375	2-3295307-3295841	0.338677	Promoter	AT2G07636	Promoter	AT2G07626	0.645059	0.00941338
2-3336984-3338375	2-3295924-3296345	0.342859	Promoter	AT2G07636	Promoter	AT2G07626	0.644515	0.00949328
2-3336984-3338375	2-3296777-3297575	0.293818	Promoter	AT2G07636	gene	AT2G07626	0.664598	0.00687491
2-3336984-3338375	2-3298960-3299869	0.335072	Promoter	AT2G07636	Promoter	AT2G07627	0.689074	0.00449097
2-3336984-3338375	2-3303391-3304285	0.42913	Promoter	AT2G07636	Promoter	AT2G07772	0.639455	0.0102619
2-3336984-3338375	2-3306254-3307075	0.390357	Promoter	AT2G07636	Promoter	AT2G07774	0.737971	0.00168397
2-3336984-3338375	2-3307197-3307900	0.130967	Promoter	AT2G07636	Promoter	AT2G07774	0.607354	0.0163338
2-3336984-3338375	2-3308170-3308990	0.220931	Promoter	AT2G07636	Promoter	AT2G07774	0.671928	0.00607574
2-3336984-3338375	2-3312930-3313797	0.637428	Promoter	AT2G07636	Promoter	AT2G07687	0.709592	0.00304574
2-3336984-3338375	2-3313937-3315145	0.693711	Promoter	AT2G07636	Promoter	AT2G07687	0.670088	0.00626906
2-3336984-3338375	2-3316311-3317174	0.227464	Promoter	AT2G07636	Promoter	AT2G07631	0.695225	0.00401025
2-3336984-3338375	2-3319581-3320490	0.466166	Promoter	AT2G07636	stop_codon	AT2G07631	0.637877	0.0105113
2-3336984-3338375	2-3321569-3322470	0.283923	Promoter	AT2G07636	three_prime_utr	AT2G07632	0.666922	0.00661309
2-3336984-3338375	2-3324338-3325037	0.55774	Promoter	AT2G07636	Promoter	AT2G07632	0.686174	0.00473295
2-3336984-3338375	2-3326850-3327756	0.481697	Promoter	AT2G07636	Promoter	AT2G07633	0.670508	0.00622458
2-3336984-3338375	2-3329152-3330012	0.490254	Promoter	AT2G07636	Promoter	AT2G07633	0.651294	0.00853475
2-3336984-3338375	2-3330688-3331545	0.4883	Promoter	AT2G07636	gene	AT2G07633	0.681771	0.00511992
2-3336984-3338375	2-3331871-3332552	0.57883	Promoter	AT2G07636	gene	AT2G07792	0.655799	0.0079409
2-3336984-3338375	2-3332656-3333430	0.625047	Promoter	AT2G07636	gene	AT2G07792	0.687963	0.00458255
2-3336984-3338375	2-3334071-3334832	0.691333	Promoter	AT2G07636	Promoter	AT2G07689	0.67257	0.00600941
2-3336984-3338375	2-3334966-3335865	0.687338	Promoter	AT2G07636	Promoter	AT2G07689	0.668646	0.00642401
2-3336984-3338375	2-3342100-3342545	0.23728	Promoter	AT2G07636	Promoter	AT2G07691	0.685742	0.00476986
2-3336984-3338375	2-3342597-3342901	0.26491	Promoter	AT2G07636	Promoter	AT2G07692	0.644192	0.00954096
2-3336984-3338375	2-3344191-3344996	0.226096	Promoter	AT2G07636	Promoter	AT2G07695	0.772112	0.000743624
2-3336984-3338375	2-3345257-3346112	0.267158	Promoter	AT2G07636	Promoter	AT2G07695	0.651884	0.00845502
2-3336984-3338375	2-3346345-3347147	0.349023	Promoter	AT2G07636	Promoter	AT2G07695	0.652064	0.00843088
2-3336984-3338375	2-3348628-3349534	0.340327	Promoter	AT2G07636	gene	AT2G07785	0.640464	0.0101049
2-3336984-3338375	2-3354157-3355063	0.406905	Promoter	AT2G07636	Promoter	AT2G07696	0.656367	0.00786839
2-3336984-3338375	2-3356623-3357305	0.538478	Promoter	AT2G07636	Promoter	AT2G07798	0.668897	0.00639676
2-3336984-3338375	2-3357405-3357721	0.398478	Promoter	AT2G07636	Promoter	AT2G07798	0.642676	0.00976719
2-3336984-3338375	2-3358449-3359310	0.530485	Promoter	AT2G07636	gene	AT2G07798	0.676701	0.00559608
2-3336984-3338375	2-3360127-3360710	0.434874	Promoter	AT2G07636	gene	AT2G07798	0.707539	0.00317088
2-3336984-3338375	2-3360800-3361196	0.278299	Promoter	AT2G07636	gene	AT2G07798	0.620819	0.0135199
2-3336984-3338375	2-3362578-3363488	0.498999	Promoter	AT2G07636	gene	AT2G07698	0.559874	0.0299749
2-3336984-3338375	2-3364337-3365131	0.402366	Promoter	AT2G07636	Promoter	AT2G07667	0.626522	0.0124481
2-3336984-3338375	2-3365253-3365973	0.387248	Promoter	AT2G07636	gene	AT2G07667	0.672955	0.00596995
2-3336984-3338375	2-3366349-3366891	0.422336	Promoter	AT2G07636	gene	AT2G07667	0.65505	0.00803742
2-3336984-3338375	2-3367003-3367851	0.559664	Promoter	AT2G07636	three_prime_utr	AT2G07667	0.695281	0.00400611
2-3336984-3338375	2-3374763-3375612	0.354757	Promoter	AT2G07636	Promoter	AT2G07638	0.688692	0.00452231
2-3336984-3338375	2-3376424-3377456	0.532716	Promoter	AT2G07636	Promoter	AT2G07638	0.665183	0.00680825
2-3336984-3338375	2-3377605-3378795	0.539917	Promoter	AT2G07636	gene	AT2G07638	0.648588	0.00890786
2-3336984-3338375	2-3381457-3382364	0.484211	Promoter	AT2G07636	gene	AT2G07706	0.660018	0.00741468
2-3336984-3338375	2-3388974-3389821	0.444843	Promoter	AT2G07636	gene	AT2G07641	0.639067	0.0103228
2-3336984-3338375	2-3393279-3393704	0.5506	Promoter	AT2G07636	Promoter	AT2G07641	0.690651	0.00436359
2-3336984-3338375	2-3393786-3394189	0.340009	Promoter	AT2G07636	Promoter	AT2G07641	0.697832	0.00381933
2-3336984-3338375	2-3394801-3395630	0.444295	Promoter	AT2G07636	Promoter	AT2G07641	0.664911	0.00683912
2-3336984-3338375	2-3395914-3396575	0.339152	Promoter	AT2G07636	Promoter	AT2G07642	0.583884	0.0222934
2-3336984-3338375	2-3396577-3397544	0.450634	Promoter	AT2G07636	Promoter	AT2G07642	0.688301	0.00455449
2-3336984-3338375	2-3398401-3399319	0.700268	Promoter	AT2G07636	Promoter	AT2G07642	0.670774	0.00619649
2-3336984-3338375	2-3399933-3400737	0.396215	Promoter	AT2G07636	Promoter	AT2G07642	0.682546	0.00505011
2-3336984-3338375	2-3404798-3405114	0.283583	Promoter	AT2G07636	Promoter	AT2G07643	0.535055	0.0398573
2-3336984-3338375	2-3405191-3405656	0.12643	Promoter	AT2G07636	Promoter	AT2G07644	0.665794	0.00673915
2-3336984-3338375	2-3406035-3406913	0.490351	Promoter	AT2G07636	Promoter	AT2G07713	0.675206	0.00574302
2-3336984-3338375	2-3407281-3408209	0.455369	Promoter	AT2G07636	Promoter	AT2G07646	0.704348	0.00337348
2-3336984-3338375	2-3408531-3409348	0.152088	Promoter	AT2G07636	Promoter	AT2G07714	0.639776	0.0102117
2-3336984-3338375	2-3410636-3411536	0.236294	Promoter	AT2G07636	Promoter	AT2G07715	0.627054	0.0123516
2-3336984-3338375	2-3412310-3413216	0.449085	Promoter	AT2G07636	gene	AT2G07715	0.688748	0.00451768
2-3336984-3338375	2-3418310-3419215	0.500118	Promoter	AT2G07636	Promoter	AT2G07718	0.742136	0.00153428
2-3336984-3338375	2-3428607-3429512	0.540751	Promoter	AT2G07636	gene	AT2G07718	0.622244	0.0132456
2-3336984-3338375	2-3431108-3432016	0.448162	Promoter	AT2G07636	gene	AT2G07648	0.671954	0.00607306
2-3336984-3338375	2-3433701-3434651	0.558548	Promoter	AT2G07636	Promoter	AT2G07719	0.708704	0.00309938
2-3336984-3338375	2-3438097-3438991	0.582916	Promoter	AT2G07636	Promoter	AT2G07722	0.636276	0.0107692
2-3336984-3338375	2-3439952-3440848	0.234589	Promoter	AT2G07636	gene	AT2G07652	0.687931	0.00458519
2-3336984-3338375	2-3442318-3443224	0.452638	Promoter	AT2G07636	Promoter	AT2G07652	0.717215	0.0026151
2-3336984-3338375	2-3446978-3447877	0.214125	Promoter	AT2G07636	Promoter	AT2G07815	0.735544	0.0017765
2-3336984-3338375	2-3451469-3452366	0.300151	Promoter	AT2G07636	gene	AT2G07727	0.776597	0.000661203
2-3336984-3338375	2-3453587-3454495	0.428761	Promoter	AT2G07636	Promoter	AT2G07728	0.678896	0.00538582
2-3336984-3338375	2-3455463-3456357	0.113903	Promoter	AT2G07636	gene	AT2G07728	0.57389	0.0252823
2-3336984-3338375	2-3458671-3459522	0.567546	Promoter	AT2G07636	Promoter	AT2G07820	0.646519	0.00920159
2-3336984-3338375	2-3460082-3460753	0.555408	Promoter	AT2G07636	gene	AT2G07656	0.631882	0.0115021
2-3336984-3338375	2-3460861-3461415	0.242092	Promoter	AT2G07636	gene	AT2G07656	0.639288	0.0102881
2-3336984-3338375	2-3463572-3464139	0.449743	Promoter	AT2G07636	exon	AT2G07758	0.634023	0.0111402
2-3336984-3338375	2-3464233-3464710	0.561082	Promoter	AT2G07636	exon	AT2G07758	0.686655	0.00469209
2-3336984-3338375	2-3465235-3465995	0.22307	Promoter	AT2G07636	three_prime_utr	AT2G07732	0.669006	0.00638505
2-3336984-3338375	2-3466559-3467461	0.373334	Promoter	AT2G07636	three_prime_utr	AT2G07732	0.662345	0.00713645
2-3336984-3338375	2-3467939-3468781	0.173231	Promoter	AT2G07636	gene	AT2G07732	0.672772	0.0059887
2-3336984-3338375	2-3469023-3469826	0.500772	Promoter	AT2G07636	Promoter	AT2G07732	0.633339	0.0112549
2-3336984-3338375	2-3474437-3475223	0.488446	Promoter	AT2G07636	Promoter	AT2G07827	0.713801	0.00280148
2-3336984-3338375	2-3475690-3476573	0.450729	Promoter	AT2G07636	Promoter	AT2G07734	0.712867	0.00285426
2-3336984-3338375	2-3477832-3478745	0.582145	Promoter	AT2G07636	Promoter	AT2G07787	0.689462	0.00445943
2-3336984-3338375	2-3482008-3482875	0.402959	Promoter	AT2G07636	gene	AT2G07659	0.6987	0.00375735
2-3336984-3338375	2-3483501-3484388	0.32307	Promoter	AT2G07636	Promoter	AT2G07806	0.677195	0.00554824
2-3336984-3338375	2-3484587-3485419	0.450076	Promoter	AT2G07636	Promoter	AT2G07806	0.667626	0.00653529
2-3336984-3338375	2-3485997-3486838	0.63083	Promoter	AT2G07636	Promoter	AT2G07661	0.683319	0.00498117
2-3336984-3338375	2-3487261-3488042	0.184873	Promoter	AT2G07636	gene	AT2G07806	0.722167	0.00236249
2-3336984-3338375	2-3488382-3489216	0.553517	Promoter	AT2G07636	gene	AT2G07806	0.688086	0.00457228
2-3336984-3338375	2-3490093-3490689	0.499914	Promoter	AT2G07636	gene	AT2G05365	0.669514	0.00633037
2-3336984-3338375	2-3490698-3491356	0.631505	Promoter	AT2G07636	gene	AT2G05365	0.64887	0.00886827
2-3336984-3338375	2-3492089-3492809	0.390888	Promoter	AT2G07636	Promoter	AT2G07795	0.669744	0.00630578
2-3336984-3338375	2-3492930-3493741	0.456255	Promoter	AT2G07636	Promoter	AT2G07795	0.668809	0.00640632
2-3336984-3338375	2-3495032-3495770	0.522008	Promoter	AT2G07636	gene	AT2G07762	0.647998	0.00899086
2-3336984-3338375	2-3495868-3496281	0.312609	Promoter	AT2G07636	gene	AT2G07739	0.694137	0.00409216
2-3336984-3338375	2-3496922-3497826	0.577955	Promoter	AT2G07636	Promoter	AT2G07739	0.671274	0.00614393
2-3336984-3338375	2-3498265-3498900	0.388311	Promoter	AT2G07636	gene	AT2G07662	0.617794	0.0141166
2-3336984-3338375	2-3499124-3500006	0.39372	Promoter	AT2G07636	Promoter	AT2G07662	0.684638	0.00486525
2-3336984-3338375	2-3500456-3501277	0.57882	Promoter	AT2G07636	Promoter	AT2G07662	0.651195	0.00854817
2-3336984-3338375	2-3501325-3502297	0.452791	Promoter	AT2G07636	Promoter	AT2G07741	0.687791	0.0045968
2-3374763-3375612	2-3245006-3245669	0.303031	Promoter	AT2G07638	Promoter	AT2G07655	0.634862	0.011001
2-3374763-3375612	2-3259209-3259872	0.132449	Promoter	AT2G07638	Promoter	AT2G07613	0.603506	0.0172155
2-3374763-3375612	2-3260094-3260988	0.310527	Promoter	AT2G07638	Promoter	AT2G07613	0.613075	0.0150879
2-3374763-3375612	2-3263032-3263784	0.28636	Promoter	AT2G07638	Promoter	AT2G07684	0.654345	0.00812896
2-3374763-3375612	2-3264005-3264582	0.256702	Promoter	AT2G07638	Promoter	AT2G07684	0.627787	0.0122197
2-3374763-3375612	2-3265732-3266391	0.412454	Promoter	AT2G07638	Promoter	AT2G07621	0.653416	0.00825083
2-3374763-3375612	2-3267511-3268377	0.126297	Promoter	AT2G07638	Promoter	AT2G07674	0.606159	0.0166038
2-3374763-3375612	2-3268942-3269808	0.358788	Promoter	AT2G07638	Promoter	AT2G07674	0.629425	0.0119285
2-3374763-3375612	2-3271911-3272591	0.349088	Promoter	AT2G07638	Promoter	AT2G07676	0.662859	0.00707604
2-3374763-3375612	2-3275507-3276405	0.392924	Promoter	AT2G07638	Promoter	AT2G07623	0.613457	0.0150074
2-3374763-3375612	2-3278455-3279268	0.398906	Promoter	AT2G07638	Promoter	AT2G07678	0.553845	0.0321841
2-3374763-3375612	2-3280110-3281002	0.362569	Promoter	AT2G07638	Promoter	AT2G07678	0.681107	0.00518043
2-3374763-3375612	2-3281382-3282197	0.182771	Promoter	AT2G07638	gene	AT2G07678	0.630956	0.0116614
2-3374763-3375612	2-3283101-3284016	0.385194	Promoter	AT2G07638	gene	AT2G07678	0.589608	0.0207075
2-3374763-3375612	2-3291637-3292531	0.302511	Promoter	AT2G07638	gene	AT2G07681	0.662515	0.00711644
2-3374763-3375612	2-3292966-3293868	0.305423	Promoter	AT2G07638	three_prime_utr	AT2G07681	0.769864	0.000787955
2-3374763-3375612	2-3294123-3294985	0.375565	Promoter	AT2G07638	Promoter	AT2G07626	0.590168	0.020557
2-3374763-3375612	2-3295307-3295841	0.204149	Promoter	AT2G07638	Promoter	AT2G07626	0.567534	0.0273358
2-3374763-3375612	2-3295924-3296345	0.260352	Promoter	AT2G07638	Promoter	AT2G07626	0.553788	0.0322057
2-3374763-3375612	2-3296777-3297575	0.265997	Promoter	AT2G07638	gene	AT2G07626	0.611187	0.0154908
2-3374763-3375612	2-3298960-3299869	0.283455	Promoter	AT2G07638	Promoter	AT2G07627	0.574703	0.0250284
2-3374763-3375612	2-3303391-3304285	0.325452	Promoter	AT2G07638	Promoter	AT2G07772	0.598	0.01854
2-3374763-3375612	2-3308170-3308990	0.199543	Promoter	AT2G07638	Promoter	AT2G07774	0.556439	0.0312192
2-3374763-3375612	2-3312930-3313797	0.524336	Promoter	AT2G07638	Promoter	AT2G07687	0.544095	0.0360124
2-3374763-3375612	2-3313937-3315145	0.484873	Promoter	AT2G07638	Promoter	AT2G07687	0.611296	0.0154673
2-3374763-3375612	2-3319581-3320490	0.323242	Promoter	AT2G07638	stop_codon	AT2G07631	0.601883	0.0175981
2-3374763-3375612	2-3321569-3322470	0.186594	Promoter	AT2G07638	three_prime_utr	AT2G07632	0.57734	0.024218
2-3374763-3375612	2-3324338-3325037	0.314167	Promoter	AT2G07638	Promoter	AT2G07632	0.582906	0.0225732
2-3374763-3375612	2-3326850-3327756	0.341431	Promoter	AT2G07638	Promoter	AT2G07633	0.564381	0.0283998
2-3374763-3375612	2-3329152-3330012	0.255431	Promoter	AT2G07638	Promoter	AT2G07633	0.641939	0.00987866
2-3374763-3375612	2-3330688-3331545	0.346535	Promoter	AT2G07638	gene	AT2G07633	0.549976	0.0336649
2-3374763-3375612	2-3331871-3332552	0.46021	Promoter	AT2G07638	gene	AT2G07792	0.597453	0.0186758
2-3374763-3375612	2-3332656-3333430	0.424292	Promoter	AT2G07638	gene	AT2G07792	0.544529	0.0358352
2-3374763-3375612	2-3334071-3334832	0.489503	Promoter	AT2G07638	Promoter	AT2G07689	0.606609	0.0165017
2-3374763-3375612	2-3334966-3335865	0.484408	Promoter	AT2G07638	Promoter	AT2G07689	0.604812	0.0169122
2-3374763-3375612	2-3336984-3338375	0.354757	Promoter	AT2G07638	Promoter	AT2G07636	0.596306	0.0189629
2-3374763-3375612	2-3342100-3342545	0.226007	Promoter	AT2G07638	Promoter	AT2G07691	0.55577	0.0314659
2-3374763-3375612	2-3342597-3342901	0.234675	Promoter	AT2G07638	Promoter	AT2G07692	0.631756	0.0115236
2-3374763-3375612	2-3345257-3346112	0.265958	Promoter	AT2G07638	Promoter	AT2G07695	0.661928	0.00718572
2-3374763-3375612	2-3346345-3347147	0.234323	Promoter	AT2G07638	Promoter	AT2G07695	0.619512	0.0137752
2-3374763-3375612	2-3348628-3349534	0.241976	Promoter	AT2G07638	gene	AT2G07785	0.626378	0.0124743
2-3374763-3375612	2-3354157-3355063	0.294492	Promoter	AT2G07638	Promoter	AT2G07696	0.662253	0.00714723
2-3374763-3375612	2-3356623-3357305	0.383016	Promoter	AT2G07638	Promoter	AT2G07798	0.553213	0.0324223
2-3374763-3375612	2-3357405-3357721	0.287312	Promoter	AT2G07638	Promoter	AT2G07798	0.568672	0.0269592
2-3374763-3375612	2-3358449-3359310	0.449921	Promoter	AT2G07638	gene	AT2G07798	0.589033	0.0208627
2-3374763-3375612	2-3360127-3360710	0.322027	Promoter	AT2G07638	gene	AT2G07798	0.547289	0.0347225
2-3374763-3375612	2-3360800-3361196	0.232998	Promoter	AT2G07638	gene	AT2G07798	0.655526	0.00797596
2-3374763-3375612	2-3362578-3363488	0.357713	Promoter	AT2G07638	gene	AT2G07698	0.754938	0.00113988
2-3374763-3375612	2-3364337-3365131	0.274196	Promoter	AT2G07638	Promoter	AT2G07667	0.664569	0.00687816
2-3374763-3375612	2-3365253-3365973	0.270057	Promoter	AT2G07638	gene	AT2G07667	0.548052	0.0344197
2-3374763-3375612	2-3366349-3366891	0.306431	Promoter	AT2G07638	gene	AT2G07667	0.627728	0.0122301
2-3374763-3375612	2-3367003-3367851	0.365553	Promoter	AT2G07638	three_prime_utr	AT2G07667	0.571012	0.0261972
2-3374763-3375612	2-3381457-3382364	0.400079	Promoter	AT2G07638	gene	AT2G07706	0.538224	0.038476
2-3374763-3375612	2-3388974-3389821	0.369759	Promoter	AT2G07638	gene	AT2G07641	0.682078	0.00509219
2-3374763-3375612	2-3393279-3393704	0.422032	Promoter	AT2G07638	Promoter	AT2G07641	0.596287	0.0189676
2-3374763-3375612	2-3393786-3394189	0.272349	Promoter	AT2G07638	Promoter	AT2G07641	0.598489	0.0184192
2-3374763-3375612	2-3394801-3395630	0.311281	Promoter	AT2G07638	Promoter	AT2G07641	0.583998	0.0222609
2-3374763-3375612	2-3395914-3396575	0.265668	Promoter	AT2G07638	Promoter	AT2G07642	0.721685	0.00238617
2-3374763-3375612	2-3396577-3397544	0.396728	Promoter	AT2G07638	Promoter	AT2G07642	0.571346	0.0260897
2-3374763-3375612	2-3398401-3399319	0.428005	Promoter	AT2G07638	Promoter	AT2G07642	0.627053	0.0123517
2-3374763-3375612	2-3399933-3400737	0.413315	Promoter	AT2G07638	Promoter	AT2G07642	0.569271	0.0267625
2-3374763-3375612	2-3404798-3405114	0.263669	Promoter	AT2G07638	Promoter	AT2G07643	0.788674	0.000475462
2-3374763-3375612	2-3405191-3405656	0.174727	Promoter	AT2G07638	Promoter	AT2G07644	0.645196	0.00939325
2-3374763-3375612	2-3406035-3406913	0.343855	Promoter	AT2G07638	Promoter	AT2G07713	0.582	0.0228351
2-3374763-3375612	2-3407281-3408209	0.334007	Promoter	AT2G07638	Promoter	AT2G07646	0.532728	0.0408946
2-3374763-3375612	2-3410636-3411536	0.162894	Promoter	AT2G07638	Promoter	AT2G07715	0.636502	0.0107324
2-3374763-3375612	2-3412310-3413216	0.396692	Promoter	AT2G07638	gene	AT2G07715	0.55561	0.0315253
2-3374763-3375612	2-3428607-3429512	0.322893	Promoter	AT2G07638	gene	AT2G07718	0.648541	0.00891438
2-3374763-3375612	2-3431108-3432016	0.318092	Promoter	AT2G07638	gene	AT2G07648	0.562449	0.0290672
2-3374763-3375612	2-3433701-3434651	0.39463	Promoter	AT2G07638	Promoter	AT2G07719	0.554077	0.032097
2-3374763-3375612	2-3438097-3438991	0.442334	Promoter	AT2G07638	Promoter	AT2G07722	0.65024	0.00867851
2-3374763-3375612	2-3439952-3440848	0.161233	Promoter	AT2G07638	gene	AT2G07652	0.598771	0.0183498
2-3374763-3375612	2-3442318-3443224	0.366899	Promoter	AT2G07638	Promoter	AT2G07652	0.544247	0.0359504
2-3374763-3375612	2-3453587-3454495	0.269147	Promoter	AT2G07638	Promoter	AT2G07728	0.555936	0.0314043
2-3374763-3375612	2-3455463-3456357	0.13041	Promoter	AT2G07638	gene	AT2G07728	0.771702	0.000751548
2-3374763-3375612	2-3458671-3459522	0.381592	Promoter	AT2G07638	Promoter	AT2G07820	0.6262	0.0125068
2-3374763-3375612	2-3460082-3460753	0.416923	Promoter	AT2G07638	gene	AT2G07656	0.641446	0.00995394
2-3374763-3375612	2-3460861-3461415	0.169124	Promoter	AT2G07638	gene	AT2G07656	0.626533	0.0124462
2-3374763-3375612	2-3463572-3464139	0.321707	Promoter	AT2G07638	exon	AT2G07758	0.635907	0.0108292
2-3374763-3375612	2-3464233-3464710	0.405337	Promoter	AT2G07638	exon	AT2G07758	0.582171	0.0227854
2-3374763-3375612	2-3465235-3465995	0.158587	Promoter	AT2G07638	three_prime_utr	AT2G07732	0.607498	0.0163015
2-3374763-3375612	2-3466559-3467461	0.228406	Promoter	AT2G07638	three_prime_utr	AT2G07732	0.592433	0.0199572
2-3374763-3375612	2-3467939-3468781	0.129344	Promoter	AT2G07638	gene	AT2G07732	0.591771	0.0201313
2-3374763-3375612	2-3469023-3469826	0.433542	Promoter	AT2G07638	Promoter	AT2G07732	0.637477	0.0105753
2-3374763-3375612	2-3474437-3475223	0.36039	Promoter	AT2G07638	Promoter	AT2G07827	0.548157	0.034378
2-3374763-3375612	2-3475690-3476573	0.340038	Promoter	AT2G07638	Promoter	AT2G07734	0.527323	0.0433816
2-3374763-3375612	2-3477832-3478745	0.431244	Promoter	AT2G07638	Promoter	AT2G07787	0.585567	0.0218177
2-3374763-3375612	2-3482008-3482875	0.28691	Promoter	AT2G07638	gene	AT2G07659	0.518622	0.0476174
2-3374763-3375612	2-3483501-3484388	0.422407	Promoter	AT2G07638	Promoter	AT2G07806	0.637081	0.0106389
2-3374763-3375612	2-3484587-3485419	0.34184	Promoter	AT2G07638	Promoter	AT2G07806	0.605111	0.0168434
2-3374763-3375612	2-3485997-3486838	0.471123	Promoter	AT2G07638	Promoter	AT2G07661	0.605872	0.0166692
2-3374763-3375612	2-3487261-3488042	0.149587	Promoter	AT2G07638	gene	AT2G07806	0.543197	0.0363816
2-3374763-3375612	2-3488382-3489216	0.428285	Promoter	AT2G07638	gene	AT2G07806	0.572571	0.0256985
2-3374763-3375612	2-3490093-3490689	0.344967	Promoter	AT2G07638	gene	AT2G05365	0.573516	0.0254001
2-3374763-3375612	2-3490698-3491356	0.400225	Promoter	AT2G07638	gene	AT2G05365	0.628079	0.0121673
2-3374763-3375612	2-3492089-3492809	0.372062	Promoter	AT2G07638	Promoter	AT2G07795	0.574447	0.0251082
2-3374763-3375612	2-3492930-3493741	0.34281	Promoter	AT2G07638	Promoter	AT2G07795	0.569099	0.0268187
2-3374763-3375612	2-3495032-3495770	0.40008	Promoter	AT2G07638	gene	AT2G07762	0.602257	0.0175092
2-3374763-3375612	2-3495868-3496281	0.28981	Promoter	AT2G07638	gene	AT2G07739	0.592456	0.0199512
2-3374763-3375612	2-3496922-3497826	0.460841	Promoter	AT2G07638	Promoter	AT2G07739	0.597417	0.0186846
2-3374763-3375612	2-3498265-3498900	0.335106	Promoter	AT2G07638	gene	AT2G07662	0.658621	0.00758589
2-3374763-3375612	2-3499124-3500006	0.384628	Promoter	AT2G07638	Promoter	AT2G07662	0.570769	0.0262756
2-3374763-3375612	2-3500456-3501277	0.441107	Promoter	AT2G07638	Promoter	AT2G07662	0.609292	0.0159032
2-3374763-3375612	2-3501325-3502297	0.361371	Promoter	AT2G07638	Promoter	AT2G07741	0.556203	0.0313059
2-3376424-3377456	2-3245006-3245669	0.385106	Promoter	AT2G07638	Promoter	AT2G07655	0.634862	0.011001
2-3376424-3377456	2-3259209-3259872	0.191795	Promoter	AT2G07638	Promoter	AT2G07613	0.603506	0.0172155
2-3376424-3377456	2-3260094-3260988	0.469349	Promoter	AT2G07638	Promoter	AT2G07613	0.613075	0.0150879
2-3376424-3377456	2-3263032-3263784	0.378134	Promoter	AT2G07638	Promoter	AT2G07684	0.654345	0.00812896
2-3376424-3377456	2-3264005-3264582	0.360102	Promoter	AT2G07638	Promoter	AT2G07684	0.627787	0.0122197
2-3376424-3377456	2-3265732-3266391	0.584847	Promoter	AT2G07638	Promoter	AT2G07621	0.653416	0.00825083
2-3376424-3377456	2-3267511-3268377	0.174393	Promoter	AT2G07638	Promoter	AT2G07674	0.606159	0.0166038
2-3376424-3377456	2-3268942-3269808	0.509516	Promoter	AT2G07638	Promoter	AT2G07674	0.629425	0.0119285
2-3376424-3377456	2-3271911-3272591	0.494429	Promoter	AT2G07638	Promoter	AT2G07676	0.662859	0.00707604
2-3376424-3377456	2-3275507-3276405	0.612019	Promoter	AT2G07638	Promoter	AT2G07623	0.613457	0.0150074
2-3376424-3377456	2-3278455-3279268	0.565524	Promoter	AT2G07638	Promoter	AT2G07678	0.553845	0.0321841
2-3376424-3377456	2-3280110-3281002	0.530337	Promoter	AT2G07638	Promoter	AT2G07678	0.681107	0.00518043
2-3376424-3377456	2-3281382-3282197	0.263217	Promoter	AT2G07638	gene	AT2G07678	0.630956	0.0116614
2-3376424-3377456	2-3283101-3284016	0.571159	Promoter	AT2G07638	gene	AT2G07678	0.589608	0.0207075
2-3376424-3377456	2-3291637-3292531	0.463138	Promoter	AT2G07638	gene	AT2G07681	0.662515	0.00711644
2-3376424-3377456	2-3292966-3293868	0.431459	Promoter	AT2G07638	three_prime_utr	AT2G07681	0.769864	0.000787955
2-3376424-3377456	2-3294123-3294985	0.579322	Promoter	AT2G07638	Promoter	AT2G07626	0.590168	0.020557
2-3376424-3377456	2-3295307-3295841	0.317844	Promoter	AT2G07638	Promoter	AT2G07626	0.567534	0.0273358
2-3376424-3377456	2-3295924-3296345	0.377231	Promoter	AT2G07638	Promoter	AT2G07626	0.553788	0.0322057
2-3376424-3377456	2-3296777-3297575	0.363815	Promoter	AT2G07638	gene	AT2G07626	0.611187	0.0154908
2-3376424-3377456	2-3298960-3299869	0.416658	Promoter	AT2G07638	Promoter	AT2G07627	0.574703	0.0250284
2-3376424-3377456	2-3303391-3304285	0.460349	Promoter	AT2G07638	Promoter	AT2G07772	0.598	0.01854
2-3376424-3377456	2-3307197-3307900	0.123643	Promoter	AT2G07638	Promoter	AT2G07774	0.644372	0.00951425
2-3376424-3377456	2-3308170-3308990	0.265875	Promoter	AT2G07638	Promoter	AT2G07774	0.556439	0.0312192
2-3376424-3377456	2-3312930-3313797	0.684134	Promoter	AT2G07638	Promoter	AT2G07687	0.544095	0.0360124
2-3376424-3377456	2-3313937-3315145	0.701302	Promoter	AT2G07638	Promoter	AT2G07687	0.611296	0.0154673
2-3376424-3377456	2-3319581-3320490	0.511608	Promoter	AT2G07638	stop_codon	AT2G07631	0.601883	0.0175981
2-3376424-3377456	2-3321569-3322470	0.256775	Promoter	AT2G07638	three_prime_utr	AT2G07632	0.57734	0.024218
2-3376424-3377456	2-3324338-3325037	0.45831	Promoter	AT2G07638	Promoter	AT2G07632	0.582906	0.0225732
2-3376424-3377456	2-3326850-3327756	0.503651	Promoter	AT2G07638	Promoter	AT2G07633	0.564381	0.0283998
2-3376424-3377456	2-3329152-3330012	0.366684	Promoter	AT2G07638	Promoter	AT2G07633	0.641939	0.00987866
2-3376424-3377456	2-3330688-3331545	0.591649	Promoter	AT2G07638	gene	AT2G07633	0.549976	0.0336649
2-3376424-3377456	2-3331871-3332552	0.674017	Promoter	AT2G07638	gene	AT2G07792	0.597453	0.0186758
2-3376424-3377456	2-3332656-3333430	0.601776	Promoter	AT2G07638	gene	AT2G07792	0.544529	0.0358352
2-3376424-3377456	2-3334071-3334832	0.728934	Promoter	AT2G07638	Promoter	AT2G07689	0.606609	0.0165017
2-3376424-3377456	2-3334966-3335865	0.725583	Promoter	AT2G07638	Promoter	AT2G07689	0.604812	0.0169122
2-3376424-3377456	2-3336984-3338375	0.532716	Promoter	AT2G07638	Promoter	AT2G07636	0.596306	0.0189629
2-3376424-3377456	2-3342100-3342545	0.285989	Promoter	AT2G07638	Promoter	AT2G07691	0.55577	0.0314659
2-3376424-3377456	2-3342597-3342901	0.346026	Promoter	AT2G07638	Promoter	AT2G07692	0.631756	0.0115236
2-3376424-3377456	2-3345257-3346112	0.344927	Promoter	AT2G07638	Promoter	AT2G07695	0.661928	0.00718572
2-3376424-3377456	2-3346345-3347147	0.318196	Promoter	AT2G07638	Promoter	AT2G07695	0.619512	0.0137752
2-3376424-3377456	2-3348628-3349534	0.360521	Promoter	AT2G07638	gene	AT2G07785	0.626378	0.0124743
2-3376424-3377456	2-3354157-3355063	0.478393	Promoter	AT2G07638	Promoter	AT2G07696	0.662253	0.00714723
2-3376424-3377456	2-3356623-3357305	0.54095	Promoter	AT2G07638	Promoter	AT2G07798	0.553213	0.0324223
2-3376424-3377456	2-3357405-3357721	0.416551	Promoter	AT2G07638	Promoter	AT2G07798	0.568672	0.0269592
2-3376424-3377456	2-3358449-3359310	0.610634	Promoter	AT2G07638	gene	AT2G07798	0.589033	0.0208627
2-3376424-3377456	2-3360127-3360710	0.483477	Promoter	AT2G07638	gene	AT2G07798	0.547289	0.0347225
2-3376424-3377456	2-3360800-3361196	0.418428	Promoter	AT2G07638	gene	AT2G07798	0.655526	0.00797596
2-3376424-3377456	2-3362578-3363488	0.495998	Promoter	AT2G07638	gene	AT2G07698	0.754938	0.00113988
2-3376424-3377456	2-3364337-3365131	0.391727	Promoter	AT2G07638	Promoter	AT2G07667	0.664569	0.00687816
2-3376424-3377456	2-3365253-3365973	0.318471	Promoter	AT2G07638	gene	AT2G07667	0.548052	0.0344197
2-3376424-3377456	2-3366349-3366891	0.46027	Promoter	AT2G07638	gene	AT2G07667	0.627728	0.0122301
2-3376424-3377456	2-3367003-3367851	0.501441	Promoter	AT2G07638	three_prime_utr	AT2G07667	0.571012	0.0261972
2-3376424-3377456	2-3381457-3382364	0.561027	Promoter	AT2G07638	gene	AT2G07706	0.538224	0.038476
2-3376424-3377456	2-3388974-3389821	0.495236	Promoter	AT2G07638	gene	AT2G07641	0.682078	0.00509219
2-3376424-3377456	2-3393279-3393704	0.589565	Promoter	AT2G07638	Promoter	AT2G07641	0.596287	0.0189676
2-3376424-3377456	2-3393786-3394189	0.354538	Promoter	AT2G07638	Promoter	AT2G07641	0.598489	0.0184192
2-3376424-3377456	2-3394801-3395630	0.443123	Promoter	AT2G07638	Promoter	AT2G07641	0.583998	0.0222609
2-3376424-3377456	2-3395914-3396575	0.39209	Promoter	AT2G07638	Promoter	AT2G07642	0.721685	0.00238617
2-3376424-3377456	2-3396577-3397544	0.557603	Promoter	AT2G07638	Promoter	AT2G07642	0.571346	0.0260897
2-3376424-3377456	2-3398401-3399319	0.577186	Promoter	AT2G07638	Promoter	AT2G07642	0.627053	0.0123517
2-3376424-3377456	2-3399933-3400737	0.597549	Promoter	AT2G07638	Promoter	AT2G07642	0.569271	0.0267625
2-3376424-3377456	2-3404798-3405114	0.343743	Promoter	AT2G07638	Promoter	AT2G07643	0.788674	0.000475462
2-3376424-3377456	2-3405191-3405656	0.176129	Promoter	AT2G07638	Promoter	AT2G07644	0.645196	0.00939325
2-3376424-3377456	2-3406035-3406913	0.48066	Promoter	AT2G07638	Promoter	AT2G07713	0.582	0.0228351
2-3376424-3377456	2-3407281-3408209	0.471209	Promoter	AT2G07638	Promoter	AT2G07646	0.532728	0.0408946
2-3376424-3377456	2-3408531-3409348	0.128812	Promoter	AT2G07638	Promoter	AT2G07714	0.660892	0.00730921
2-3376424-3377456	2-3410636-3411536	0.210464	Promoter	AT2G07638	Promoter	AT2G07715	0.636502	0.0107324
2-3376424-3377456	2-3412310-3413216	0.624861	Promoter	AT2G07638	gene	AT2G07715	0.55561	0.0315253
2-3376424-3377456	2-3428607-3429512	0.455981	Promoter	AT2G07638	gene	AT2G07718	0.648541	0.00891438
2-3376424-3377456	2-3431108-3432016	0.43967	Promoter	AT2G07638	gene	AT2G07648	0.562449	0.0290672
2-3376424-3377456	2-3433701-3434651	0.574059	Promoter	AT2G07638	Promoter	AT2G07719	0.554077	0.032097
2-3376424-3377456	2-3438097-3438991	0.727183	Promoter	AT2G07638	Promoter	AT2G07722	0.65024	0.00867851
2-3376424-3377456	2-3439952-3440848	0.208081	Promoter	AT2G07638	gene	AT2G07652	0.598771	0.0183498
2-3376424-3377456	2-3442318-3443224	0.505804	Promoter	AT2G07638	Promoter	AT2G07652	0.544247	0.0359504
2-3376424-3377456	2-3453587-3454495	0.376112	Promoter	AT2G07638	Promoter	AT2G07728	0.555936	0.0314043
2-3376424-3377456	2-3455463-3456357	0.165731	Promoter	AT2G07638	gene	AT2G07728	0.771702	0.000751548
2-3376424-3377456	2-3458671-3459522	0.552148	Promoter	AT2G07638	Promoter	AT2G07820	0.6262	0.0125068
2-3376424-3377456	2-3460082-3460753	0.569524	Promoter	AT2G07638	gene	AT2G07656	0.641446	0.00995394
2-3376424-3377456	2-3460861-3461415	0.242042	Promoter	AT2G07638	gene	AT2G07656	0.626533	0.0124462
2-3376424-3377456	2-3463572-3464139	0.468504	Promoter	AT2G07638	exon	AT2G07758	0.635907	0.0108292
2-3376424-3377456	2-3464233-3464710	0.597574	Promoter	AT2G07638	exon	AT2G07758	0.582171	0.0227854
2-3376424-3377456	2-3465235-3465995	0.23167	Promoter	AT2G07638	three_prime_utr	AT2G07732	0.607498	0.0163015
2-3376424-3377456	2-3466559-3467461	0.37822	Promoter	AT2G07638	three_prime_utr	AT2G07732	0.592433	0.0199572
2-3376424-3377456	2-3467939-3468781	0.175763	Promoter	AT2G07638	gene	AT2G07732	0.591771	0.0201313
2-3376424-3377456	2-3469023-3469826	0.600956	Promoter	AT2G07638	Promoter	AT2G07732	0.637477	0.0105753
2-3376424-3377456	2-3474437-3475223	0.531292	Promoter	AT2G07638	Promoter	AT2G07827	0.548157	0.034378
2-3376424-3377456	2-3475690-3476573	0.429413	Promoter	AT2G07638	Promoter	AT2G07734	0.527323	0.0433816
2-3376424-3377456	2-3477832-3478745	0.665335	Promoter	AT2G07638	Promoter	AT2G07787	0.585567	0.0218177
2-3376424-3377456	2-3482008-3482875	0.410563	Promoter	AT2G07638	gene	AT2G07659	0.518622	0.0476174
2-3376424-3377456	2-3483501-3484388	0.477821	Promoter	AT2G07638	Promoter	AT2G07806	0.637081	0.0106389
2-3376424-3377456	2-3484587-3485419	0.47559	Promoter	AT2G07638	Promoter	AT2G07806	0.605111	0.0168434
2-3376424-3377456	2-3485997-3486838	0.68688	Promoter	AT2G07638	Promoter	AT2G07661	0.605872	0.0166692
2-3376424-3377456	2-3487261-3488042	0.217723	Promoter	AT2G07638	gene	AT2G07806	0.543197	0.0363816
2-3376424-3377456	2-3488382-3489216	0.645528	Promoter	AT2G07638	gene	AT2G07806	0.572571	0.0256985
2-3376424-3377456	2-3490093-3490689	0.425236	Promoter	AT2G07638	gene	AT2G05365	0.573516	0.0254001
2-3376424-3377456	2-3490698-3491356	0.552527	Promoter	AT2G07638	gene	AT2G05365	0.628079	0.0121673
2-3376424-3377456	2-3492089-3492809	0.576507	Promoter	AT2G07638	Promoter	AT2G07795	0.574447	0.0251082
2-3376424-3377456	2-3492930-3493741	0.440419	Promoter	AT2G07638	Promoter	AT2G07795	0.569099	0.0268187
2-3376424-3377456	2-3495032-3495770	0.561479	Promoter	AT2G07638	gene	AT2G07762	0.602257	0.0175092
2-3376424-3377456	2-3495868-3496281	0.37408	Promoter	AT2G07638	gene	AT2G07739	0.592456	0.0199512
2-3376424-3377456	2-3496922-3497826	0.631652	Promoter	AT2G07638	Promoter	AT2G07739	0.597417	0.0186846
2-3376424-3377456	2-3498265-3498900	0.458262	Promoter	AT2G07638	gene	AT2G07662	0.658621	0.00758589
2-3376424-3377456	2-3499124-3500006	0.505888	Promoter	AT2G07638	Promoter	AT2G07662	0.570769	0.0262756
2-3376424-3377456	2-3500456-3501277	0.614464	Promoter	AT2G07638	Promoter	AT2G07662	0.609292	0.0159032
2-3376424-3377456	2-3501325-3502297	0.474117	Promoter	AT2G07638	Promoter	AT2G07741	0.556203	0.0313059
2-3499124-3500006	2-3244536-3244920	0.160054	Promoter	AT2G07662	Promoter	AT2G07655	0.784742	0.000530537
2-3499124-3500006	2-3245006-3245669	0.303062	Promoter	AT2G07662	Promoter	AT2G07655	0.710013	0.00302055
2-3499124-3500006	2-3254527-3255424	0.165216	Promoter	AT2G07662	gene	AT2G07779	0.777148	0.000651601
2-3499124-3500006	2-3259209-3259872	0.145151	Promoter	AT2G07662	Promoter	AT2G07613	0.736323	0.00174635
2-3499124-3500006	2-3260094-3260988	0.340501	Promoter	AT2G07662	Promoter	AT2G07613	0.727628	0.00210701
2-3499124-3500006	2-3263032-3263784	0.296668	Promoter	AT2G07662	Promoter	AT2G07684	0.701595	0.00355647
2-3499124-3500006	2-3264005-3264582	0.273235	Promoter	AT2G07662	Promoter	AT2G07684	0.712806	0.00285774
2-3499124-3500006	2-3265732-3266391	0.43991	Promoter	AT2G07662	Promoter	AT2G07621	0.715639	0.00269987
2-3499124-3500006	2-3267511-3268377	0.140573	Promoter	AT2G07662	Promoter	AT2G07674	0.72911	0.00204164
2-3499124-3500006	2-3268942-3269808	0.382657	Promoter	AT2G07662	Promoter	AT2G07674	0.718586	0.00254311
2-3499124-3500006	2-3271911-3272591	0.368583	Promoter	AT2G07662	Promoter	AT2G07676	0.677389	0.00552958
2-3499124-3500006	2-3275507-3276405	0.421583	Promoter	AT2G07662	Promoter	AT2G07623	0.711393	0.00293922
2-3499124-3500006	2-3278455-3279268	0.412989	Promoter	AT2G07662	Promoter	AT2G07678	0.742288	0.00152904
2-3499124-3500006	2-3280110-3281002	0.400848	Promoter	AT2G07662	Promoter	AT2G07678	0.659538	0.00747315
2-3499124-3500006	2-3281382-3282197	0.206505	Promoter	AT2G07662	gene	AT2G07678	0.745651	0.00141645
2-3499124-3500006	2-3283101-3284016	0.397413	Promoter	AT2G07662	gene	AT2G07678	0.740695	0.00158481
2-3499124-3500006	2-3291637-3292531	0.323527	Promoter	AT2G07662	gene	AT2G07681	0.683704	0.00494711
2-3499124-3500006	2-3292966-3293868	0.333732	Promoter	AT2G07662	three_prime_utr	AT2G07681	0.596464	0.0189231
2-3499124-3500006	2-3294123-3294985	0.424911	Promoter	AT2G07662	Promoter	AT2G07626	0.730013	0.00200264
2-3499124-3500006	2-3295307-3295841	0.230568	Promoter	AT2G07662	Promoter	AT2G07626	0.726488	0.00215842
2-3499124-3500006	2-3295924-3296345	0.304494	Promoter	AT2G07662	Promoter	AT2G07626	0.741872	0.00154343
2-3499124-3500006	2-3296777-3297575	0.28313	Promoter	AT2G07662	gene	AT2G07626	0.689125	0.00448686
2-3499124-3500006	2-3298960-3299869	0.274156	Promoter	AT2G07662	Promoter	AT2G07627	0.704487	0.00336448
2-3499124-3500006	2-3303391-3304285	0.355667	Promoter	AT2G07662	Promoter	AT2G07772	0.710299	0.00300354
2-3499124-3500006	2-3306254-3307075	0.338494	Promoter	AT2G07662	Promoter	AT2G07774	0.829182	0.000132351
2-3499124-3500006	2-3308170-3308990	0.227188	Promoter	AT2G07662	Promoter	AT2G07774	0.758044	0.00105781
2-3499124-3500006	2-3312930-3313797	0.519594	Promoter	AT2G07662	Promoter	AT2G07687	0.757937	0.00106054
2-3499124-3500006	2-3313937-3315145	0.533106	Promoter	AT2G07662	Promoter	AT2G07687	0.725981	0.00218158
2-3499124-3500006	2-3316311-3317174	0.20481	Promoter	AT2G07662	Promoter	AT2G07631	0.812032	0.000235888
2-3499124-3500006	2-3319581-3320490	0.344379	Promoter	AT2G07662	stop_codon	AT2G07631	0.751876	0.00122574
2-3499124-3500006	2-3321569-3322470	0.21607	Promoter	AT2G07662	three_prime_utr	AT2G07632	0.734154	0.00183127
2-3499124-3500006	2-3324338-3325037	0.345757	Promoter	AT2G07662	Promoter	AT2G07632	0.732649	0.00189215
2-3499124-3500006	2-3326850-3327756	0.370867	Promoter	AT2G07662	Promoter	AT2G07633	0.730124	0.00199787
2-3499124-3500006	2-3329152-3330012	0.274866	Promoter	AT2G07662	Promoter	AT2G07633	0.690331	0.00438921
2-3499124-3500006	2-3330688-3331545	0.379969	Promoter	AT2G07662	gene	AT2G07633	0.765001	0.00089123
2-3499124-3500006	2-3331871-3332552	0.501676	Promoter	AT2G07662	gene	AT2G07792	0.726347	0.00216483
2-3499124-3500006	2-3332656-3333430	0.469781	Promoter	AT2G07662	gene	AT2G07792	0.743709	0.00148063
2-3499124-3500006	2-3334071-3334832	0.526415	Promoter	AT2G07662	Promoter	AT2G07689	0.731493	0.00193999
2-3499124-3500006	2-3334966-3335865	0.518693	Promoter	AT2G07662	Promoter	AT2G07689	0.730612	0.00197707
2-3499124-3500006	2-3336984-3338375	0.39372	Promoter	AT2G07662	Promoter	AT2G07636	0.731584	0.00193615
2-3499124-3500006	2-3342100-3342545	0.240985	Promoter	AT2G07662	Promoter	AT2G07691	0.752234	0.00121544
2-3499124-3500006	2-3342597-3342901	0.232205	Promoter	AT2G07662	Promoter	AT2G07692	0.715052	0.00273198
2-3499124-3500006	2-3344191-3344996	0.147386	Promoter	AT2G07662	Promoter	AT2G07695	0.77432	0.000702058
2-3499124-3500006	2-3345257-3346112	0.271077	Promoter	AT2G07662	Promoter	AT2G07695	0.696204	0.00393766
2-3499124-3500006	2-3346345-3347147	0.250866	Promoter	AT2G07662	Promoter	AT2G07695	0.712709	0.0028633
2-3499124-3500006	2-3348628-3349534	0.26263	Promoter	AT2G07662	gene	AT2G07785	0.707813	0.00315393
2-3499124-3500006	2-3354157-3355063	0.31606	Promoter	AT2G07662	Promoter	AT2G07696	0.694308	0.00407924
2-3499124-3500006	2-3356623-3357305	0.399271	Promoter	AT2G07662	Promoter	AT2G07798	0.764356	0.000905711
2-3499124-3500006	2-3357405-3357721	0.325628	Promoter	AT2G07662	Promoter	AT2G07798	0.738356	0.00166965
2-3499124-3500006	2-3358449-3359310	0.477526	Promoter	AT2G07662	gene	AT2G07798	0.727505	0.00211253
2-3499124-3500006	2-3360127-3360710	0.355952	Promoter	AT2G07662	gene	AT2G07798	0.743807	0.00147731
2-3499124-3500006	2-3360800-3361196	0.24647	Promoter	AT2G07662	gene	AT2G07798	0.695928	0.00395805
2-3499124-3500006	2-3362578-3363488	0.384784	Promoter	AT2G07662	gene	AT2G07698	0.617073	0.0142618
2-3499124-3500006	2-3364337-3365131	0.32568	Promoter	AT2G07662	Promoter	AT2G07667	0.702664	0.00348453
2-3499124-3500006	2-3365253-3365973	0.305663	Promoter	AT2G07662	gene	AT2G07667	0.75478	0.00114419
2-3499124-3500006	2-3366349-3366891	0.325249	Promoter	AT2G07662	gene	AT2G07667	0.72295	0.00232441
2-3499124-3500006	2-3367003-3367851	0.375525	Promoter	AT2G07662	three_prime_utr	AT2G07667	0.752444	0.00120944
2-3499124-3500006	2-3374763-3375612	0.384628	Promoter	AT2G07662	Promoter	AT2G07638	0.759937	0.00101018
2-3499124-3500006	2-3376424-3377456	0.505888	Promoter	AT2G07662	Promoter	AT2G07638	0.738898	0.00164967
2-3499124-3500006	2-3377605-3378795	0.618226	Promoter	AT2G07662	gene	AT2G07638	0.720273	0.00245667
2-3499124-3500006	2-3381457-3382364	0.419807	Promoter	AT2G07662	gene	AT2G07706	0.779052	0.000619336
2-3499124-3500006	2-3388974-3389821	0.413857	Promoter	AT2G07662	gene	AT2G07641	0.666567	0.00665255
2-3499124-3500006	2-3393279-3393704	0.490791	Promoter	AT2G07662	Promoter	AT2G07641	0.733763	0.00184693
2-3499124-3500006	2-3393786-3394189	0.329459	Promoter	AT2G07662	Promoter	AT2G07641	0.727198	0.0021263
2-3499124-3500006	2-3394801-3395630	0.342273	Promoter	AT2G07662	Promoter	AT2G07641	0.730948	0.00196286
2-3499124-3500006	2-3395914-3396575	0.283057	Promoter	AT2G07662	Promoter	AT2G07642	0.635851	0.0108385
2-3499124-3500006	2-3396577-3397544	0.43516	Promoter	AT2G07662	Promoter	AT2G07642	0.741629	0.00155191
2-3499124-3500006	2-3398401-3399319	0.461879	Promoter	AT2G07662	Promoter	AT2G07642	0.715354	0.00271539
2-3499124-3500006	2-3399933-3400737	0.40545	Promoter	AT2G07662	Promoter	AT2G07642	0.747098	0.00137013
2-3499124-3500006	2-3404798-3405114	0.272031	Promoter	AT2G07662	Promoter	AT2G07643	0.585257	0.0219047
2-3499124-3500006	2-3405191-3405656	0.164398	Promoter	AT2G07662	Promoter	AT2G07644	0.705633	0.00329069
2-3499124-3500006	2-3406035-3406913	0.375724	Promoter	AT2G07662	Promoter	AT2G07713	0.734637	0.00181207
2-3499124-3500006	2-3407281-3408209	0.36695	Promoter	AT2G07662	Promoter	AT2G07646	0.767551	0.000835792
2-3499124-3500006	2-3408531-3409348	0.102713	Promoter	AT2G07662	Promoter	AT2G07714	0.683269	0.0049856
2-3499124-3500006	2-3410636-3411536	0.196711	Promoter	AT2G07662	Promoter	AT2G07715	0.726937	0.00213805
2-3499124-3500006	2-3412310-3413216	0.362936	Promoter	AT2G07662	gene	AT2G07715	0.748457	0.00132773
2-3499124-3500006	2-3418310-3419215	0.312181	Promoter	AT2G07662	Promoter	AT2G07718	0.831656	0.000121141
2-3499124-3500006	2-3428607-3429512	0.340321	Promoter	AT2G07662	gene	AT2G07718	0.71933	0.00250471
2-3499124-3500006	2-3431108-3432016	0.373464	Promoter	AT2G07662	gene	AT2G07648	0.771317	0.000759065
2-3499124-3500006	2-3433701-3434651	0.426347	Promoter	AT2G07662	Promoter	AT2G07719	0.759514	0.00102067
2-3499124-3500006	2-3438097-3438991	0.474844	Promoter	AT2G07662	Promoter	AT2G07722	0.706658	0.00322585
2-3499124-3500006	2-3439952-3440848	0.189872	Promoter	AT2G07662	gene	AT2G07652	0.746377	0.00139305
2-3499124-3500006	2-3442318-3443224	0.406506	Promoter	AT2G07662	Promoter	AT2G07652	0.746868	0.00137741
2-3499124-3500006	2-3446978-3447877	0.255682	Promoter	AT2G07662	Promoter	AT2G07815	0.799895	0.000343347
2-3499124-3500006	2-3451469-3452366	0.276528	Promoter	AT2G07662	gene	AT2G07727	0.842312	8.14e-05
2-3499124-3500006	2-3453587-3454495	0.27318	Promoter	AT2G07662	Promoter	AT2G07728	0.757937	0.00106055
2-3499124-3500006	2-3455463-3456357	0.130423	Promoter	AT2G07662	gene	AT2G07728	0.604815	0.0169115
2-3499124-3500006	2-3458671-3459522	0.438571	Promoter	AT2G07662	Promoter	AT2G07820	0.717134	0.00261939
2-3499124-3500006	2-3460082-3460753	0.426244	Promoter	AT2G07662	gene	AT2G07656	0.699662	0.00368963
2-3499124-3500006	2-3460861-3461415	0.196438	Promoter	AT2G07662	gene	AT2G07656	0.71037	0.00299936
2-3499124-3500006	2-3463572-3464139	0.363591	Promoter	AT2G07662	exon	AT2G07758	0.713558	0.00281512
2-3499124-3500006	2-3464233-3464710	0.455411	Promoter	AT2G07662	exon	AT2G07758	0.73872	0.00165623
2-3499124-3500006	2-3465235-3465995	0.176342	Promoter	AT2G07662	three_prime_utr	AT2G07732	0.726551	0.00215555
2-3499124-3500006	2-3466559-3467461	0.25735	Promoter	AT2G07662	three_prime_utr	AT2G07732	0.737147	0.00171493
2-3499124-3500006	2-3467939-3468781	0.154921	Promoter	AT2G07662	gene	AT2G07732	0.729902	0.0020074
2-3499124-3500006	2-3469023-3469826	0.450534	Promoter	AT2G07662	Promoter	AT2G07732	0.697431	0.0038482
2-3499124-3500006	2-3474437-3475223	0.402549	Promoter	AT2G07662	Promoter	AT2G07827	0.744774	0.00144516
2-3499124-3500006	2-3475690-3476573	0.383727	Promoter	AT2G07662	Promoter	AT2G07734	0.760804	0.000988952
2-3499124-3500006	2-3477832-3478745	0.464747	Promoter	AT2G07662	Promoter	AT2G07787	0.745543	0.00141998
2-3499124-3500006	2-3482008-3482875	0.307351	Promoter	AT2G07662	gene	AT2G07659	0.785601	0.000518076
2-3499124-3500006	2-3483501-3484388	0.407489	Promoter	AT2G07662	Promoter	AT2G07806	0.695651	0.00397855
2-3499124-3500006	2-3484587-3485419	0.350142	Promoter	AT2G07662	Promoter	AT2G07806	0.721642	0.00238832
2-3499124-3500006	2-3485997-3486838	0.50098	Promoter	AT2G07662	Promoter	AT2G07661	0.719334	0.00250447
2-3499124-3500006	2-3487261-3488042	0.170333	Promoter	AT2G07662	gene	AT2G07806	0.719626	0.00248954
2-3499124-3500006	2-3488382-3489216	0.495534	Promoter	AT2G07662	gene	AT2G07806	0.745292	0.00142814
2-3499124-3500006	2-3490093-3490689	0.350397	Promoter	AT2G07662	gene	AT2G05365	0.758671	0.00104184
2-3499124-3500006	2-3490698-3491356	0.426704	Promoter	AT2G07662	gene	AT2G05365	0.712145	0.00289565
2-3499124-3500006	2-3492089-3492809	0.37912	Promoter	AT2G07662	Promoter	AT2G07795	0.751236	0.00124434
2-3499124-3500006	2-3492930-3493741	0.40195	Promoter	AT2G07662	Promoter	AT2G07795	0.743141	0.00149982
2-3499124-3500006	2-3495032-3495770	0.447676	Promoter	AT2G07662	gene	AT2G07762	0.748932	0.00131319
2-3499124-3500006	2-3495868-3496281	0.329018	Promoter	AT2G07662	gene	AT2G07739	0.730706	0.0019731
2-3499124-3500006	2-3496922-3497826	0.562766	Promoter	AT2G07662	Promoter	AT2G07739	0.725937	0.00218363
2-3499124-3500006	2-3501325-3502297	0.296843	Promoter	AT2G07662	Promoter	AT2G07741	0.740926	0.00157663
2-3500456-3501277	2-3254527-3255424	0.187727	Promoter	AT2G07662	gene	AT2G07779	0.777148	0.000651601
2-3500456-3501277	2-3259209-3259872	0.197961	Promoter	AT2G07662	Promoter	AT2G07613	0.736323	0.00174635
2-3500456-3501277	2-3260094-3260988	0.460238	Promoter	AT2G07662	Promoter	AT2G07613	0.727628	0.00210701
2-3500456-3501277	2-3263032-3263784	0.355899	Promoter	AT2G07662	Promoter	AT2G07684	0.701595	0.00355647
2-3500456-3501277	2-3264005-3264582	0.361662	Promoter	AT2G07662	Promoter	AT2G07684	0.712806	0.00285774
2-3500456-3501277	2-3265732-3266391	0.591716	Promoter	AT2G07662	Promoter	AT2G07621	0.715639	0.00269987
2-3500456-3501277	2-3267511-3268377	0.193543	Promoter	AT2G07662	Promoter	AT2G07674	0.72911	0.00204164
2-3500456-3501277	2-3268942-3269808	0.49063	Promoter	AT2G07662	Promoter	AT2G07674	0.718586	0.00254311
2-3500456-3501277	2-3271911-3272591	0.497042	Promoter	AT2G07662	Promoter	AT2G07676	0.677389	0.00552958
2-3500456-3501277	2-3275507-3276405	0.522513	Promoter	AT2G07662	Promoter	AT2G07623	0.711393	0.00293922
2-3500456-3501277	2-3278455-3279268	0.517116	Promoter	AT2G07662	Promoter	AT2G07678	0.742288	0.00152904
2-3500456-3501277	2-3280110-3281002	0.546695	Promoter	AT2G07662	Promoter	AT2G07678	0.659538	0.00747315
2-3500456-3501277	2-3281382-3282197	0.291183	Promoter	AT2G07662	gene	AT2G07678	0.745651	0.00141645
2-3500456-3501277	2-3283101-3284016	0.48584	Promoter	AT2G07662	gene	AT2G07678	0.740695	0.00158481
2-3500456-3501277	2-3291637-3292531	0.424247	Promoter	AT2G07662	gene	AT2G07681	0.683704	0.00494711
2-3500456-3501277	2-3292966-3293868	0.451967	Promoter	AT2G07662	three_prime_utr	AT2G07681	0.596464	0.0189231
2-3500456-3501277	2-3294123-3294985	0.580416	Promoter	AT2G07662	Promoter	AT2G07626	0.730013	0.00200264
2-3500456-3501277	2-3295307-3295841	0.326443	Promoter	AT2G07662	Promoter	AT2G07626	0.726488	0.00215842
2-3500456-3501277	2-3295924-3296345	0.420538	Promoter	AT2G07662	Promoter	AT2G07626	0.741872	0.00154343
2-3500456-3501277	2-3296777-3297575	0.354252	Promoter	AT2G07662	gene	AT2G07626	0.689125	0.00448686
2-3500456-3501277	2-3298960-3299869	0.328563	Promoter	AT2G07662	Promoter	AT2G07627	0.704487	0.00336448
2-3500456-3501277	2-3303391-3304285	0.471587	Promoter	AT2G07662	Promoter	AT2G07772	0.710299	0.00300354
2-3500456-3501277	2-3306254-3307075	0.446285	Promoter	AT2G07662	Promoter	AT2G07774	0.829182	0.000132351
2-3500456-3501277	2-3307197-3307900	0.138648	Promoter	AT2G07662	Promoter	AT2G07774	0.704432	0.00336802
2-3500456-3501277	2-3308170-3308990	0.297209	Promoter	AT2G07662	Promoter	AT2G07774	0.758044	0.00105781
2-3500456-3501277	2-3312930-3313797	0.647915	Promoter	AT2G07662	Promoter	AT2G07687	0.757937	0.00106054
2-3500456-3501277	2-3313937-3315145	0.75005	Promoter	AT2G07662	Promoter	AT2G07687	0.725981	0.00218158
2-3500456-3501277	2-3316311-3317174	0.249512	Promoter	AT2G07662	Promoter	AT2G07631	0.812032	0.000235888
2-3500456-3501277	2-3319581-3320490	0.460562	Promoter	AT2G07662	stop_codon	AT2G07631	0.751876	0.00122574
2-3500456-3501277	2-3321569-3322470	0.32264	Promoter	AT2G07662	three_prime_utr	AT2G07632	0.734154	0.00183127
2-3500456-3501277	2-3324338-3325037	0.483792	Promoter	AT2G07662	Promoter	AT2G07632	0.732649	0.00189215
2-3500456-3501277	2-3326850-3327756	0.500104	Promoter	AT2G07662	Promoter	AT2G07633	0.730124	0.00199787
2-3500456-3501277	2-3329152-3330012	0.382539	Promoter	AT2G07662	Promoter	AT2G07633	0.690331	0.00438921
2-3500456-3501277	2-3330688-3331545	0.517965	Promoter	AT2G07662	gene	AT2G07633	0.765001	0.00089123
2-3500456-3501277	2-3331871-3332552	0.671775	Promoter	AT2G07662	gene	AT2G07792	0.726347	0.00216483
2-3500456-3501277	2-3332656-3333430	0.674665	Promoter	AT2G07662	gene	AT2G07792	0.743709	0.00148063
2-3500456-3501277	2-3334071-3334832	0.699325	Promoter	AT2G07662	Promoter	AT2G07689	0.731493	0.00193999
2-3500456-3501277	2-3334966-3335865	0.686394	Promoter	AT2G07662	Promoter	AT2G07689	0.730612	0.00197707
2-3500456-3501277	2-3336984-3338375	0.57882	Promoter	AT2G07662	Promoter	AT2G07636	0.731584	0.00193615
2-3500456-3501277	2-3342100-3342545	0.304679	Promoter	AT2G07662	Promoter	AT2G07691	0.752234	0.00121544
2-3500456-3501277	2-3342597-3342901	0.274117	Promoter	AT2G07662	Promoter	AT2G07692	0.715052	0.00273198
2-3500456-3501277	2-3344191-3344996	0.21138	Promoter	AT2G07662	Promoter	AT2G07695	0.77432	0.000702058
2-3500456-3501277	2-3345257-3346112	0.321878	Promoter	AT2G07662	Promoter	AT2G07695	0.696204	0.00393766
2-3500456-3501277	2-3346345-3347147	0.33221	Promoter	AT2G07662	Promoter	AT2G07695	0.712709	0.0028633
2-3500456-3501277	2-3348628-3349534	0.353071	Promoter	AT2G07662	gene	AT2G07785	0.707813	0.00315393
2-3500456-3501277	2-3354157-3355063	0.419772	Promoter	AT2G07662	Promoter	AT2G07696	0.694308	0.00407924
2-3500456-3501277	2-3356623-3357305	0.521892	Promoter	AT2G07662	Promoter	AT2G07798	0.764356	0.000905711
2-3500456-3501277	2-3357405-3357721	0.456955	Promoter	AT2G07662	Promoter	AT2G07798	0.738356	0.00166965
2-3500456-3501277	2-3358449-3359310	0.622653	Promoter	AT2G07662	gene	AT2G07798	0.727505	0.00211253
2-3500456-3501277	2-3360127-3360710	0.485287	Promoter	AT2G07662	gene	AT2G07798	0.743807	0.00147731
2-3500456-3501277	2-3360800-3361196	0.315908	Promoter	AT2G07662	gene	AT2G07798	0.695928	0.00395805
2-3500456-3501277	2-3362578-3363488	0.52703	Promoter	AT2G07662	gene	AT2G07698	0.617073	0.0142618
2-3500456-3501277	2-3364337-3365131	0.48185	Promoter	AT2G07662	Promoter	AT2G07667	0.702664	0.00348453
2-3500456-3501277	2-3365253-3365973	0.439567	Promoter	AT2G07662	gene	AT2G07667	0.75478	0.00114419
2-3500456-3501277	2-3366349-3366891	0.435251	Promoter	AT2G07662	gene	AT2G07667	0.72295	0.00232441
2-3500456-3501277	2-3367003-3367851	0.490835	Promoter	AT2G07662	three_prime_utr	AT2G07667	0.752444	0.00120944
2-3500456-3501277	2-3374763-3375612	0.441107	Promoter	AT2G07662	Promoter	AT2G07638	0.759937	0.00101018
2-3500456-3501277	2-3376424-3377456	0.614464	Promoter	AT2G07662	Promoter	AT2G07638	0.738898	0.00164967
2-3500456-3501277	2-3377605-3378795	0.701591	Promoter	AT2G07662	gene	AT2G07638	0.720273	0.00245667
2-3500456-3501277	2-3381457-3382364	0.531753	Promoter	AT2G07662	gene	AT2G07706	0.779052	0.000619336
2-3500456-3501277	2-3388974-3389821	0.550141	Promoter	AT2G07662	gene	AT2G07641	0.666567	0.00665255
2-3500456-3501277	2-3393279-3393704	0.677055	Promoter	AT2G07662	Promoter	AT2G07641	0.733763	0.00184693
2-3500456-3501277	2-3393786-3394189	0.461986	Promoter	AT2G07662	Promoter	AT2G07641	0.727198	0.0021263
2-3500456-3501277	2-3394801-3395630	0.470668	Promoter	AT2G07662	Promoter	AT2G07641	0.730948	0.00196286
2-3500456-3501277	2-3395914-3396575	0.363325	Promoter	AT2G07662	Promoter	AT2G07642	0.635851	0.0108385
2-3500456-3501277	2-3396577-3397544	0.564094	Promoter	AT2G07662	Promoter	AT2G07642	0.741629	0.00155191
2-3500456-3501277	2-3398401-3399319	0.632441	Promoter	AT2G07662	Promoter	AT2G07642	0.715354	0.00271539
2-3500456-3501277	2-3399933-3400737	0.456869	Promoter	AT2G07662	Promoter	AT2G07642	0.747098	0.00137013
2-3500456-3501277	2-3404798-3405114	0.337139	Promoter	AT2G07662	Promoter	AT2G07643	0.585257	0.0219047
2-3500456-3501277	2-3405191-3405656	0.176022	Promoter	AT2G07662	Promoter	AT2G07644	0.705633	0.00329069
2-3500456-3501277	2-3406035-3406913	0.524482	Promoter	AT2G07662	Promoter	AT2G07713	0.734637	0.00181207
2-3500456-3501277	2-3407281-3408209	0.493053	Promoter	AT2G07662	Promoter	AT2G07646	0.767551	0.000835792
2-3500456-3501277	2-3408531-3409348	0.140304	Promoter	AT2G07662	Promoter	AT2G07714	0.683269	0.0049856
2-3500456-3501277	2-3410636-3411536	0.297065	Promoter	AT2G07662	Promoter	AT2G07715	0.726937	0.00213805
2-3500456-3501277	2-3412310-3413216	0.402948	Promoter	AT2G07662	gene	AT2G07715	0.748457	0.00132773
2-3500456-3501277	2-3418310-3419215	0.42061	Promoter	AT2G07662	Promoter	AT2G07718	0.831656	0.000121141
2-3500456-3501277	2-3428607-3429512	0.458568	Promoter	AT2G07662	gene	AT2G07718	0.71933	0.00250471
2-3500456-3501277	2-3431108-3432016	0.538109	Promoter	AT2G07662	gene	AT2G07648	0.771317	0.000759065
2-3500456-3501277	2-3433701-3434651	0.579555	Promoter	AT2G07662	Promoter	AT2G07719	0.759514	0.00102067
2-3500456-3501277	2-3438097-3438991	0.622503	Promoter	AT2G07662	Promoter	AT2G07722	0.706658	0.00322585
2-3500456-3501277	2-3439952-3440848	0.274911	Promoter	AT2G07662	gene	AT2G07652	0.746377	0.00139305
2-3500456-3501277	2-3442318-3443224	0.544111	Promoter	AT2G07662	Promoter	AT2G07652	0.746868	0.00137741
2-3500456-3501277	2-3446978-3447877	0.279744	Promoter	AT2G07662	Promoter	AT2G07815	0.799895	0.000343347
2-3500456-3501277	2-3451469-3452366	0.329179	Promoter	AT2G07662	gene	AT2G07727	0.842312	8.14e-05
2-3500456-3501277	2-3453587-3454495	0.354038	Promoter	AT2G07662	Promoter	AT2G07728	0.757937	0.00106055
2-3500456-3501277	2-3455463-3456357	0.14801	Promoter	AT2G07662	gene	AT2G07728	0.604815	0.0169115
2-3500456-3501277	2-3458671-3459522	0.635533	Promoter	AT2G07662	Promoter	AT2G07820	0.717134	0.00261939
2-3500456-3501277	2-3460082-3460753	0.5507	Promoter	AT2G07662	gene	AT2G07656	0.699662	0.00368963
2-3500456-3501277	2-3460861-3461415	0.280479	Promoter	AT2G07662	gene	AT2G07656	0.71037	0.00299936
2-3500456-3501277	2-3463572-3464139	0.509927	Promoter	AT2G07662	exon	AT2G07758	0.713558	0.00281512
2-3500456-3501277	2-3464233-3464710	0.626447	Promoter	AT2G07662	exon	AT2G07758	0.73872	0.00165623
2-3500456-3501277	2-3465235-3465995	0.245203	Promoter	AT2G07662	three_prime_utr	AT2G07732	0.726551	0.00215555
2-3500456-3501277	2-3466559-3467461	0.372066	Promoter	AT2G07662	three_prime_utr	AT2G07732	0.737147	0.00171493
2-3500456-3501277	2-3467939-3468781	0.220032	Promoter	AT2G07662	gene	AT2G07732	0.729902	0.0020074
2-3500456-3501277	2-3469023-3469826	0.567127	Promoter	AT2G07662	Promoter	AT2G07732	0.697431	0.0038482
2-3500456-3501277	2-3474437-3475223	0.552398	Promoter	AT2G07662	Promoter	AT2G07827	0.744774	0.00144516
2-3500456-3501277	2-3475690-3476573	0.579445	Promoter	AT2G07662	Promoter	AT2G07734	0.760804	0.000988952
2-3500456-3501277	2-3477832-3478745	0.615527	Promoter	AT2G07662	Promoter	AT2G07787	0.745543	0.00141998
2-3500456-3501277	2-3482008-3482875	0.41606	Promoter	AT2G07662	gene	AT2G07659	0.785601	0.000518076
2-3500456-3501277	2-3483501-3484388	0.438507	Promoter	AT2G07662	Promoter	AT2G07806	0.695651	0.00397855
2-3500456-3501277	2-3484587-3485419	0.45282	Promoter	AT2G07662	Promoter	AT2G07806	0.721642	0.00238832
2-3500456-3501277	2-3485997-3486838	0.664706	Promoter	AT2G07662	Promoter	AT2G07661	0.719334	0.00250447
2-3500456-3501277	2-3487261-3488042	0.231239	Promoter	AT2G07662	gene	AT2G07806	0.719626	0.00248954
2-3500456-3501277	2-3488382-3489216	0.687245	Promoter	AT2G07662	gene	AT2G07806	0.745292	0.00142814
2-3500456-3501277	2-3490093-3490689	0.440569	Promoter	AT2G07662	gene	AT2G05365	0.758671	0.00104184
2-3500456-3501277	2-3490698-3491356	0.57172	Promoter	AT2G07662	gene	AT2G05365	0.712145	0.00289565
2-3500456-3501277	2-3492089-3492809	0.453656	Promoter	AT2G07662	Promoter	AT2G07795	0.751236	0.00124434
2-3500456-3501277	2-3492930-3493741	0.584363	Promoter	AT2G07662	Promoter	AT2G07795	0.743141	0.00149982
2-3500456-3501277	2-3495032-3495770	0.613395	Promoter	AT2G07662	gene	AT2G07762	0.748932	0.00131319
2-3500456-3501277	2-3495868-3496281	0.435426	Promoter	AT2G07662	gene	AT2G07739	0.730706	0.0019731
2-3500456-3501277	2-3496922-3497826	0.785308	Promoter	AT2G07662	Promoter	AT2G07739	0.725937	0.00218363
2-3500456-3501277	2-3501325-3502297	0.398983	Promoter	AT2G07662	Promoter	AT2G07741	0.740926	0.00157663
2-3267511-3268377	2-3260094-3260988	0.137011	Promoter	AT2G07674	Promoter	AT2G07613	0.614608	0.014767
2-3267511-3268377	2-3263032-3263784	0.100019	Promoter	AT2G07674	Promoter	AT2G07684	0.601729	0.0176346
2-3267511-3268377	2-3264005-3264582	0.109545	Promoter	AT2G07674	Promoter	AT2G07684	0.603119	0.0173061
2-3267511-3268377	2-3265732-3266391	0.17932	Promoter	AT2G07674	Promoter	AT2G07621	0.570928	0.0262241
2-3267511-3268377	2-3271911-3272591	0.144633	Promoter	AT2G07674	Promoter	AT2G07676	0.553302	0.032389
2-3267511-3268377	2-3275507-3276405	0.130159	Promoter	AT2G07674	Promoter	AT2G07623	0.630197	0.0117933
2-3267511-3268377	2-3278455-3279268	0.145431	Promoter	AT2G07674	Promoter	AT2G07678	0.633068	0.0113005
2-3267511-3268377	2-3280110-3281002	0.156609	Promoter	AT2G07674	Promoter	AT2G07678	0.585724	0.0217737
2-3267511-3268377	2-3283101-3284016	0.134072	Promoter	AT2G07674	gene	AT2G07678	0.607808	0.0162321
2-3267511-3268377	2-3291637-3292531	0.118201	Promoter	AT2G07674	gene	AT2G07681	0.551604	0.0330356
2-3267511-3268377	2-3294123-3294985	0.159841	Promoter	AT2G07674	Promoter	AT2G07626	0.633148	0.0112871
2-3267511-3268377	2-3295924-3296345	0.113898	Promoter	AT2G07674	Promoter	AT2G07626	0.693261	0.00415911
2-3267511-3268377	2-3298960-3299869	0.101087	Promoter	AT2G07674	Promoter	AT2G07627	0.609949	0.0157592
2-3267511-3268377	2-3303391-3304285	0.142329	Promoter	AT2G07674	Promoter	AT2G07772	0.681541	0.00514081
2-3267511-3268377	2-3306254-3307075	0.126353	Promoter	AT2G07674	Promoter	AT2G07774	0.722177	0.00236199
2-3267511-3268377	2-3312930-3313797	0.191881	Promoter	AT2G07674	Promoter	AT2G07687	0.640846	0.010046
2-3267511-3268377	2-3313937-3315145	0.212959	Promoter	AT2G07674	Promoter	AT2G07687	0.61605	0.0144698
2-3267511-3268377	2-3319581-3320490	0.141324	Promoter	AT2G07674	stop_codon	AT2G07631	0.575802	0.0246884
2-3267511-3268377	2-3324338-3325037	0.144901	Promoter	AT2G07674	Promoter	AT2G07632	0.606693	0.0164829
2-3267511-3268377	2-3326850-3327756	0.153259	Promoter	AT2G07674	Promoter	AT2G07633	0.620834	0.013517
2-3267511-3268377	2-3329152-3330012	0.115274	Promoter	AT2G07674	Promoter	AT2G07633	0.592603	0.0199127
2-3267511-3268377	2-3330688-3331545	0.13849	Promoter	AT2G07674	gene	AT2G07633	0.631489	0.0115695
2-3267511-3268377	2-3331871-3332552	0.186586	Promoter	AT2G07674	gene	AT2G07792	0.626554	0.0124423
2-3267511-3268377	2-3332656-3333430	0.188368	Promoter	AT2G07674	gene	AT2G07792	0.669233	0.00636058
2-3267511-3268377	2-3334071-3334832	0.225035	Promoter	AT2G07674	Promoter	AT2G07689	0.614295	0.0148321
2-3267511-3268377	2-3334966-3335865	0.205973	Promoter	AT2G07674	Promoter	AT2G07689	0.607519	0.0162969
2-3267511-3268377	2-3336984-3338375	0.183586	Promoter	AT2G07674	Promoter	AT2G07636	0.637955	0.0104988
2-3267511-3268377	2-3348628-3349534	0.103841	Promoter	AT2G07674	gene	AT2G07785	0.596207	0.0189877
2-3267511-3268377	2-3354157-3355063	0.120363	Promoter	AT2G07674	Promoter	AT2G07696	0.550115	0.0336106
2-3267511-3268377	2-3356623-3357305	0.150236	Promoter	AT2G07674	Promoter	AT2G07798	0.641474	0.00994956
2-3267511-3268377	2-3357405-3357721	0.12396	Promoter	AT2G07674	Promoter	AT2G07798	0.570734	0.0262867
2-3267511-3268377	2-3358449-3359310	0.171918	Promoter	AT2G07674	gene	AT2G07798	0.61697	0.0142826
2-3267511-3268377	2-3360127-3360710	0.139808	Promoter	AT2G07674	gene	AT2G07798	0.657992	0.00766392
2-3267511-3268377	2-3364337-3365131	0.129176	Promoter	AT2G07674	Promoter	AT2G07667	0.59066	0.0204256
2-3267511-3268377	2-3365253-3365973	0.152558	Promoter	AT2G07674	gene	AT2G07667	0.605242	0.0168132
2-3267511-3268377	2-3366349-3366891	0.122712	Promoter	AT2G07674	gene	AT2G07667	0.570935	0.0262219
2-3267511-3268377	2-3367003-3367851	0.146025	Promoter	AT2G07674	three_prime_utr	AT2G07667	0.650548	0.00863628
2-3267511-3268377	2-3374763-3375612	0.126297	Promoter	AT2G07674	Promoter	AT2G07638	0.647625	0.00904358
2-3267511-3268377	2-3376424-3377456	0.174393	Promoter	AT2G07674	Promoter	AT2G07638	0.607479	0.0163059
2-3267511-3268377	2-3377605-3378795	0.198963	Promoter	AT2G07674	gene	AT2G07638	0.592645	0.0199017
2-3267511-3268377	2-3381457-3382364	0.162242	Promoter	AT2G07674	gene	AT2G07706	0.671274	0.00614389
2-3267511-3268377	2-3388974-3389821	0.153409	Promoter	AT2G07674	gene	AT2G07641	0.552573	0.0326653
2-3267511-3268377	2-3393279-3393704	0.184984	Promoter	AT2G07674	Promoter	AT2G07641	0.622546	0.013188
2-3267511-3268377	2-3393786-3394189	0.12577	Promoter	AT2G07674	Promoter	AT2G07641	0.618481	0.0139793
2-3267511-3268377	2-3394801-3395630	0.14087	Promoter	AT2G07674	Promoter	AT2G07641	0.668726	0.00641526
2-3267511-3268377	2-3395914-3396575	0.11159	Promoter	AT2G07674	Promoter	AT2G07642	0.519458	0.0471977
2-3267511-3268377	2-3396577-3397544	0.155626	Promoter	AT2G07674	Promoter	AT2G07642	0.627487	0.0122735
2-3267511-3268377	2-3398401-3399319	0.22287	Promoter	AT2G07674	Promoter	AT2G07642	0.608562	0.0160644
2-3267511-3268377	2-3399933-3400737	0.137175	Promoter	AT2G07674	Promoter	AT2G07642	0.621347	0.0134177
2-3267511-3268377	2-3406035-3406913	0.151335	Promoter	AT2G07674	Promoter	AT2G07713	0.61582	0.0145168
2-3267511-3268377	2-3407281-3408209	0.149064	Promoter	AT2G07674	Promoter	AT2G07646	0.650512	0.00864126
2-3267511-3268377	2-3412310-3413216	0.133867	Promoter	AT2G07674	gene	AT2G07715	0.650684	0.00861772
2-3267511-3268377	2-3418310-3419215	0.128336	Promoter	AT2G07674	Promoter	AT2G07718	0.673416	0.00592285
2-3267511-3268377	2-3428607-3429512	0.138177	Promoter	AT2G07674	gene	AT2G07718	0.577866	0.024059
2-3267511-3268377	2-3431108-3432016	0.146419	Promoter	AT2G07674	gene	AT2G07648	0.632347	0.0114227
2-3267511-3268377	2-3433701-3434651	0.168475	Promoter	AT2G07674	Promoter	AT2G07719	0.637138	0.0106297
2-3267511-3268377	2-3438097-3438991	0.181142	Promoter	AT2G07674	Promoter	AT2G07722	0.551304	0.033151
2-3267511-3268377	2-3442318-3443224	0.150645	Promoter	AT2G07674	Promoter	AT2G07652	0.634048	0.0111361
2-3267511-3268377	2-3453587-3454495	0.108592	Promoter	AT2G07674	Promoter	AT2G07728	0.644759	0.00945734
2-3267511-3268377	2-3458671-3459522	0.174039	Promoter	AT2G07674	Promoter	AT2G07820	0.563612	0.028664
2-3267511-3268377	2-3460082-3460753	0.165657	Promoter	AT2G07674	gene	AT2G07656	0.593032	0.019801
2-3267511-3268377	2-3463572-3464139	0.142238	Promoter	AT2G07674	exon	AT2G07758	0.574796	0.0249994
2-3267511-3268377	2-3464233-3464710	0.181744	Promoter	AT2G07674	exon	AT2G07758	0.612436	0.0152233
2-3267511-3268377	2-3466559-3467461	0.108643	Promoter	AT2G07674	three_prime_utr	AT2G07732	0.64144	0.00995474
2-3267511-3268377	2-3469023-3469826	0.165886	Promoter	AT2G07674	Promoter	AT2G07732	0.529903	0.0421808
2-3267511-3268377	2-3474437-3475223	0.155705	Promoter	AT2G07674	Promoter	AT2G07827	0.615002	0.0146853
2-3267511-3268377	2-3475690-3476573	0.144103	Promoter	AT2G07674	Promoter	AT2G07734	0.648733	0.00888753
2-3267511-3268377	2-3477832-3478745	0.181464	Promoter	AT2G07674	Promoter	AT2G07787	0.604976	0.0168743
2-3267511-3268377	2-3482008-3482875	0.124991	Promoter	AT2G07674	gene	AT2G07659	0.623365	0.0130329
2-3267511-3268377	2-3483501-3484388	0.128164	Promoter	AT2G07674	Promoter	AT2G07806	0.608673	0.0160399
2-3267511-3268377	2-3484587-3485419	0.140452	Promoter	AT2G07674	Promoter	AT2G07806	0.610377	0.0156659
2-3267511-3268377	2-3485997-3486838	0.195212	Promoter	AT2G07674	Promoter	AT2G07661	0.615123	0.0146603
2-3267511-3268377	2-3488382-3489216	0.181178	Promoter	AT2G07674	gene	AT2G07806	0.627132	0.0123375
2-3267511-3268377	2-3490093-3490689	0.153694	Promoter	AT2G07674	gene	AT2G05365	0.624645	0.0127933
2-3267511-3268377	2-3490698-3491356	0.186179	Promoter	AT2G07674	gene	AT2G05365	0.598123	0.0185096
2-3267511-3268377	2-3492089-3492809	0.127379	Promoter	AT2G07674	Promoter	AT2G07795	0.595434	0.0191832
2-3267511-3268377	2-3492930-3493741	0.187715	Promoter	AT2G07674	Promoter	AT2G07795	0.638401	0.010428
2-3267511-3268377	2-3495032-3495770	0.168264	Promoter	AT2G07674	gene	AT2G07762	0.602235	0.0175146
2-3267511-3268377	2-3495868-3496281	0.117845	Promoter	AT2G07674	gene	AT2G07739	0.650849	0.00859528
2-3267511-3268377	2-3496922-3497826	0.206109	Promoter	AT2G07674	Promoter	AT2G07739	0.609063	0.0159537
2-3267511-3268377	2-3498265-3498900	0.13687	Promoter	AT2G07674	gene	AT2G07662	0.586259	0.0216246
2-3267511-3268377	2-3499124-3500006	0.140573	Promoter	AT2G07674	Promoter	AT2G07662	0.643538	0.00963801
2-3267511-3268377	2-3500456-3501277	0.193543	Promoter	AT2G07674	Promoter	AT2G07662	0.59304	0.0197988
2-3267511-3268377	2-3501325-3502297	0.142197	Promoter	AT2G07674	Promoter	AT2G07741	0.656135	0.00789794
2-3268942-3269808	2-3244536-3244920	0.147126	Promoter	AT2G07674	Promoter	AT2G07655	0.739061	0.00164371
2-3268942-3269808	2-3245006-3245669	0.278583	Promoter	AT2G07674	Promoter	AT2G07655	0.593606	0.0196518
2-3268942-3269808	2-3254527-3255424	0.15213	Promoter	AT2G07674	gene	AT2G07779	0.680565	0.00523019
2-3268942-3269808	2-3259209-3259872	0.150655	Promoter	AT2G07674	Promoter	AT2G07613	0.664722	0.00686076
2-3268942-3269808	2-3260094-3260988	0.353581	Promoter	AT2G07674	Promoter	AT2G07613	0.614608	0.014767
2-3268942-3269808	2-3263032-3263784	0.278578	Promoter	AT2G07674	Promoter	AT2G07684	0.601729	0.0176346
2-3268942-3269808	2-3264005-3264582	0.280002	Promoter	AT2G07674	Promoter	AT2G07684	0.603119	0.0173061
2-3268942-3269808	2-3265732-3266391	0.465985	Promoter	AT2G07674	Promoter	AT2G07621	0.570928	0.0262241
2-3268942-3269808	2-3271911-3272591	0.367156	Promoter	AT2G07674	Promoter	AT2G07676	0.553302	0.032389
2-3268942-3269808	2-3275507-3276405	0.403967	Promoter	AT2G07674	Promoter	AT2G07623	0.630197	0.0117933
2-3268942-3269808	2-3278455-3279268	0.404874	Promoter	AT2G07674	Promoter	AT2G07678	0.633068	0.0113005
2-3268942-3269808	2-3280110-3281002	0.430349	Promoter	AT2G07674	Promoter	AT2G07678	0.585724	0.0217737
2-3268942-3269808	2-3281382-3282197	0.216407	Promoter	AT2G07674	gene	AT2G07678	0.607928	0.0162055
2-3268942-3269808	2-3283101-3284016	0.38542	Promoter	AT2G07674	gene	AT2G07678	0.607808	0.0162321
2-3268942-3269808	2-3291637-3292531	0.331349	Promoter	AT2G07674	gene	AT2G07681	0.551604	0.0330356
2-3268942-3269808	2-3294123-3294985	0.43363	Promoter	AT2G07674	Promoter	AT2G07626	0.633148	0.0112871
2-3268942-3269808	2-3295307-3295841	0.265629	Promoter	AT2G07674	Promoter	AT2G07626	0.584587	0.0220936
2-3268942-3269808	2-3295924-3296345	0.300687	Promoter	AT2G07674	Promoter	AT2G07626	0.693261	0.00415911
2-3268942-3269808	2-3296777-3297575	0.278873	Promoter	AT2G07674	gene	AT2G07626	0.625536	0.0126286
2-3268942-3269808	2-3298960-3299869	0.289193	Promoter	AT2G07674	Promoter	AT2G07627	0.609949	0.0157592
2-3268942-3269808	2-3303391-3304285	0.36416	Promoter	AT2G07674	Promoter	AT2G07772	0.681541	0.00514081
2-3268942-3269808	2-3306254-3307075	0.342362	Promoter	AT2G07674	Promoter	AT2G07774	0.722177	0.00236199
2-3268942-3269808	2-3307197-3307900	0.100632	Promoter	AT2G07674	Promoter	AT2G07774	0.539001	0.0381433
2-3268942-3269808	2-3308170-3308990	0.210887	Promoter	AT2G07674	Promoter	AT2G07774	0.612525	0.0152044
2-3268942-3269808	2-3312930-3313797	0.514452	Promoter	AT2G07674	Promoter	AT2G07687	0.640846	0.010046
2-3268942-3269808	2-3313937-3315145	0.548488	Promoter	AT2G07674	Promoter	AT2G07687	0.61605	0.0144698
2-3268942-3269808	2-3316311-3317174	0.206805	Promoter	AT2G07674	Promoter	AT2G07631	0.654433	0.00811742
2-3268942-3269808	2-3319581-3320490	0.370702	Promoter	AT2G07674	stop_codon	AT2G07631	0.575802	0.0246884
2-3268942-3269808	2-3321569-3322470	0.213157	Promoter	AT2G07674	three_prime_utr	AT2G07632	0.639063	0.0103234
2-3268942-3269808	2-3324338-3325037	0.362729	Promoter	AT2G07674	Promoter	AT2G07632	0.606693	0.0164829
2-3268942-3269808	2-3326850-3327756	0.403263	Promoter	AT2G07674	Promoter	AT2G07633	0.620834	0.013517
2-3268942-3269808	2-3329152-3330012	0.294797	Promoter	AT2G07674	Promoter	AT2G07633	0.592603	0.0199127
2-3268942-3269808	2-3330688-3331545	0.397847	Promoter	AT2G07674	gene	AT2G07633	0.631489	0.0115695
2-3268942-3269808	2-3331871-3332552	0.498951	Promoter	AT2G07674	gene	AT2G07792	0.626554	0.0124423
2-3268942-3269808	2-3332656-3333430	0.471105	Promoter	AT2G07674	gene	AT2G07792	0.669233	0.00636058
2-3268942-3269808	2-3334071-3334832	0.576518	Promoter	AT2G07674	Promoter	AT2G07689	0.614295	0.0148321
2-3268942-3269808	2-3334966-3335865	0.603755	Promoter	AT2G07674	Promoter	AT2G07689	0.607519	0.0162969
2-3268942-3269808	2-3336984-3338375	0.443827	Promoter	AT2G07674	Promoter	AT2G07636	0.637955	0.0104988
2-3268942-3269808	2-3342100-3342545	0.217761	Promoter	AT2G07674	Promoter	AT2G07691	0.618168	0.0140418
2-3268942-3269808	2-3342597-3342901	0.250626	Promoter	AT2G07674	Promoter	AT2G07692	0.601319	0.0177325
2-3268942-3269808	2-3344191-3344996	0.151433	Promoter	AT2G07674	Promoter	AT2G07695	0.665157	0.00681112
2-3268942-3269808	2-3345257-3346112	0.254233	Promoter	AT2G07674	Promoter	AT2G07695	0.563997	0.0285315
2-3268942-3269808	2-3346345-3347147	0.249762	Promoter	AT2G07674	Promoter	AT2G07695	0.59622	0.0189845
2-3268942-3269808	2-3348628-3349534	0.29269	Promoter	AT2G07674	gene	AT2G07785	0.596207	0.0189877
2-3268942-3269808	2-3354157-3355063	0.342568	Promoter	AT2G07674	Promoter	AT2G07696	0.550115	0.0336106
2-3268942-3269808	2-3356623-3357305	0.412845	Promoter	AT2G07674	Promoter	AT2G07798	0.641474	0.00994956
2-3268942-3269808	2-3357405-3357721	0.324145	Promoter	AT2G07674	Promoter	AT2G07798	0.570734	0.0262867
2-3268942-3269808	2-3358449-3359310	0.461793	Promoter	AT2G07674	gene	AT2G07798	0.61697	0.0142826
2-3268942-3269808	2-3360127-3360710	0.371758	Promoter	AT2G07674	gene	AT2G07798	0.657992	0.00766392
2-3268942-3269808	2-3360800-3361196	0.252377	Promoter	AT2G07674	gene	AT2G07798	0.599679	0.0181279
2-3268942-3269808	2-3364337-3365131	0.320302	Promoter	AT2G07674	Promoter	AT2G07667	0.59066	0.0204256
2-3268942-3269808	2-3365253-3365973	0.295128	Promoter	AT2G07674	gene	AT2G07667	0.605242	0.0168132
2-3268942-3269808	2-3366349-3366891	0.329471	Promoter	AT2G07674	gene	AT2G07667	0.570935	0.0262219
2-3268942-3269808	2-3367003-3367851	0.382048	Promoter	AT2G07674	three_prime_utr	AT2G07667	0.650548	0.00863628
2-3268942-3269808	2-3374763-3375612	0.358788	Promoter	AT2G07674	Promoter	AT2G07638	0.647625	0.00904358
2-3268942-3269808	2-3376424-3377456	0.509516	Promoter	AT2G07674	Promoter	AT2G07638	0.607479	0.0163059
2-3268942-3269808	2-3377605-3378795	0.568291	Promoter	AT2G07674	gene	AT2G07638	0.592645	0.0199017
2-3268942-3269808	2-3381457-3382364	0.430225	Promoter	AT2G07674	gene	AT2G07706	0.671274	0.00614389
2-3268942-3269808	2-3388974-3389821	0.397019	Promoter	AT2G07674	gene	AT2G07641	0.552573	0.0326653
2-3268942-3269808	2-3393279-3393704	0.482136	Promoter	AT2G07674	Promoter	AT2G07641	0.622546	0.013188
2-3268942-3269808	2-3393786-3394189	0.304804	Promoter	AT2G07674	Promoter	AT2G07641	0.618481	0.0139793
2-3268942-3269808	2-3394801-3395630	0.352593	Promoter	AT2G07674	Promoter	AT2G07641	0.668726	0.00641526
2-3268942-3269808	2-3395914-3396575	0.298575	Promoter	AT2G07674	Promoter	AT2G07642	0.519458	0.0471977
2-3268942-3269808	2-3396577-3397544	0.417948	Promoter	AT2G07674	Promoter	AT2G07642	0.627487	0.0122735
2-3268942-3269808	2-3398401-3399319	0.486216	Promoter	AT2G07674	Promoter	AT2G07642	0.608562	0.0160644
2-3268942-3269808	2-3399933-3400737	0.423186	Promoter	AT2G07674	Promoter	AT2G07642	0.621347	0.0134177
2-3268942-3269808	2-3405191-3405656	0.140586	Promoter	AT2G07674	Promoter	AT2G07644	0.586312	0.0216098
2-3268942-3269808	2-3406035-3406913	0.379799	Promoter	AT2G07674	Promoter	AT2G07713	0.61582	0.0145168
2-3268942-3269808	2-3407281-3408209	0.376296	Promoter	AT2G07674	Promoter	AT2G07646	0.650512	0.00864126
2-3268942-3269808	2-3408531-3409348	0.107766	Promoter	AT2G07674	Promoter	AT2G07714	0.558943	0.0303083
2-3268942-3269808	2-3410636-3411536	0.182816	Promoter	AT2G07674	Promoter	AT2G07715	0.578509	0.0238653
2-3268942-3269808	2-3412310-3413216	0.413977	Promoter	AT2G07674	gene	AT2G07715	0.650684	0.00861772
2-3268942-3269808	2-3418310-3419215	0.321506	Promoter	AT2G07674	Promoter	AT2G07718	0.673416	0.00592285
2-3268942-3269808	2-3428607-3429512	0.35873	Promoter	AT2G07674	gene	AT2G07718	0.577866	0.024059
2-3268942-3269808	2-3431108-3432016	0.363841	Promoter	AT2G07674	gene	AT2G07648	0.632347	0.0114227
2-3268942-3269808	2-3433701-3434651	0.457525	Promoter	AT2G07674	Promoter	AT2G07719	0.637138	0.0106297
2-3268942-3269808	2-3438097-3438991	0.511022	Promoter	AT2G07674	Promoter	AT2G07722	0.551304	0.033151
2-3268942-3269808	2-3439952-3440848	0.181799	Promoter	AT2G07674	gene	AT2G07652	0.621472	0.0133936
2-3268942-3269808	2-3442318-3443224	0.395587	Promoter	AT2G07674	Promoter	AT2G07652	0.634048	0.0111361
2-3268942-3269808	2-3446978-3447877	0.230142	Promoter	AT2G07674	Promoter	AT2G07815	0.677671	0.00550244
2-3268942-3269808	2-3451469-3452366	0.275518	Promoter	AT2G07674	gene	AT2G07727	0.734288	0.00182596
2-3268942-3269808	2-3453587-3454495	0.287028	Promoter	AT2G07674	Promoter	AT2G07728	0.644759	0.00945734
2-3268942-3269808	2-3458671-3459522	0.436692	Promoter	AT2G07674	Promoter	AT2G07820	0.563612	0.028664
2-3268942-3269808	2-3460082-3460753	0.439855	Promoter	AT2G07674	gene	AT2G07656	0.593032	0.019801
2-3268942-3269808	2-3460861-3461415	0.194701	Promoter	AT2G07674	gene	AT2G07656	0.61211	0.0152927
2-3268942-3269808	2-3463572-3464139	0.363045	Promoter	AT2G07674	exon	AT2G07758	0.574796	0.0249994
2-3268942-3269808	2-3464233-3464710	0.467917	Promoter	AT2G07674	exon	AT2G07758	0.612436	0.0152233
2-3268942-3269808	2-3465235-3465995	0.181302	Promoter	AT2G07674	three_prime_utr	AT2G07732	0.613284	0.0150438
2-3268942-3269808	2-3466559-3467461	0.295911	Promoter	AT2G07674	three_prime_utr	AT2G07732	0.64144	0.00995474
2-3268942-3269808	2-3467939-3468781	0.144731	Promoter	AT2G07674	gene	AT2G07732	0.574569	0.0250702
2-3268942-3269808	2-3469023-3469826	0.447328	Promoter	AT2G07674	Promoter	AT2G07732	0.529903	0.0421808
2-3268942-3269808	2-3474437-3475223	0.414943	Promoter	AT2G07674	Promoter	AT2G07827	0.615002	0.0146853
2-3268942-3269808	2-3475690-3476573	0.344089	Promoter	AT2G07674	Promoter	AT2G07734	0.648733	0.00888753
2-3268942-3269808	2-3477832-3478745	0.494603	Promoter	AT2G07674	Promoter	AT2G07787	0.604976	0.0168743
2-3268942-3269808	2-3482008-3482875	0.319763	Promoter	AT2G07674	gene	AT2G07659	0.623365	0.0130329
2-3268942-3269808	2-3483501-3484388	0.359546	Promoter	AT2G07674	Promoter	AT2G07806	0.608673	0.0160399
2-3268942-3269808	2-3484587-3485419	0.37442	Promoter	AT2G07674	Promoter	AT2G07806	0.610377	0.0156659
2-3268942-3269808	2-3485997-3486838	0.516198	Promoter	AT2G07674	Promoter	AT2G07661	0.615123	0.0146603
2-3268942-3269808	2-3487261-3488042	0.162838	Promoter	AT2G07674	gene	AT2G07806	0.655077	0.00803387
2-3268942-3269808	2-3488382-3489216	0.479913	Promoter	AT2G07674	gene	AT2G07806	0.627132	0.0123375
2-3268942-3269808	2-3490093-3490689	0.358837	Promoter	AT2G07674	gene	AT2G05365	0.624645	0.0127933
2-3268942-3269808	2-3490698-3491356	0.443622	Promoter	AT2G07674	gene	AT2G05365	0.598123	0.0185096
2-3268942-3269808	2-3492089-3492809	0.370161	Promoter	AT2G07674	Promoter	AT2G07795	0.595434	0.0191832
2-3268942-3269808	2-3492930-3493741	0.385304	Promoter	AT2G07674	Promoter	AT2G07795	0.638401	0.010428
2-3268942-3269808	2-3495032-3495770	0.438129	Promoter	AT2G07674	gene	AT2G07762	0.602235	0.0175146
2-3268942-3269808	2-3495868-3496281	0.289468	Promoter	AT2G07674	gene	AT2G07739	0.650849	0.00859528
2-3268942-3269808	2-3496922-3497826	0.525822	Promoter	AT2G07674	Promoter	AT2G07739	0.609063	0.0159537
2-3268942-3269808	2-3498265-3498900	0.360459	Promoter	AT2G07674	gene	AT2G07662	0.586259	0.0216246
2-3268942-3269808	2-3499124-3500006	0.382657	Promoter	AT2G07674	Promoter	AT2G07662	0.643538	0.00963801
2-3268942-3269808	2-3500456-3501277	0.49063	Promoter	AT2G07674	Promoter	AT2G07662	0.59304	0.0197988
2-3268942-3269808	2-3501325-3502297	0.36253	Promoter	AT2G07674	Promoter	AT2G07741	0.656135	0.00789794
2-3514053-3514982	2-3296777-3297575	0.152575	Promoter	AT2G07680	gene	AT2G07626	0.545971	0.0352506
2-3514053-3514982	2-3319581-3320490	0.228136	Promoter	AT2G07680	stop_codon	AT2G07631	0.52033	0.0467628
2-3514053-3514982	2-3321569-3322470	0.127848	Promoter	AT2G07680	three_prime_utr	AT2G07632	0.530938	0.0417059
2-3514053-3514982	2-3330688-3331545	0.430688	Promoter	AT2G07680	gene	AT2G07633	0.520282	0.0467869
2-3514053-3514982	2-3345257-3346112	0.137857	Promoter	AT2G07680	Promoter	AT2G07695	0.53062	0.0418517
2-3514053-3514982	2-3346345-3347147	0.141243	Promoter	AT2G07680	Promoter	AT2G07695	0.543457	0.0362745
2-3514053-3514982	2-3362578-3363488	0.218378	Promoter	AT2G07680	gene	AT2G07698	0.536739	0.039119
2-3514053-3514982	2-3381457-3382364	0.236435	Promoter	AT2G07680	gene	AT2G07706	0.514516	0.0497192
2-3514053-3514982	2-3393279-3393704	0.252795	Promoter	AT2G07680	Promoter	AT2G07641	0.536742	0.0391176
2-3514053-3514982	2-3394801-3395630	0.198628	Promoter	AT2G07680	Promoter	AT2G07641	0.520575	0.0466414
2-3514053-3514982	2-3404798-3405114	0.134435	Promoter	AT2G07680	Promoter	AT2G07643	0.525229	0.0443745
2-3514053-3514982	2-3407281-3408209	0.208187	Promoter	AT2G07680	Promoter	AT2G07646	0.528379	0.0428867
2-3514053-3514982	2-3410636-3411536	0.102818	Promoter	AT2G07680	Promoter	AT2G07715	0.534635	0.0400433
2-3514053-3514982	2-3428607-3429512	0.213884	Promoter	AT2G07680	gene	AT2G07718	0.523129	0.0453869
2-3514053-3514982	2-3442318-3443224	0.218807	Promoter	AT2G07680	Promoter	AT2G07652	0.514715	0.049616
2-3514053-3514982	2-3453587-3454495	0.163957	Promoter	AT2G07680	Promoter	AT2G07728	0.532461	0.0410151
2-3514053-3514982	2-3464233-3464710	0.276176	Promoter	AT2G07680	exon	AT2G07758	0.554022	0.0321176
2-3514053-3514982	2-3469023-3469826	0.248808	Promoter	AT2G07680	Promoter	AT2G07732	0.53372	0.0404502
2-3514053-3514982	2-3499124-3500006	0.18064	Promoter	AT2G07680	Promoter	AT2G07662	0.535319	0.0397409
2-3354157-3355063	2-3244536-3244920	0.119579	Promoter	AT2G07696	Promoter	AT2G07655	0.633308	0.0112601
2-3354157-3355063	2-3245006-3245669	0.226423	Promoter	AT2G07696	Promoter	AT2G07655	0.784866	0.000528714
2-3354157-3355063	2-3254527-3255424	0.123991	Promoter	AT2G07696	gene	AT2G07779	0.691736	0.00427763
2-3354157-3355063	2-3259209-3259872	0.13172	Promoter	AT2G07696	Promoter	AT2G07613	0.704382	0.00337129
2-3354157-3355063	2-3260094-3260988	0.311203	Promoter	AT2G07696	Promoter	AT2G07613	0.781085	0.000586319
2-3354157-3355063	2-3263032-3263784	0.232937	Promoter	AT2G07696	Promoter	AT2G07684	0.794394	0.000403734
2-3354157-3355063	2-3264005-3264582	0.247643	Promoter	AT2G07696	Promoter	AT2G07684	0.789678	0.000462176
2-3354157-3355063	2-3265732-3266391	0.406913	Promoter	AT2G07696	Promoter	AT2G07621	0.780276	0.000599268
2-3354157-3355063	2-3267511-3268377	0.120363	Promoter	AT2G07696	Promoter	AT2G07674	0.795358	0.000392575
2-3354157-3355063	2-3268942-3269808	0.342568	Promoter	AT2G07696	Promoter	AT2G07674	0.749592	0.00129316
2-3354157-3355063	2-3271911-3272591	0.345731	Promoter	AT2G07696	Promoter	AT2G07676	0.822107	0.000169208
2-3354157-3355063	2-3275507-3276405	0.38226	Promoter	AT2G07696	Promoter	AT2G07623	0.77791	0.000638522
2-3354157-3355063	2-3278455-3279268	0.376587	Promoter	AT2G07696	Promoter	AT2G07678	0.754906	0.00114075
2-3354157-3355063	2-3280110-3281002	0.376581	Promoter	AT2G07696	Promoter	AT2G07678	0.79483	0.000398658
2-3354157-3355063	2-3281382-3282197	0.189644	Promoter	AT2G07696	gene	AT2G07678	0.73662	0.00173497
2-3354157-3355063	2-3283101-3284016	0.348255	Promoter	AT2G07696	gene	AT2G07678	0.775422	0.000682034
2-3354157-3355063	2-3291637-3292531	0.331829	Promoter	AT2G07696	gene	AT2G07681	0.803941	0.000303815
2-3354157-3355063	2-3292966-3293868	0.29736	Promoter	AT2G07696	three_prime_utr	AT2G07681	0.856524	4.57e-05
2-3354157-3355063	2-3294123-3294985	0.421812	Promoter	AT2G07696	Promoter	AT2G07626	0.781162	0.000585092
2-3354157-3355063	2-3295307-3295841	0.240874	Promoter	AT2G07696	Promoter	AT2G07626	0.767995	0.000826433
2-3354157-3355063	2-3295924-3296345	0.26765	Promoter	AT2G07696	Promoter	AT2G07626	0.717541	0.00259782
2-3354157-3355063	2-3296777-3297575	0.238054	Promoter	AT2G07696	gene	AT2G07626	0.780263	0.000599493
2-3354157-3355063	2-3298960-3299869	0.256275	Promoter	AT2G07696	Promoter	AT2G07627	0.767819	0.000830136
2-3354157-3355063	2-3303391-3304285	0.308315	Promoter	AT2G07696	Promoter	AT2G07772	0.723123	0.00231606
2-3354157-3355063	2-3306254-3307075	0.306378	Promoter	AT2G07696	Promoter	AT2G07774	0.631624	0.0115462
2-3354157-3355063	2-3308170-3308990	0.173407	Promoter	AT2G07696	Promoter	AT2G07774	0.726386	0.00216307
2-3354157-3355063	2-3312930-3313797	0.442987	Promoter	AT2G07696	Promoter	AT2G07687	0.74578	0.00141228
2-3354157-3355063	2-3313937-3315145	0.484435	Promoter	AT2G07696	Promoter	AT2G07687	0.782204	0.000568768
2-3354157-3355063	2-3316311-3317174	0.189241	Promoter	AT2G07696	Promoter	AT2G07631	0.639456	0.0102618
2-3354157-3355063	2-3319581-3320490	0.333232	Promoter	AT2G07696	stop_codon	AT2G07631	0.78419	0.000538659
2-3354157-3355063	2-3321569-3322470	0.186008	Promoter	AT2G07696	three_prime_utr	AT2G07632	0.755018	0.00113769
2-3354157-3355063	2-3324338-3325037	0.326254	Promoter	AT2G07696	Promoter	AT2G07632	0.77362	0.000715016
2-3354157-3355063	2-3326850-3327756	0.344827	Promoter	AT2G07696	Promoter	AT2G07633	0.777795	0.000640494
2-3354157-3355063	2-3329152-3330012	0.263591	Promoter	AT2G07696	Promoter	AT2G07633	0.793475	0.000414628
2-3354157-3355063	2-3330688-3331545	0.486285	Promoter	AT2G07696	gene	AT2G07633	0.75557	0.00112278
2-3354157-3355063	2-3331871-3332552	0.469062	Promoter	AT2G07696	gene	AT2G07792	0.763911	0.000915834
2-3354157-3355063	2-3332656-3333430	0.422575	Promoter	AT2G07696	gene	AT2G07792	0.730101	0.00199884
2-3354157-3355063	2-3334071-3334832	0.485542	Promoter	AT2G07696	Promoter	AT2G07689	0.773778	0.000712087
2-3354157-3355063	2-3334966-3335865	0.526202	Promoter	AT2G07696	Promoter	AT2G07689	0.782802	0.000559566
2-3354157-3355063	2-3336984-3338375	0.406905	Promoter	AT2G07696	Promoter	AT2G07636	0.75923	0.00102776
2-3354157-3355063	2-3342100-3342545	0.183166	Promoter	AT2G07696	Promoter	AT2G07691	0.764919	0.000893076
2-3354157-3355063	2-3342597-3342901	0.212563	Promoter	AT2G07696	Promoter	AT2G07692	0.792759	0.000423273
2-3354157-3355063	2-3344191-3344996	0.134559	Promoter	AT2G07696	Promoter	AT2G07695	0.691612	0.0042874
2-3354157-3355063	2-3345257-3346112	0.210619	Promoter	AT2G07696	Promoter	AT2G07695	0.818584	0.000190484
2-3354157-3355063	2-3346345-3347147	0.215356	Promoter	AT2G07696	Promoter	AT2G07695	0.794842	0.000398521
2-3354157-3355063	2-3348628-3349534	0.25548	Promoter	AT2G07696	gene	AT2G07785	0.803985	0.000303405
2-3354157-3355063	2-3356623-3357305	0.433092	Promoter	AT2G07696	Promoter	AT2G07798	0.731823	0.00192621
2-3354157-3355063	2-3357405-3357721	0.31008	Promoter	AT2G07696	Promoter	AT2G07798	0.766363	0.000861267
2-3354157-3355063	2-3358449-3359310	0.409214	Promoter	AT2G07696	gene	AT2G07798	0.765686	0.000876066
2-3354157-3355063	2-3360127-3360710	0.32328	Promoter	AT2G07696	gene	AT2G07798	0.742144	0.001534
2-3354157-3355063	2-3360800-3361196	0.228911	Promoter	AT2G07696	gene	AT2G07798	0.777928	0.000638228
2-3354157-3355063	2-3362578-3363488	0.338509	Promoter	AT2G07696	gene	AT2G07698	0.860703	3.81e-05
2-3354157-3355063	2-3364337-3365131	0.287048	Promoter	AT2G07696	Promoter	AT2G07667	0.77724	0.000650014
2-3354157-3355063	2-3365253-3365973	0.21001	Promoter	AT2G07696	gene	AT2G07667	0.765214	0.00088649
2-3354157-3355063	2-3366349-3366891	0.296541	Promoter	AT2G07696	gene	AT2G07667	0.802578	0.00031669
2-3354157-3355063	2-3367003-3367851	0.336583	Promoter	AT2G07696	three_prime_utr	AT2G07667	0.734682	0.00181031
2-3354157-3355063	2-3374763-3375612	0.294492	Promoter	AT2G07696	Promoter	AT2G07638	0.734457	0.00181924
2-3354157-3355063	2-3376424-3377456	0.478393	Promoter	AT2G07696	Promoter	AT2G07638	0.779374	0.000614005
2-3354157-3355063	2-3377605-3378795	0.461778	Promoter	AT2G07696	gene	AT2G07638	0.792484	0.000426627
2-3354157-3355063	2-3381457-3382364	0.360065	Promoter	AT2G07696	gene	AT2G07706	0.720356	0.0024525
2-3354157-3355063	2-3388974-3389821	0.325693	Promoter	AT2G07696	gene	AT2G07641	0.826121	0.000147389
2-3354157-3355063	2-3393279-3393704	0.40844	Promoter	AT2G07696	Promoter	AT2G07641	0.769751	0.000790231
2-3354157-3355063	2-3393786-3394189	0.240581	Promoter	AT2G07696	Promoter	AT2G07641	0.762718	0.000943364
2-3354157-3355063	2-3394801-3395630	0.307661	Promoter	AT2G07696	Promoter	AT2G07641	0.72189	0.00237611
2-3354157-3355063	2-3395914-3396575	0.260244	Promoter	AT2G07696	Promoter	AT2G07642	0.852917	5.32e-05
2-3354157-3355063	2-3396577-3397544	0.361013	Promoter	AT2G07696	Promoter	AT2G07642	0.76934	0.000798587
2-3354157-3355063	2-3398401-3399319	0.422231	Promoter	AT2G07696	Promoter	AT2G07642	0.772971	0.000727219
2-3354157-3355063	2-3399933-3400737	0.36309	Promoter	AT2G07696	Promoter	AT2G07642	0.767642	0.000833874
2-3354157-3355063	2-3404798-3405114	0.212466	Promoter	AT2G07696	Promoter	AT2G07643	0.845088	7.3e-05
2-3354157-3355063	2-3406035-3406913	0.329517	Promoter	AT2G07696	Promoter	AT2G07713	0.770481	0.000775587
2-3354157-3355063	2-3407281-3408209	0.318877	Promoter	AT2G07696	Promoter	AT2G07646	0.733605	0.00185332
2-3354157-3355063	2-3410636-3411536	0.154209	Promoter	AT2G07696	Promoter	AT2G07715	0.786359	0.000507295
2-3354157-3355063	2-3412310-3413216	0.368794	Promoter	AT2G07696	gene	AT2G07715	0.742015	0.00153849
2-3354157-3355063	2-3418310-3419215	0.281543	Promoter	AT2G07696	Promoter	AT2G07718	0.676336	0.00563176
2-3354157-3355063	2-3428607-3429512	0.319172	Promoter	AT2G07696	gene	AT2G07718	0.788694	0.000475196
2-3354157-3355063	2-3431108-3432016	0.311291	Promoter	AT2G07696	gene	AT2G07648	0.731854	0.00192494
2-3354157-3355063	2-3433701-3434651	0.404089	Promoter	AT2G07696	Promoter	AT2G07719	0.743103	0.00150111
2-3354157-3355063	2-3438097-3438991	0.528328	Promoter	AT2G07696	Promoter	AT2G07722	0.810724	0.000245931
2-3354157-3355063	2-3439952-3440848	0.148055	Promoter	AT2G07696	gene	AT2G07652	0.763885	0.000916424
2-3354157-3355063	2-3442318-3443224	0.336537	Promoter	AT2G07696	Promoter	AT2G07652	0.764674	0.000898548
2-3354157-3355063	2-3446978-3447877	0.187332	Promoter	AT2G07696	Promoter	AT2G07815	0.693102	0.00417133
2-3354157-3355063	2-3451469-3452366	0.232263	Promoter	AT2G07696	gene	AT2G07727	0.623893	0.0129336
2-3354157-3355063	2-3453587-3454495	0.252311	Promoter	AT2G07696	Promoter	AT2G07728	0.726884	0.00214045
2-3354157-3355063	2-3458671-3459522	0.395306	Promoter	AT2G07696	Promoter	AT2G07820	0.810807	0.000245286
2-3354157-3355063	2-3460082-3460753	0.377639	Promoter	AT2G07696	gene	AT2G07656	0.78635	0.00050742
2-3354157-3355063	2-3460861-3461415	0.172672	Promoter	AT2G07696	gene	AT2G07656	0.780364	0.000597859
2-3354157-3355063	2-3463572-3464139	0.322074	Promoter	AT2G07696	exon	AT2G07758	0.790855	0.000446982
2-3354157-3355063	2-3464233-3464710	0.410843	Promoter	AT2G07696	exon	AT2G07758	0.768692	0.000811909
2-3354157-3355063	2-3465235-3465995	0.159636	Promoter	AT2G07696	three_prime_utr	AT2G07732	0.768103	0.000824166
2-3354157-3355063	2-3466559-3467461	0.288571	Promoter	AT2G07696	three_prime_utr	AT2G07732	0.748747	0.00131883
2-3354157-3355063	2-3467939-3468781	0.123002	Promoter	AT2G07696	gene	AT2G07732	0.805009	0.000294027
2-3354157-3355063	2-3469023-3469826	0.37926	Promoter	AT2G07696	Promoter	AT2G07732	0.821256	0.000174162
2-3354157-3355063	2-3474437-3475223	0.360265	Promoter	AT2G07696	Promoter	AT2G07827	0.77503	0.0006891
2-3354157-3355063	2-3475690-3476573	0.289241	Promoter	AT2G07696	Promoter	AT2G07734	0.736795	0.00172831
2-3354157-3355063	2-3477832-3478745	0.472453	Promoter	AT2G07696	Promoter	AT2G07787	0.782508	0.000564061
2-3354157-3355063	2-3482008-3482875	0.285211	Promoter	AT2G07696	gene	AT2G07659	0.732149	0.00191271
2-3354157-3355063	2-3483501-3484388	0.225669	Promoter	AT2G07696	Promoter	AT2G07806	0.790695	0.000449018
2-3354157-3355063	2-3484587-3485419	0.319865	Promoter	AT2G07696	Promoter	AT2G07806	0.77827	0.000632417
2-3354157-3355063	2-3485997-3486838	0.476168	Promoter	AT2G07696	Promoter	AT2G07661	0.774906	0.000691354
2-3354157-3355063	2-3487261-3488042	0.138772	Promoter	AT2G07696	gene	AT2G07806	0.748332	0.00133161
2-3354157-3355063	2-3488382-3489216	0.423105	Promoter	AT2G07696	gene	AT2G07806	0.762265	0.00095399
2-3354157-3355063	2-3490093-3490689	0.303534	Promoter	AT2G07696	gene	AT2G05365	0.763671	0.000921321
2-3354157-3355063	2-3490698-3491356	0.392556	Promoter	AT2G07696	gene	AT2G05365	0.799464	0.000347796
2-3354157-3355063	2-3492089-3492809	0.33185	Promoter	AT2G07696	Promoter	AT2G07795	0.777635	0.000643217
2-3354157-3355063	2-3492930-3493741	0.295422	Promoter	AT2G07696	Promoter	AT2G07795	0.757499	0.00107185
2-3354157-3355063	2-3495032-3495770	0.382605	Promoter	AT2G07696	gene	AT2G07762	0.764107	0.000911355
2-3354157-3355063	2-3495868-3496281	0.235813	Promoter	AT2G07696	gene	AT2G07739	0.752436	0.00120967
2-3354157-3355063	2-3496922-3497826	0.435387	Promoter	AT2G07696	Promoter	AT2G07739	0.776843	0.0006569
2-3354157-3355063	2-3498265-3498900	0.301	Promoter	AT2G07696	gene	AT2G07662	0.796339	0.000381466
2-3354157-3355063	2-3499124-3500006	0.31606	Promoter	AT2G07696	Promoter	AT2G07662	0.732634	0.00189275
2-3354157-3355063	2-3500456-3501277	0.419772	Promoter	AT2G07696	Promoter	AT2G07662	0.786571	0.000504297
2-3354157-3355063	2-3501325-3502297	0.300955	Promoter	AT2G07696	Promoter	AT2G07741	0.744614	0.00145045
2-3410636-3411536	2-3245006-3245669	0.131826	Promoter	AT2G07715	Promoter	AT2G07655	0.697993	0.00380774
2-3410636-3411536	2-3260094-3260988	0.184242	Promoter	AT2G07715	Promoter	AT2G07613	0.672694	0.00599669
2-3410636-3411536	2-3263032-3263784	0.13625	Promoter	AT2G07715	Promoter	AT2G07684	0.710824	0.00297256
2-3410636-3411536	2-3264005-3264582	0.14838	Promoter	AT2G07715	Promoter	AT2G07684	0.686953	0.00466701
2-3410636-3411536	2-3265732-3266391	0.24408	Promoter	AT2G07715	Promoter	AT2G07621	0.720422	0.00244918
2-3410636-3411536	2-3268942-3269808	0.182816	Promoter	AT2G07715	Promoter	AT2G07674	0.684367	0.00488885
2-3410636-3411536	2-3271911-3272591	0.204196	Promoter	AT2G07715	Promoter	AT2G07676	0.724771	0.00223776
2-3410636-3411536	2-3275507-3276405	0.185526	Promoter	AT2G07715	Promoter	AT2G07623	0.667672	0.00653023
2-3410636-3411536	2-3278455-3279268	0.194583	Promoter	AT2G07715	Promoter	AT2G07678	0.635694	0.0108641
2-3410636-3411536	2-3280110-3281002	0.222926	Promoter	AT2G07715	Promoter	AT2G07678	0.726424	0.00216132
2-3410636-3411536	2-3281382-3282197	0.138129	Promoter	AT2G07715	gene	AT2G07678	0.675403	0.0057235
2-3410636-3411536	2-3283101-3284016	0.187679	Promoter	AT2G07715	gene	AT2G07678	0.66165	0.00721867
2-3410636-3411536	2-3291637-3292531	0.159093	Promoter	AT2G07715	gene	AT2G07681	0.736484	0.00174019
2-3410636-3411536	2-3292966-3293868	0.181449	Promoter	AT2G07715	three_prime_utr	AT2G07681	0.794803	0.00039897
2-3410636-3411536	2-3294123-3294985	0.219842	Promoter	AT2G07715	Promoter	AT2G07626	0.656608	0.00783789
2-3410636-3411536	2-3295307-3295841	0.118731	Promoter	AT2G07715	Promoter	AT2G07626	0.692172	0.00424347
2-3410636-3411536	2-3295924-3296345	0.158588	Promoter	AT2G07715	Promoter	AT2G07626	0.603168	0.0172945
2-3410636-3411536	2-3296777-3297575	0.132873	Promoter	AT2G07715	gene	AT2G07626	0.635679	0.0108665
2-3410636-3411536	2-3303391-3304285	0.188312	Promoter	AT2G07715	Promoter	AT2G07772	0.638285	0.0104464
2-3410636-3411536	2-3306254-3307075	0.171651	Promoter	AT2G07715	Promoter	AT2G07774	0.519669	0.0470923
2-3410636-3411536	2-3308170-3308990	0.109567	Promoter	AT2G07715	Promoter	AT2G07774	0.651005	0.00857399
2-3410636-3411536	2-3312930-3313797	0.221647	Promoter	AT2G07715	Promoter	AT2G07687	0.638911	0.0103473
2-3410636-3411536	2-3313937-3315145	0.364993	Promoter	AT2G07715	Promoter	AT2G07687	0.677571	0.00551202
2-3410636-3411536	2-3319581-3320490	0.192025	Promoter	AT2G07715	stop_codon	AT2G07631	0.672505	0.00601607
2-3410636-3411536	2-3321569-3322470	0.183433	Promoter	AT2G07715	three_prime_utr	AT2G07632	0.635375	0.0109163
2-3410636-3411536	2-3324338-3325037	0.204886	Promoter	AT2G07715	Promoter	AT2G07632	0.668655	0.00642294
2-3410636-3411536	2-3326850-3327756	0.20288	Promoter	AT2G07715	Promoter	AT2G07633	0.653845	0.00819444
2-3410636-3411536	2-3329152-3330012	0.149052	Promoter	AT2G07715	Promoter	AT2G07633	0.704965	0.00333356
2-3410636-3411536	2-3330688-3331545	0.194952	Promoter	AT2G07715	gene	AT2G07633	0.620231	0.0136344
2-3410636-3411536	2-3331871-3332552	0.282511	Promoter	AT2G07715	gene	AT2G07792	0.682348	0.00506782
2-3410636-3411536	2-3332656-3333430	0.277952	Promoter	AT2G07715	gene	AT2G07792	0.626873	0.0123844
2-3410636-3411536	2-3334071-3334832	0.275516	Promoter	AT2G07715	Promoter	AT2G07689	0.674545	0.00580896
2-3410636-3411536	2-3334966-3335865	0.243711	Promoter	AT2G07715	Promoter	AT2G07689	0.681863	0.00511157
2-3410636-3411536	2-3336984-3338375	0.236294	Promoter	AT2G07715	Promoter	AT2G07636	0.662841	0.00707814
2-3410636-3411536	2-3342100-3342545	0.156892	Promoter	AT2G07715	Promoter	AT2G07691	0.669051	0.00638014
2-3410636-3411536	2-3344191-3344996	0.107636	Promoter	AT2G07715	Promoter	AT2G07695	0.563682	0.0286401
2-3410636-3411536	2-3345257-3346112	0.126806	Promoter	AT2G07715	Promoter	AT2G07695	0.709602	0.00304514
2-3410636-3411536	2-3346345-3347147	0.121808	Promoter	AT2G07715	Promoter	AT2G07695	0.685698	0.00477365
2-3410636-3411536	2-3348628-3349534	0.135109	Promoter	AT2G07715	gene	AT2G07785	0.696446	0.00391993
2-3410636-3411536	2-3354157-3355063	0.154209	Promoter	AT2G07715	Promoter	AT2G07696	0.721398	0.00240039
2-3410636-3411536	2-3356623-3357305	0.196885	Promoter	AT2G07715	Promoter	AT2G07798	0.637511	0.0105697
2-3410636-3411536	2-3357405-3357721	0.209509	Promoter	AT2G07715	Promoter	AT2G07798	0.683789	0.00493959
2-3410636-3411536	2-3358449-3359310	0.25986	Promoter	AT2G07715	gene	AT2G07798	0.675802	0.00568411
2-3410636-3411536	2-3360127-3360710	0.200219	Promoter	AT2G07715	gene	AT2G07798	0.633097	0.0112956
2-3410636-3411536	2-3360800-3361196	0.118825	Promoter	AT2G07715	gene	AT2G07798	0.710493	0.00299204
2-3410636-3411536	2-3362578-3363488	0.240074	Promoter	AT2G07715	gene	AT2G07698	0.754255	0.0011586
2-3410636-3411536	2-3364337-3365131	0.262741	Promoter	AT2G07715	Promoter	AT2G07667	0.702285	0.00350988
2-3410636-3411536	2-3365253-3365973	0.226088	Promoter	AT2G07715	gene	AT2G07667	0.639785	0.0102104
2-3410636-3411536	2-3366349-3366891	0.185514	Promoter	AT2G07715	gene	AT2G07667	0.690167	0.0044024
2-3410636-3411536	2-3367003-3367851	0.183676	Promoter	AT2G07715	three_prime_utr	AT2G07667	0.632242	0.0114407
2-3410636-3411536	2-3374763-3375612	0.162894	Promoter	AT2G07715	Promoter	AT2G07638	0.592845	0.0198496
2-3410636-3411536	2-3376424-3377456	0.210464	Promoter	AT2G07715	Promoter	AT2G07638	0.674228	0.00584074
2-3410636-3411536	2-3377605-3378795	0.268915	Promoter	AT2G07715	gene	AT2G07638	0.690774	0.00435382
2-3410636-3411536	2-3381457-3382364	0.213417	Promoter	AT2G07715	gene	AT2G07706	0.600557	0.0179156
2-3410636-3411536	2-3388974-3389821	0.227181	Promoter	AT2G07715	gene	AT2G07641	0.74181	0.00154561
2-3410636-3411536	2-3393279-3393704	0.26609	Promoter	AT2G07715	Promoter	AT2G07641	0.648523	0.00891686
2-3410636-3411536	2-3393786-3394189	0.222997	Promoter	AT2G07715	Promoter	AT2G07641	0.667161	0.00658658
2-3410636-3411536	2-3394801-3395630	0.208562	Promoter	AT2G07715	Promoter	AT2G07641	0.627836	0.0122108
2-3410636-3411536	2-3395914-3396575	0.145432	Promoter	AT2G07715	Promoter	AT2G07642	0.761619	0.000969336
2-3410636-3411536	2-3396577-3397544	0.266346	Promoter	AT2G07715	Promoter	AT2G07642	0.657401	0.00773773
2-3410636-3411536	2-3398401-3399319	0.260776	Promoter	AT2G07715	Promoter	AT2G07642	0.687421	0.0046277
2-3410636-3411536	2-3399933-3400737	0.128938	Promoter	AT2G07715	Promoter	AT2G07642	0.653991	0.00817528
2-3410636-3411536	2-3404798-3405114	0.142621	Promoter	AT2G07715	Promoter	AT2G07643	0.771303	0.000759335
2-3410636-3411536	2-3406035-3406913	0.244724	Promoter	AT2G07715	Promoter	AT2G07713	0.677716	0.00549806
2-3410636-3411536	2-3407281-3408209	0.194676	Promoter	AT2G07715	Promoter	AT2G07646	0.611291	0.0154682
2-3410636-3411536	2-3418310-3419215	0.159123	Promoter	AT2G07715	Promoter	AT2G07718	0.538797	0.0382302
2-3410636-3411536	2-3428607-3429512	0.176002	Promoter	AT2G07715	gene	AT2G07718	0.674741	0.00578935
2-3410636-3411536	2-3431108-3432016	0.272394	Promoter	AT2G07715	gene	AT2G07648	0.653076	0.00829589
2-3410636-3411536	2-3433701-3434651	0.236293	Promoter	AT2G07715	Promoter	AT2G07719	0.640172	0.0101502
2-3410636-3411536	2-3438097-3438991	0.224268	Promoter	AT2G07715	Promoter	AT2G07722	0.718724	0.00253591
2-3410636-3411536	2-3439952-3440848	0.131771	Promoter	AT2G07715	gene	AT2G07652	0.658974	0.0075423
2-3410636-3411536	2-3442318-3443224	0.23183	Promoter	AT2G07715	Promoter	AT2G07652	0.619253	0.0138262
2-3410636-3411536	2-3446978-3447877	0.110745	Promoter	AT2G07715	Promoter	AT2G07815	0.589629	0.0207018
2-3410636-3411536	2-3453587-3454495	0.116733	Promoter	AT2G07715	Promoter	AT2G07728	0.591199	0.0202824
2-3410636-3411536	2-3458671-3459522	0.240194	Promoter	AT2G07715	Promoter	AT2G07820	0.70478	0.00334547
2-3410636-3411536	2-3460082-3460753	0.191052	Promoter	AT2G07715	gene	AT2G07656	0.707282	0.00318684
2-3410636-3411536	2-3460861-3461415	0.122224	Promoter	AT2G07715	gene	AT2G07656	0.691113	0.00432684
2-3410636-3411536	2-3463572-3464139	0.202761	Promoter	AT2G07715	exon	AT2G07758	0.710833	0.002972
2-3410636-3411536	2-3464233-3464710	0.249596	Promoter	AT2G07715	exon	AT2G07758	0.636372	0.0107535
2-3410636-3411536	2-3465235-3465995	0.10811	Promoter	AT2G07715	three_prime_utr	AT2G07732	0.677331	0.00553511
2-3410636-3411536	2-3466559-3467461	0.156622	Promoter	AT2G07715	three_prime_utr	AT2G07732	0.652905	0.00831858
2-3410636-3411536	2-3469023-3469826	0.236539	Promoter	AT2G07715	Promoter	AT2G07732	0.714834	0.00274401
2-3410636-3411536	2-3474437-3475223	0.212217	Promoter	AT2G07715	Promoter	AT2G07827	0.657842	0.00768255
2-3410636-3411536	2-3475690-3476573	0.272858	Promoter	AT2G07715	Promoter	AT2G07734	0.618256	0.0140242
2-3410636-3411536	2-3477832-3478745	0.235172	Promoter	AT2G07715	Promoter	AT2G07787	0.668232	0.00646894
2-3410636-3411536	2-3482008-3482875	0.185517	Promoter	AT2G07715	gene	AT2G07659	0.625713	0.012596
2-3410636-3411536	2-3483501-3484388	0.173281	Promoter	AT2G07715	Promoter	AT2G07806	0.699143	0.00372605
2-3410636-3411536	2-3484587-3485419	0.198974	Promoter	AT2G07715	Promoter	AT2G07806	0.687538	0.00461789
2-3410636-3411536	2-3485997-3486838	0.283989	Promoter	AT2G07715	Promoter	AT2G07661	0.67973	0.00530761
2-3410636-3411536	2-3488382-3489216	0.256266	Promoter	AT2G07715	gene	AT2G07806	0.64424	0.00953383
2-3410636-3411536	2-3490093-3490689	0.150631	Promoter	AT2G07715	gene	AT2G05365	0.65896	0.00754397
2-3410636-3411536	2-3490698-3491356	0.220681	Promoter	AT2G07715	gene	AT2G05365	0.701493	0.00356339
2-3410636-3411536	2-3492089-3492809	0.170063	Promoter	AT2G07715	Promoter	AT2G07795	0.665543	0.00676747
2-3410636-3411536	2-3492930-3493741	0.270715	Promoter	AT2G07715	Promoter	AT2G07795	0.65713	0.00777186
2-3410636-3411536	2-3495032-3495770	0.265507	Promoter	AT2G07715	gene	AT2G07762	0.666372	0.00667434
2-3410636-3411536	2-3495868-3496281	0.181636	Promoter	AT2G07715	gene	AT2G07739	0.661876	0.00719182
2-3410636-3411536	2-3496922-3497826	0.286642	Promoter	AT2G07715	Promoter	AT2G07739	0.686057	0.0047429
2-3410636-3411536	2-3498265-3498900	0.190628	Promoter	AT2G07715	gene	AT2G07662	0.703248	0.00344571
2-3410636-3411536	2-3499124-3500006	0.196711	Promoter	AT2G07715	Promoter	AT2G07662	0.618199	0.0140356
2-3410636-3411536	2-3500456-3501277	0.297065	Promoter	AT2G07715	Promoter	AT2G07662	0.680266	0.00525777
2-3410636-3411536	2-3501325-3502297	0.148943	Promoter	AT2G07715	Promoter	AT2G07741	0.642382	0.00981161
2-3418310-3419215	2-3244536-3244920	0.116439	Promoter	AT2G07718	Promoter	AT2G07655	0.707966	0.00314451
2-3418310-3419215	2-3245006-3245669	0.220476	Promoter	AT2G07718	Promoter	AT2G07655	0.819574	0.0001843
2-3418310-3419215	2-3254527-3255424	0.120397	Promoter	AT2G07718	gene	AT2G07779	0.747081	0.00137066
2-3418310-3419215	2-3259209-3259872	0.133902	Promoter	AT2G07718	Promoter	AT2G07613	0.756983	0.00108529
2-3418310-3419215	2-3260094-3260988	0.297269	Promoter	AT2G07718	Promoter	AT2G07613	0.798764	0.000355118
2-3418310-3419215	2-3263032-3263784	0.225056	Promoter	AT2G07718	Promoter	AT2G07684	0.818892	0.00018854
2-3418310-3419215	2-3264005-3264582	0.245986	Promoter	AT2G07718	Promoter	AT2G07684	0.820644	0.000177792
2-3418310-3419215	2-3265732-3266391	0.410346	Promoter	AT2G07718	Promoter	AT2G07621	0.815793	0.000208855
2-3418310-3419215	2-3267511-3268377	0.128336	Promoter	AT2G07718	Promoter	AT2G07674	0.832918	0.00011573
2-3418310-3419215	2-3268942-3269808	0.321506	Promoter	AT2G07718	Promoter	AT2G07674	0.819338	0.000185755
2-3418310-3419215	2-3271911-3272591	0.362971	Promoter	AT2G07718	Promoter	AT2G07676	0.865995	3e-05
2-3418310-3419215	2-3275507-3276405	0.302525	Promoter	AT2G07718	Promoter	AT2G07623	0.806159	0.000283775
2-3418310-3419215	2-3278455-3279268	0.351454	Promoter	AT2G07718	Promoter	AT2G07678	0.80673	0.000278797
2-3418310-3419215	2-3280110-3281002	0.350037	Promoter	AT2G07718	Promoter	AT2G07678	0.8585	4.19e-05
2-3418310-3419215	2-3281382-3282197	0.17868	Promoter	AT2G07718	gene	AT2G07678	0.774269	0.000702995
2-3418310-3419215	2-3283101-3284016	0.312539	Promoter	AT2G07718	gene	AT2G07678	0.803792	0.000305206
2-3418310-3419215	2-3291637-3292531	0.277836	Promoter	AT2G07718	gene	AT2G07681	0.862106	3.58e-05
2-3418310-3419215	2-3292966-3293868	0.297791	Promoter	AT2G07718	three_prime_utr	AT2G07681	0.870609	2.42e-05
2-3418310-3419215	2-3294123-3294985	0.358813	Promoter	AT2G07718	Promoter	AT2G07626	0.801605	0.00032616
2-3418310-3419215	2-3295307-3295841	0.220806	Promoter	AT2G07718	Promoter	AT2G07626	0.850868	5.79e-05
2-3418310-3419215	2-3295924-3296345	0.251214	Promoter	AT2G07718	Promoter	AT2G07626	0.772958	0.000727466
2-3418310-3419215	2-3296777-3297575	0.224483	Promoter	AT2G07718	gene	AT2G07626	0.813702	0.000223552
2-3418310-3419215	2-3298960-3299869	0.263775	Promoter	AT2G07718	Promoter	AT2G07627	0.841056	8.54e-05
2-3418310-3419215	2-3303391-3304285	0.304914	Promoter	AT2G07718	Promoter	AT2G07772	0.790435	0.000452356
2-3418310-3419215	2-3306254-3307075	0.279629	Promoter	AT2G07718	Promoter	AT2G07774	0.697661	0.00383163
2-3418310-3419215	2-3308170-3308990	0.174749	Promoter	AT2G07718	Promoter	AT2G07774	0.772587	0.000734508
2-3418310-3419215	2-3312930-3313797	0.523019	Promoter	AT2G07718	Promoter	AT2G07687	0.790286	0.000454272
2-3418310-3419215	2-3313937-3315145	0.465594	Promoter	AT2G07718	Promoter	AT2G07687	0.810255	0.000249615
2-3418310-3419215	2-3316311-3317174	0.176762	Promoter	AT2G07718	Promoter	AT2G07631	0.742929	0.00150702
2-3418310-3419215	2-3319581-3320490	0.30894	Promoter	AT2G07718	stop_codon	AT2G07631	0.8129	0.00022941
2-3418310-3419215	2-3321569-3322470	0.187081	Promoter	AT2G07718	three_prime_utr	AT2G07632	0.809208	0.000258014
2-3418310-3419215	2-3324338-3325037	0.341072	Promoter	AT2G07718	Promoter	AT2G07632	0.819589	0.000184204
2-3418310-3419215	2-3326850-3327756	0.328526	Promoter	AT2G07718	Promoter	AT2G07633	0.826641	0.000144741
2-3418310-3419215	2-3329152-3330012	0.294498	Promoter	AT2G07718	Promoter	AT2G07633	0.842391	8.11e-05
2-3418310-3419215	2-3330688-3331545	0.331353	Promoter	AT2G07718	gene	AT2G07633	0.78968	0.000462141
2-3418310-3419215	2-3331871-3332552	0.414769	Promoter	AT2G07718	gene	AT2G07792	0.823424	0.000161778
2-3418310-3419215	2-3332656-3333430	0.425489	Promoter	AT2G07718	gene	AT2G07792	0.800654	0.000335631
2-3418310-3419215	2-3334071-3334832	0.468168	Promoter	AT2G07718	Promoter	AT2G07689	0.811044	0.000243445
2-3418310-3419215	2-3334966-3335865	0.47279	Promoter	AT2G07718	Promoter	AT2G07689	0.81596	0.000207716
2-3418310-3419215	2-3336984-3338375	0.500118	Promoter	AT2G07718	Promoter	AT2G07636	0.805316	0.000291264
2-3418310-3419215	2-3342100-3342545	0.17868	Promoter	AT2G07718	Promoter	AT2G07691	0.805591	0.000288803
2-3418310-3419215	2-3342597-3342901	0.199323	Promoter	AT2G07718	Promoter	AT2G07692	0.825372	0.000151277
2-3418310-3419215	2-3344191-3344996	0.132862	Promoter	AT2G07718	Promoter	AT2G07695	0.751944	0.0012238
2-3418310-3419215	2-3345257-3346112	0.208737	Promoter	AT2G07718	Promoter	AT2G07695	0.815972	0.000207633
2-3418310-3419215	2-3346345-3347147	0.244221	Promoter	AT2G07718	Promoter	AT2G07695	0.83058	0.000125915
2-3418310-3419215	2-3348628-3349534	0.234071	Promoter	AT2G07718	gene	AT2G07785	0.834653	0.000108617
2-3418310-3419215	2-3354157-3355063	0.281543	Promoter	AT2G07718	Promoter	AT2G07696	0.823905	0.000159129
2-3418310-3419215	2-3356623-3357305	0.380237	Promoter	AT2G07718	Promoter	AT2G07798	0.800762	0.000334544
2-3418310-3419215	2-3357405-3357721	0.276773	Promoter	AT2G07718	Promoter	AT2G07798	0.844769	7.39e-05
2-3418310-3419215	2-3358449-3359310	0.393901	Promoter	AT2G07718	gene	AT2G07798	0.823068	0.000163759
2-3418310-3419215	2-3360127-3360710	0.306004	Promoter	AT2G07718	gene	AT2G07798	0.798102	0.000362163
2-3418310-3419215	2-3360800-3361196	0.203547	Promoter	AT2G07718	gene	AT2G07798	0.837688	9.7e-05
2-3418310-3419215	2-3362578-3363488	0.350671	Promoter	AT2G07718	gene	AT2G07698	0.849995	6e-05
2-3418310-3419215	2-3364337-3365131	0.269163	Promoter	AT2G07718	Promoter	AT2G07667	0.819459	0.00018501
2-3418310-3419215	2-3365253-3365973	0.269761	Promoter	AT2G07718	gene	AT2G07667	0.813591	0.00022435
2-3418310-3419215	2-3366349-3366891	0.298481	Promoter	AT2G07718	gene	AT2G07667	0.821205	0.00017446
2-3418310-3419215	2-3367003-3367851	0.387144	Promoter	AT2G07718	three_prime_utr	AT2G07667	0.775271	0.000684741
2-3418310-3419215	2-3374763-3375612	0.293995	Promoter	AT2G07718	Promoter	AT2G07638	0.796869	0.000375579
2-3418310-3419215	2-3376424-3377456	0.403719	Promoter	AT2G07718	Promoter	AT2G07638	0.810261	0.000249569
2-3418310-3419215	2-3377605-3378795	0.449739	Promoter	AT2G07718	gene	AT2G07638	0.826105	0.000147469
2-3418310-3419215	2-3381457-3382364	0.348154	Promoter	AT2G07718	gene	AT2G07706	0.768909	0.000807436
2-3418310-3419215	2-3388974-3389821	0.33397	Promoter	AT2G07718	gene	AT2G07641	0.841304	8.46e-05
2-3418310-3419215	2-3393279-3393704	0.406302	Promoter	AT2G07718	Promoter	AT2G07641	0.796485	0.000379833
2-3418310-3419215	2-3393786-3394189	0.247315	Promoter	AT2G07718	Promoter	AT2G07641	0.804212	0.000301312
2-3418310-3419215	2-3394801-3395630	0.305767	Promoter	AT2G07718	Promoter	AT2G07641	0.793743	0.000411429
2-3418310-3419215	2-3395914-3396575	0.238434	Promoter	AT2G07718	Promoter	AT2G07642	0.871459	2.32e-05
2-3418310-3419215	2-3396577-3397544	0.330759	Promoter	AT2G07718	Promoter	AT2G07642	0.80905	0.000259302
2-3418310-3419215	2-3398401-3399319	0.478184	Promoter	AT2G07718	Promoter	AT2G07642	0.811428	0.000240481
2-3418310-3419215	2-3399933-3400737	0.318477	Promoter	AT2G07718	Promoter	AT2G07642	0.809271	0.000257497
2-3418310-3419215	2-3404798-3405114	0.218589	Promoter	AT2G07718	Promoter	AT2G07643	0.867436	2.81e-05
2-3418310-3419215	2-3405191-3405656	0.139585	Promoter	AT2G07718	Promoter	AT2G07644	0.819056	0.000187512
2-3418310-3419215	2-3406035-3406913	0.336034	Promoter	AT2G07718	Promoter	AT2G07713	0.823323	0.000162339
2-3418310-3419215	2-3407281-3408209	0.325238	Promoter	AT2G07718	Promoter	AT2G07646	0.780009	0.000603611
2-3418310-3419215	2-3408531-3409348	0.104369	Promoter	AT2G07718	Promoter	AT2G07714	0.852818	5.34e-05
2-3418310-3419215	2-3410636-3411536	0.159123	Promoter	AT2G07718	Promoter	AT2G07715	0.818679	0.000189887
2-3418310-3419215	2-3412310-3413216	0.342525	Promoter	AT2G07718	gene	AT2G07715	0.803074	0.00031196
2-3418310-3419215	2-3431108-3432016	0.308304	Promoter	AT2G07718	gene	AT2G07648	0.782459	0.000564828
2-3418310-3419215	2-3433701-3434651	0.385125	Promoter	AT2G07718	Promoter	AT2G07719	0.78526	0.000522994
2-3418310-3419215	2-3438097-3438991	0.409853	Promoter	AT2G07718	Promoter	AT2G07722	0.840832	8.61e-05
2-3418310-3419215	2-3439952-3440848	0.1659	Promoter	AT2G07718	gene	AT2G07652	0.785207	0.000523757
2-3418310-3419215	2-3442318-3443224	0.33049	Promoter	AT2G07718	Promoter	AT2G07652	0.781576	0.000578554
2-3418310-3419215	2-3446978-3447877	0.181812	Promoter	AT2G07718	Promoter	AT2G07815	0.73388	0.00184226
2-3418310-3419215	2-3451469-3452366	0.236823	Promoter	AT2G07718	gene	AT2G07727	0.627503	0.0122705
2-3418310-3419215	2-3453587-3454495	0.289108	Promoter	AT2G07718	Promoter	AT2G07728	0.77581	0.000675093
2-3418310-3419215	2-3458671-3459522	0.389158	Promoter	AT2G07718	Promoter	AT2G07820	0.835137	0.000106697
2-3418310-3419215	2-3460082-3460753	0.417125	Promoter	AT2G07718	gene	AT2G07656	0.846338	6.95e-05
2-3418310-3419215	2-3460861-3461415	0.163904	Promoter	AT2G07718	gene	AT2G07656	0.833424	0.000113615
2-3418310-3419215	2-3463572-3464139	0.312589	Promoter	AT2G07718	exon	AT2G07758	0.84603	7.03e-05
2-3418310-3419215	2-3464233-3464710	0.388181	Promoter	AT2G07718	exon	AT2G07758	0.79691	0.000375126
2-3418310-3419215	2-3465235-3465995	0.152071	Promoter	AT2G07718	three_prime_utr	AT2G07732	0.808904	0.000260489
2-3418310-3419215	2-3466559-3467461	0.24244	Promoter	AT2G07718	three_prime_utr	AT2G07732	0.804965	0.000294427
2-3418310-3419215	2-3467939-3468781	0.127848	Promoter	AT2G07718	gene	AT2G07732	0.819994	0.000181723
2-3418310-3419215	2-3469023-3469826	0.370206	Promoter	AT2G07718	Promoter	AT2G07732	0.854436	4.99e-05
2-3418310-3419215	2-3474437-3475223	0.345245	Promoter	AT2G07718	Promoter	AT2G07827	0.801139	0.000330768
2-3418310-3419215	2-3475690-3476573	0.341634	Promoter	AT2G07718	Promoter	AT2G07734	0.79018	0.000455648
2-3418310-3419215	2-3477832-3478745	0.406646	Promoter	AT2G07718	Promoter	AT2G07787	0.797139	0.000372601
2-3418310-3419215	2-3482008-3482875	0.275582	Promoter	AT2G07718	gene	AT2G07659	0.779246	0.000616123
2-3418310-3419215	2-3483501-3484388	0.297355	Promoter	AT2G07718	Promoter	AT2G07806	0.821035	0.000175468
2-3418310-3419215	2-3484587-3485419	0.313998	Promoter	AT2G07718	Promoter	AT2G07806	0.828144	0.000137302
2-3418310-3419215	2-3485997-3486838	0.435341	Promoter	AT2G07718	Promoter	AT2G07661	0.816573	0.000203584
2-3418310-3419215	2-3487261-3488042	0.136527	Promoter	AT2G07718	gene	AT2G07806	0.812757	0.000230467
2-3418310-3419215	2-3488382-3489216	0.398711	Promoter	AT2G07718	gene	AT2G07806	0.800866	0.000333499
2-3418310-3419215	2-3490093-3490689	0.362719	Promoter	AT2G07718	gene	AT2G05365	0.802158	0.000320746
2-3418310-3419215	2-3490698-3491356	0.425861	Promoter	AT2G07718	gene	AT2G05365	0.832164	0.000118939
2-3418310-3419215	2-3492089-3492809	0.297117	Promoter	AT2G07718	Promoter	AT2G07795	0.817996	0.00019424
2-3418310-3419215	2-3492930-3493741	0.336816	Promoter	AT2G07718	Promoter	AT2G07795	0.815679	0.000209639
2-3418310-3419215	2-3495032-3495770	0.373958	Promoter	AT2G07718	gene	AT2G07762	0.813205	0.000227165
2-3418310-3419215	2-3495868-3496281	0.248218	Promoter	AT2G07718	gene	AT2G07739	0.791674	0.000436647
2-3418310-3419215	2-3496922-3497826	0.445449	Promoter	AT2G07718	Promoter	AT2G07739	0.828632	0.000134954
2-3418310-3419215	2-3498265-3498900	0.299767	Promoter	AT2G07718	gene	AT2G07662	0.827967	0.000138162
2-3418310-3419215	2-3499124-3500006	0.312181	Promoter	AT2G07718	Promoter	AT2G07662	0.792341	0.000428392
2-3418310-3419215	2-3500456-3501277	0.42061	Promoter	AT2G07718	Promoter	AT2G07662	0.819874	0.000182456
2-3418310-3419215	2-3501325-3502297	0.340407	Promoter	AT2G07718	Promoter	AT2G07741	0.805804	0.000286915
2-3433701-3434651	2-3244536-3244920	0.160292	Promoter	AT2G07719	Promoter	AT2G07655	0.704191	0.00338374
2-3433701-3434651	2-3245006-3245669	0.303514	Promoter	AT2G07719	Promoter	AT2G07655	0.711237	0.00294832
2-3433701-3434651	2-3254527-3255424	0.165962	Promoter	AT2G07719	gene	AT2G07779	0.740878	0.00157833
2-3433701-3434651	2-3259209-3259872	0.178102	Promoter	AT2G07719	Promoter	AT2G07613	0.671708	0.00609863
2-3433701-3434651	2-3260094-3260988	0.411463	Promoter	AT2G07719	Promoter	AT2G07613	0.694911	0.00403377
2-3433701-3434651	2-3263032-3263784	0.310052	Promoter	AT2G07719	Promoter	AT2G07684	0.694056	0.00409834
2-3433701-3434651	2-3264005-3264582	0.335596	Promoter	AT2G07719	Promoter	AT2G07684	0.692775	0.00419661
[truncated: 2,995 more rows]

## Sheet: Cortex.Case.filter_peak_gene_co
Coaccessible peak pair information in stressed cortex
[truncated: 5,366 more rows]

## Sheet: Endodermis.CK.filter_peak_gene_
Coaccessible peak pair information in control endodermis
[truncated: 6,165 more rows]

[truncated: 8 more sheets: Cortex.CK.filter_peak_gene_corr, Stele.Case.filter_peak_gene_cor, Trichoblast.Case.filter_peak_ge, Trichoblast.CK.filter_peak_gene, Case.filter_peak_gene_corr, Columella.CK.filter_peak_gene_c, CK.filter_peak_gene_corr, Columella.Case.filter_peak_gene]
