# Supplementary material for: Multiome in the Same Cell Reveals the Impact of Osmotic Stress on Arabidopsis Root Tip Development at Single‐Cell Level
Source: Adv Sci (Weinh). 2024 Apr 18;11(24):2308384. doi: 10.1002/advs.202308384 (PMC11199978; doi:10.1002/advs.202308384)
Supplement: Supplementary file 7 — Supplemental Table 6 [file ADVS-11-2308384-s002.xlsx]

## Sheet: Columella.
Columella. stress-related hot point gl-cCREs (hgl-CREs)
Chr	Start	End	Width	Peak2	CoaccessTimes
1	26723930	26724858	929	1-26723930-26724858	15
2	302075	303064	990	2-302075-303064	15
2	3455463	3456357	895	2-3455463-3456357	15
1	26725269	26726148	880	1-26725269-26726148	14
5	19499598	19500516	919	5-19499598-19500516	14
5	8990153	8991033	881	5-8990153-8991033	14
1	24663691	24664496	806	1-24663691-24664496	13
1	26449343	26450216	874	1-26449343-26450216	13
2	12442271	12443183	913	2-12442271-12443183	13
2	494748	495588	841	2-494748-495588	13
5	8571082	8571896	815	5-8571082-8571896	13
1	10991005	10991844	840	1-10991005-10991844	12
1	24062928	24063557	630	1-24062928-24063557	12
1	24661596	24662512	917	1-24661596-24662512	12
1	7471012	7471777	766	1-7471012-7471777	12
1	7507451	7508021	571	1-7507451-7508021	12
1	7958367	7959148	782	1-7958367-7959148	12
2	110854	111304	451	2-110854-111304	12
2	15020468	15021279	812	2-15020468-15021279	12
3	21499533	21500496	964	3-21499533-21500496	12
4	17730427	17731199	773	4-17730427-17731199	12
5	1978242	1979067	826	5-1978242-1979067	12
5	8271988	8272945	958	5-8271988-8272945	12
1	10676729	10677628	900	1-10676729-10677628	11
1	19399028	19399926	899	1-19399028-19399926	11
1	4676202	4677058	857	1-4676202-4677058	11
1	7924742	7925616	875	1-7924742-7925616	11
2	111398	112149	752	2-111398-112149	11
2	18915024	18915938	915	2-18915024-18915938	11
2	393118	393641	524	2-393118-393641	11
3	4536483	4537264	782	3-4536483-4537264	11
3	5059881	5060732	852	3-5059881-5060732	11
5	1460790	1461721	932	5-1460790-1461721	11
5	1523593	1524416	824	5-1523593-1524416	11
5	15857681	15858580	900	5-15857681-15858580	11
5	19446964	19447651	688	5-19446964-19447651	11
1	10853969	10854833	865	1-10853969-10854833	10
1	10867697	10868644	948	1-10867697-10868644	10
1	12061000	12061966	967	1-12061000-12061966	10
1	19256710	19257625	916	1-19256710-19257625	10
1	27277730	27278602	873	1-27277730-27278602	10
1	5931237	5932173	937	1-5931237-5932173	10
2	12004166	12005046	881	2-12004166-12005046	10
2	15110164	15110993	830	2-15110164-15110993	10
2	3423100	3423996	897	2-3423100-3423996	10
2	8445126	8445966	841	2-8445126-8445966	10
3	4483624	4484219	596	3-4483624-4484219	10
4	12153147	12154075	929	4-12153147-12154075	10
4	9670445	9671282	838	4-9670445-9671282	10
5	16384928	16385875	948	5-16384928-16385875	10
5	19431915	19432846	932	5-19431915-19432846	10
5	8568768	8569780	1013	5-8568768-8569780	10
5	9087149	9088079	931	5-9087149-9088079	10
1	10185089	10185964	876	1-10185089-10185964	9
1	23335010	23335973	964	1-23335010-23335973	9
1	25217394	25218197	804	1-25217394-25218197	9
1	3697758	3698659	902	1-3697758-3698659	9
2	12225069	12225990	922	2-12225069-12225990	9
2	16707003	16707929	927	2-16707003-16707929	9
2	19129267	19129973	707	2-19129267-19129973	9
2	19409157	19410037	881	2-19409157-19410037	9
2	300370	301281	912	2-300370-301281	9
2	8256304	8257160	857	2-8256304-8257160	9
2	8647273	8648071	799	2-8647273-8648071	9
2	8985339	8986187	849	2-8985339-8986187	9
3	10466200	10467012	813	3-10466200-10467012	9
3	21087443	21088348	906	3-21087443-21088348	9
3	4106474	4107447	974	3-4106474-4107447	9
3	5227542	5228466	925	3-5227542-5228466	9
3	7866790	7867764	975	3-7866790-7867764	9
5	19130552	19131370	819	5-19130552-19131370	9
5	19426994	19427788	795	5-19426994-19427788	9
5	19504118	19505026	909	5-19504118-19505026	9
5	1954477	1955270	794	5-1954477-1955270	9
5	8167256	8168143	888	5-8167256-8168143	9
5	8170696	8171512	817	5-8170696-8171512	9
5	8987486	8988298	813	5-8987486-8988298	9
1	19093208	19094055	848	1-19093208-19094055	8
1	19241825	19242646	822	1-19241825-19242646	8
1	22158988	22159926	939	1-22158988-22159926	8
1	22187217	22188112	896	1-22187217-22188112	8
1	23133866	23134777	912	1-23133866-23134777	8
1	23458299	23459229	931	1-23458299-23459229	8
1	23571571	23572446	876	1-23571571-23572446	8
1	2366290	2367156	867	1-2366290-2367156	8
1	26643666	26644443	778	1-26643666-26644443	8
1	27421421	27422233	813	1-27421421-27422233	8
1	29598624	29599519	896	1-29598624-29599519	8
1	4740834	4741614	781	1-4740834-4741614	8
1	5003460	5004331	872	1-5003460-5004331	8
1	6137182	6138037	856	1-6137182-6138037	8
1	7368280	7369165	886	1-7368280-7369165	8
1	7393389	7394300	912	1-7393389-7394300	8
2	11980555	11981211	657	2-11980555-11981211	8
2	15597957	15598830	874	2-15597957-15598830	8
2	16449103	16450014	912	2-16449103-16450014	8
2	16466636	16467584	949	2-16466636-16467584	8
2	16824565	16825465	901	2-16824565-16825465	8
2	18283026	18283856	831	2-18283026-18283856	8
2	18324006	18324912	907	2-18324006-18324912	8
2	190528	191351	824	2-190528-191351	8
2	234921	235642	722	2-234921-235642	8
2	7693098	7694040	943	2-7693098-7694040	8
2	7925600	7926560	961	2-7925600-7926560	8
2	8330220	8330855	636	2-8330220-8330855	8
2	8664667	8665565	899	2-8664667-8665565	8
2	9816527	9817357	831	2-9816527-9817357	8
2	9868362	9869272	911	2-9868362-9869272	8
3	18196236	18197150	915	3-18196236-18197150	8
3	18727063	18728045	983	3-18727063-18728045	8
3	21072752	21073634	883	3-21072752-21073634	8
3	21209224	21210126	903	3-21209224-21210126	8
3	21554492	21555128	637	3-21554492-21555128	8
3	21962999	21963823	825	3-21962999-21963823	8
3	22039185	22039659	475	3-22039185-22039659	8
3	23120470	23121371	902	3-23120470-23121371	8
3	5245485	5246432	948	3-5245485-5246432	8
3	5438964	5439947	984	3-5438964-5439947	8
3	7869876	7870689	814	3-7869876-7870689	8
3	9736289	9737055	767	3-9736289-9737055	8
4	10649737	10650600	864	4-10649737-10650600	8
4	11314309	11314688	380	4-11314309-11314688	8
4	16582699	16583535	837	4-16582699-16583535	8
4	566540	567342	803	4-566540-567342	8
5	1415374	1415881	508	5-1415374-1415881	8
5	19483510	19484429	920	5-19483510-19484429	8
5	2112305	2113147	843	5-2112305-2113147	8
5	21533514	21534232	719	5-21533514-21534232	8
5	3313652	3314406	755	5-3313652-3314406	8
5	805359	806175	817	5-805359-806175	8
5	8240426	8241222	797	5-8240426-8241222	8
5	8798063	8798819	757	5-8798063-8798819	8

## Sheet: Cortex
Cortex. stress-related hot point gl-cCREs (hgl-CREs)
Chr	Start	End	Width	Peak2	CoaccessTimes
2	3304804	3305677	874	2-3304804-3305677	10
2	19179072	19179809	738	2-19179072-19179809	7
5	22143392	22144301	910	5-22143392-22144301	7
1	10365028	10366033	1006	1-10365028-10366033	6
1	19210476	19211303	828	1-19210476-19211303	6
1	22880487	22881385	899	1-22880487-22881385	6
2	15110164	15110993	830	2-15110164-15110993	6
5	19446964	19447651	688	5-19446964-19447651	6
1	19213197	19214136	940	1-19213197-19214136	5
1	19251932	19252690	759	1-19251932-19252690	5
1	19261428	19262376	949	1-19261428-19262376	5
1	22364090	22364789	700	1-22364090-22364789	5
1	2326631	2327578	948	1-2326631-2327578	5
2	12509836	12510603	768	2-12509836-12510603	5
2	9755515	9756430	916	2-9755515-9756430	5
2	9839268	9840146	879	2-9839268-9840146	5
4	755916	756848	933	4-755916-756848	5
5	22225267	22226107	841	5-22225267-22226107	5

## Sheet: Endodermis
Endodermis.stress-related hot point gl-cCREs (hgl-CREs)
Chr	Start	End	Width	Peak2	CoaccessTimes
2	3045080	3046028	949	2-3045080-3046028	7
2	19440136	19441104	969	2-19440136-19441104	5
1	19210476	19211303	828	1-19210476-19211303	4
1	27316788	27317466	679	1-27316788-27317466	4
2	15081719	15082611	893	2-15081719-15082611	4
2	19486436	19487297	862	2-19486436-19487297	4
2	3514053	3514982	930	2-3514053-3514982	4
2	8664667	8665565	899	2-8664667-8665565	4
3	5023096	5024052	957	3-5023096-5024052	4
5	2933269	2934299	1031	5-2933269-2934299	4
5	729582	730516	935	5-729582-730516	4
5	8548187	8549132	946	5-8548187-8549132	4
1	19213197	19214136	940	1-19213197-19214136	3
1	19251932	19252690	759	1-19251932-19252690	3
1	19267768	19268599	832	1-19267768-19268599	3
1	22827960	22828678	719	1-22827960-22828678	3
1	25334618	25335559	942	1-25334618-25335559	3
1	4586147	4586939	793	1-4586147-4586939	3
2	12022667	12023543	877	2-12022667-12023543	3
2	13277549	13278305	757	2-13277549-13278305	3
2	15020468	15021279	812	2-15020468-15021279	3
2	16801404	16802385	982	2-16801404-16802385	3
2	18115929	18116797	869	2-18115929-18116797	3
2	18916065	18916948	884	2-18916065-18916948	3
2	9816527	9817357	831	2-9816527-9817357	3
3	16758405	16759330	926	3-16758405-16759330	3
3	60690	61687	998	3-60690-61687	3
3	7337814	7338645	832	3-7337814-7338645	3
3	7468587	7469391	805	3-7468587-7469391	3
4	10151848	10152771	924	4-10151848-10152771	3
4	18319082	18319876	795	4-18319082-18319876	3
4	7963183	7964076	894	4-7963183-7964076	3
4	843154	844090	937	4-843154-844090	3
5	23910150	23911056	907	5-23910150-23911056	3
5	24045752	24046702	951	5-24045752-24046702	3
5	25861879	25862821	943	5-25861879-25862821	3
5	26414140	26415076	937	5-26414140-26415076	3
5	3323367	3324212	846	5-3323367-3324212	3

## Sheet: Stele
Stele.stress-related hot point gl-cCREs (hgl-CREs)
Chr	Start	End	Width	Peak2	CoaccessTimes
1	27185519	27186391	873	1-27185519-27186391	11
1	24663691	24664496	806	1-24663691-24664496	10
1	26718912	26719763	852	1-26718912-26719763	10
2	18324006	18324912	907	2-18324006-18324912	10
1	10222531	10223488	958	1-10222531-10223488	9
1	24661596	24662512	917	1-24661596-24662512	9
2	3509243	3510140	898	2-3509243-3510140	9
4	718324	719223	900	4-718324-719223	9
5	24045752	24046702	951	5-24045752-24046702	9
1	7391384	7392306	923	1-7391384-7392306	8
1	7456377	7457255	879	1-7456377-7457255	8
2	12109284	12110204	921	2-12109284-12110204	8
3	17024903	17025748	846	3-17024903-17025748	8
3	9993784	9994740	957	3-9993784-9994740	8
5	22225267	22226107	841	5-22225267-22226107	8

## Sheet: Trichoblast
Trichoblast.stress-related hot point gl-cCREs (hgl-CREs)
Chr	Start	End	Width	Peak2	CoaccessTimes
4	755916	756848	933	4-755916-756848	18
1	7471012	7471777	766	1-7471012-7471777	11
2	3423100	3423996	897	2-3423100-3423996	9
2	398942	399835	894	2-398942-399835	8
5	18162523	18163449	927	5-18162523-18163449	8
2	18081052	18081893	842	2-18081052-18081893	7
5	18136545	18137472	928	5-18136545-18137472	7
5	8194626	8195320	695	5-8194626-8195320	7
1	19441589	19442419	831	1-19441589-19442419	6
1	23458299	23459229	931	1-23458299-23459229	6
1	30387385	30388369	985	1-30387385-30388369	6
2	12003126	12003810	685	2-12003126-12003810	6
2	13984475	13985276	802	2-13984475-13985276	6
2	15499715	15500656	942	2-15499715-15500656	6
2	15597957	15598830	874	2-15597957-15598830	6
5	18201912	18202682	771	5-18201912-18202682	6
5	8170696	8171512	817	5-8170696-8171512	6
1	23893314	23894102	789	1-23893314-23894102	5
1	24343237	24344166	930	1-24343237-24344166	5
1	24347145	24348099	955	1-24347145-24348099	5
1	24680624	24681543	920	1-24680624-24681543	5
2	13365480	13366365	886	2-13365480-13366365	5
2	14700050	14700959	910	2-14700050-14700959	5
2	15216224	15217151	928	2-15216224-15217151	5
2	19061206	19062119	914	2-19061206-19062119	5
2	3514053	3514982	930	2-3514053-3514982	5
3	10019150	10020136	987	3-10019150-10020136	5
4	12134348	12135275	928	4-12134348-12135275	5
4	18392489	18392937	449	4-18392489-18392937	5
4	847708	848410	703	4-847708-848410	5
5	19185362	19186200	839	5-19185362-19186200	5
5	20293919	20294776	858	5-20293919-20294776	5
5	20435909	20436843	935	5-20435909-20436843	5
5	21533514	21534232	719	5-21533514-21534232	5
5	8154099	8154974	876	5-8154099-8154974	5
5	8288183	8288923	741	5-8288183-8288923	5
5	8725564	8726279	716	5-8725564-8726279	5
