# Supplementary material for: Multiome in the Same Cell Reveals the Impact of Osmotic Stress on Arabidopsis Root Tip Development at Single‐Cell Level
Source: Adv Sci (Weinh). 2024 Apr 18;11(24):2308384. doi: 10.1002/advs.202308384 (PMC11199978; doi:10.1002/advs.202308384)
Supplement: Supplementary file 8 — Supplemental Table 7 [file ADVS-11-2308384-s003.xlsx]

## Sheet: Cortex.CNS.region.match
Conserved noncoding sequences were aligned with stress-related hgl-cCREs of different cell types.
hgl-cCREs	CNS.region	hgl-cCREs.width	CNS.region.width	Overlap.width	Overlap.Percentage
5-22143392-22144301	5-22143431-22143478	910	48	48	100
5-22143392-22144301	5-22143500-22143601	910	102	102	100
5-22143392-22144301	5-22143665-22143794	910	130	130	100
5-22143392-22144301	5-22143862-22143885	910	24	24	100
5-22143392-22144301	5-22143986-22144095	910	110	110	100
1-10365028-10366033	1-10365100-10365112	1006	13	13	100
1-10365028-10366033	1-10365137-10365148	1006	12	12	100
1-10365028-10366033	1-10365168-10365188	1006	21	21	100
1-10365028-10366033	1-10365206-10365300	1006	95	95	100
1-10365028-10366033	1-10365690-10365723	1006	34	34	100
1-10365028-10366033	1-10365960-10365981	1006	22	22	100
1-19210476-19211303	1-19210669-19210698	828	30	30	100
1-19210476-19211303	1-19210718-19210794	828	77	77	100
1-19210476-19211303	1-19210840-19210878	828	39	39	100
1-19210476-19211303	1-19210917-19210930	828	14	14	100
2-15110164-15110993	2-15110423-15110577	830	155	155	100
1-19213197-19214136	1-19213517-19213571	940	55	55	100
1-19213197-19214136	1-19214009-19214087	940	79	79	100

## Sheet: Stele.CNS.region.match
Conserved noncoding sequences were aligned with stress-related hgl-cCREs of different cell types.
hgl-cCREs	CNS.region	hgl-cCREs.width	CNS.region.width	Overlap.width	Overlap.Percentage
1-27185519-27186391	1-27185831-27185942	873	112	112	100
1-24663691-24664496	1-24663891-24663914	806	24	24	100
1-24663691-24664496	1-24664041-24664065	806	25	25	100
1-10222531-10223488	1-10223364-10223409	958	46	46	100
1-24661596-24662512	1-24661754-24661781	917	28	28	100
1-24661596-24662512	1-24662125-24662258	917	134	134	100
4-718324-719223	4-718596-718617	900	22	22	100
4-718324-719223	4-718632-718777	900	146	146	100
5-24045752-24046702	5-24046437-24046507	951	71	71	100
1-7456377-7457255	1-7456690-7456802	879	113	113	100
1-7456377-7457255	1-7457177-7457226	879	50	50	100
1-7456377-7457255	1-7457249-7457304	879	56	7	12.5
2-12109284-12110204	2-12109402-12109432	921	31	31	100
2-12109284-12110204	2-12109503-12109527	921	25	25	100
2-12109284-12110204	2-12109607-12109773	921	167	167	100
3-17024903-17025748	3-17025075-17025105	846	31	31	100

## Sheet: Trichoblast.CNS.region.match
Conserved noncoding sequences were aligned with stress-related hgl-cCREs of different cell types.
hgl-cCREs	CNS.region	hgl-cCREs.width	CNS.region.width	Overlap.width	Overlap.Percentage
1-7471012-7471777	1-7471134-7471182	766	49	49	100
1-7471012-7471777	1-7471232-7471244	766	13	13	100
1-7471012-7471777	1-7471364-7471378	766	15	15	100
2-3423100-3423996	2-3423308-3423412	897	105	105	100
2-398942-399835	2-399169-399180	894	12	12	100
2-18081052-18081893	2-18081437-18081465	842	29	29	100
1-30387385-30388369	1-30387373-30387436	985	64	52	81.25
1-30387385-30388369	1-30387467-30387487	985	21	21	100
1-30387385-30388369	1-30387630-30387656	985	27	27	100
1-30387385-30388369	1-30387697-30387739	985	43	43	100
1-30387385-30388369	1-30387887-30387904	985	18	18	100
2-13984475-13985276	2-13984771-13984796	802	26	26	100
2-15499715-15500656	2-15500195-15500236	942	42	42	100
2-15499715-15500656	2-15500298-15500344	942	47	47	100
2-15499715-15500656	2-15500361-15500384	942	24	24	100
1-23893314-23894102	1-23893634-23893771	789	138	138	100
1-24680624-24681543	1-24680764-24680793	920	30	30	100
1-24680624-24681543	1-24680895-24680912	920	18	18	100
1-24680624-24681543	1-24681027-24681056	920	30	30	100
1-24680624-24681543	1-24681090-24681173	920	84	84	100
1-24680624-24681543	1-24681179-24681282	920	104	104	100
1-24680624-24681543	1-24681307-24681368	920	62	62	100
2-13365480-13366365	2-13365811-13365967	886	157	157	100
2-13365480-13366365	2-13366002-13366024	886	23	23	100
2-14700050-14700959	2-14700534-14700610	910	77	77	100
2-15216224-15217151	2-15216831-15216888	928	58	58	100
2-15216224-15217151	2-15216920-15216970	928	51	51	100
2-3514053-3514982	2-3514511-3514530	930	20	20	100
2-3514053-3514982	2-3514624-3514652	930	29	29	100
2-3514053-3514982	2-3514761-3514775	930	15	15	100
3-10019150-10020136	3-10019732-10019759	987	28	28	100
3-10019150-10020136	3-10019798-10019862	987	65	65	100
4-847708-848410	4-847952-847990	703	39	39	100
4-847708-848410	4-848005-848043	703	39	39	100
4-847708-848410	4-848078-848095	703	18	18	100
5-20435909-20436843	5-20436243-20436271	935	29	29	100
5-20435909-20436843	5-20436396-20436461	935	66	66	100
5-20435909-20436843	5-20436480-20436498	935	19	19	100
5-8154099-8154974	5-8154697-8154716	876	20	20	100
5-8154099-8154974	5-8154742-8154885	876	144	144	100
5-8288183-8288923	5-8288216-8288334	741	119	119	100
5-8725564-8726279	5-8725632-8725654	716	23	23	100

## Sheet: Endodermis.CNS.region.match
Conserved noncoding sequences were aligned with stress-related hgl-cCREs of different cell types.
hgl-cCREs	CNS.region	hgl-cCREs.width	CNS.region.width	Overlap.width	Overlap.Percentage
2-19440136-19441104	2-19440437-19440492	969	56	56	100
1-19210476-19211303	1-19210669-19210698	828	30	30	100
1-19210476-19211303	1-19210718-19210794	828	77	77	100
1-19210476-19211303	1-19210840-19210878	828	39	39	100
1-19210476-19211303	1-19210917-19210930	828	14	14	100
1-27316788-27317466	1-27316770-27316925	679	156	138	88.4615
1-27316788-27317466	1-27317117-27317199	679	83	83	100
1-27316788-27317466	1-27317302-27317384	679	83	83	100
2-15081719-15082611	2-15081853-15081900	893	48	48	100
2-15081719-15082611	2-15081951-15081981	893	31	31	100
2-19486436-19487297	2-19487179-19487196	862	18	18	100
2-3514053-3514982	2-3514511-3514530	930	20	20	100
2-3514053-3514982	2-3514624-3514652	930	29	29	100
2-3514053-3514982	2-3514761-3514775	930	15	15	100
2-8664667-8665565	2-8664783-8664816	899	34	34	100
2-8664667-8665565	2-8664867-8664926	899	60	60	100
2-8664667-8665565	2-8664967-8665026	899	60	60	100
2-8664667-8665565	2-8665026-8665087	899	62	62	100
2-8664667-8665565	2-8665123-8665141	899	19	19	100
2-8664667-8665565	2-8665224-8665257	899	34	34	100
3-5023096-5024052	3-5023411-5023429	957	19	19	100
3-5023096-5024052	3-5023512-5023583	957	72	72	100
3-5023096-5024052	3-5023607-5023643	957	37	37	100
3-5023096-5024052	3-5023690-5023817	957	128	128	100
3-5023096-5024052	3-5023994-5024017	957	24	24	100
5-2933269-2934299	5-2933793-2933805	1031	13	13	100
5-2933269-2934299	5-2933821-2933842	1031	22	22	100
5-2933269-2934299	5-2933860-2933944	1031	85	85	100
5-2933269-2934299	5-2934190-2934264	1031	75	75	100
5-729582-730516	5-729912-729938	935	27	27	100
5-8548187-8549132	5-8548361-8548428	946	68	68	100
5-8548187-8549132	5-8548550-8548568	946	19	19	100
5-8548187-8549132	5-8548611-8548736	946	126	126	100
5-8548187-8549132	5-8548806-8548846	946	41	41	100
5-8548187-8549132	5-8549014-8549034	946	21	21	100
1-19213197-19214136	1-19213517-19213571	940	55	55	100
1-19213197-19214136	1-19214009-19214087	940	79	79	100
1-25334618-25335559	1-25334562-25334647	942	86	30	34.8837
1-25334618-25335559	1-25334835-25334872	942	38	38	100
1-25334618-25335559	1-25334897-25334951	942	55	55	100
1-25334618-25335559	1-25334965-25334988	942	24	24	100
1-25334618-25335559	1-25335004-25335046	942	43	43	100
1-25334618-25335559	1-25335096-25335271	942	176	176	100
1-4586147-4586939	1-4586300-4586404	793	105	105	100
1-4586147-4586939	1-4586604-4586694	793	91	91	100
2-12022667-12023543	2-12022978-12022996	877	19	19	100
2-12022667-12023543	2-12023043-12023169	877	127	127	100
2-12022667-12023543	2-12023250-12023268	877	19	19	100
2-12022667-12023543	2-12023295-12023425	877	131	131	100
2-12022667-12023543	2-12023469-12023562	877	94	75	79.7872
2-13277549-13278305	2-13277507-13277631	757	125	83	66.4
2-13277549-13278305	2-13277650-13277671	757	22	22	100
2-13277549-13278305	2-13277764-13277811	757	48	48	100
2-15020468-15021279	2-15020916-15020959	812	44	44	100
2-16801404-16802385	2-16801626-16801695	982	70	70	100
2-16801404-16802385	2-16801712-16801740	982	29	29	100
2-16801404-16802385	2-16801783-16801804	982	22	22	100
2-16801404-16802385	2-16801967-16802044	982	78	78	100
2-16801404-16802385	2-16802122-16802164	982	43	43	100
2-16801404-16802385	2-16802191-16802206	982	16	16	100
2-16801404-16802385	2-16802270-16802309	982	40	40	100
2-16801404-16802385	2-16802351-16802371	982	21	21	100
2-18916065-18916948	2-18916289-18916324	884	36	36	100
2-18916065-18916948	2-18916686-18916724	884	39	39	100
2-18916065-18916948	2-18916819-18916890	884	72	72	100
2-18916065-18916948	2-18916904-18916922	884	19	19	100
2-9816527-9817357	2-9816496-9816572	831	77	46	59.7403
2-9816527-9817357	2-9816612-9816657	831	46	46	100
2-9816527-9817357	2-9816672-9816686	831	15	15	100
2-9816527-9817357	2-9816726-9816743	831	18	18	100
3-16758405-16759330	3-16758477-16758567	926	91	91	100
3-16758405-16759330	3-16758618-16758652	926	35	35	100
3-16758405-16759330	3-16758864-16758932	926	69	69	100
3-16758405-16759330	3-16758968-16758983	926	16	16	100
3-16758405-16759330	3-16759028-16759077	926	50	50	100
3-60690-61687	3-60938-61014	998	77	77	100
3-60690-61687	3-61244-61263	998	20	20	100
3-60690-61687	3-61304-61326	998	23	23	100
3-60690-61687	3-61349-61388	998	40	40	100
3-7468587-7469391	3-7468681-7468699	805	19	19	100
4-18319082-18319876	4-18319171-18319229	795	59	59	100
4-18319082-18319876	4-18319251-18319284	795	34	34	100
4-18319082-18319876	4-18319488-18319514	795	27	27	100
4-7963183-7964076	4-7963284-7963328	894	45	45	100
4-7963183-7964076	4-7963392-7963435	894	44	44	100
4-7963183-7964076	4-7963488-7963517	894	30	30	100
4-7963183-7964076	4-7963682-7963705	894	24	24	100
4-7963183-7964076	4-7963830-7963853	894	24	24	100
4-7963183-7964076	4-7964031-7964059	894	29	29	100
4-843154-844090	4-843718-843731	937	14	14	100
4-843154-844090	4-843787-843802	937	16	16	100
4-843154-844090	4-843995-844022	937	28	28	100
5-23910150-23911056	5-23910533-23910572	907	40	40	100
5-24045752-24046702	5-24046437-24046507	951	71	71	100
5-25861879-25862821	5-25862796-25862869	943	74	26	35.1351
5-3323367-3324212	5-3323607-3323710	846	104	104	100
5-3323367-3324212	5-3323934-3323992	846	59	59	100
5-3323367-3324212	5-3324143-3324183	846	41	41	100

## Sheet: Columella.CNS.region.match
Conserved noncoding sequences were aligned with stress-related hgl-cCREs of different cell types.
hgl-cCREs	CNS.region	hgl-cCREs.width	CNS.region.width	Overlap.width	Overlap.Percentage
2-302075-303064	2-302358-302369	990	12	12	100
2-302075-303064	2-302407-302422	990	16	16	100
2-302075-303064	2-302803-302889	990	87	87	100
5-8990153-8991033	5-8990279-8990293	881	15	15	100
5-8990153-8991033	5-8990349-8990450	881	102	102	100
1-24663691-24664496	1-24663891-24663914	806	24	24	100
1-24663691-24664496	1-24664041-24664065	806	25	25	100
1-26449343-26450216	1-26449315-26449362	874	48	20	41.6667
1-26449343-26450216	1-26449687-26449710	874	24	24	100
1-26449343-26450216	1-26449809-26449850	874	42	42	100
1-26449343-26450216	1-26450200-26450275	874	76	17	22.3684
2-494748-495588	2-494720-494764	841	45	17	37.7778
2-494748-495588	2-495002-495065	841	64	64	100
2-494748-495588	2-495110-495129	841	20	20	100
2-494748-495588	2-495456-495548	841	93	93	100
1-10991005-10991844	1-10991364-10991377	840	14	14	100
1-10991005-10991844	1-10991398-10991455	840	58	58	100
1-24661596-24662512	1-24661754-24661781	917	28	28	100
1-24661596-24662512	1-24662125-24662258	917	134	134	100
1-7471012-7471777	1-7471134-7471182	766	49	49	100
1-7471012-7471777	1-7471232-7471244	766	13	13	100
1-7471012-7471777	1-7471364-7471378	766	15	15	100
1-7507451-7508021	1-7507609-7507634	571	26	26	100
1-7507451-7508021	1-7507652-7507692	571	41	41	100
1-7507451-7508021	1-7507772-7507789	571	18	18	100
1-7958367-7959148	1-7958367-7958387	782	21	21	100
1-7958367-7959148	1-7958465-7958540	782	76	76	100
1-7958367-7959148	1-7958558-7958569	782	12	12	100
1-7958367-7959148	1-7959042-7959064	782	23	23	100
2-15020468-15021279	2-15020916-15020959	812	44	44	100
3-21499533-21500496	3-21499835-21499846	964	12	12	100
3-21499533-21500496	3-21499871-21499892	964	22	22	100
3-21499533-21500496	3-21499948-21500078	964	131	131	100
4-17730427-17731199	4-17730461-17730481	773	21	21	100
4-17730427-17731199	4-17730656-17730771	773	116	116	100
4-17730427-17731199	4-17730888-17730906	773	19	19	100
4-17730427-17731199	4-17730941-17730974	773	34	34	100
4-17730427-17731199	4-17731009-17731039	773	31	31	100
5-1978242-1979067	5-1978673-1978714	826	42	42	100
5-8271988-8272945	5-8272420-8272455	958	36	36	100
5-8271988-8272945	5-8272487-8272502	958	16	16	100
5-8271988-8272945	5-8272595-8272633	958	39	39	100
1-10676729-10677628	1-10676997-10677013	900	17	17	100
1-10676729-10677628	1-10677071-10677203	900	133	133	100
1-10676729-10677628	1-10677325-10677357	900	33	33	100
2-18915024-18915938	2-18915356-18915458	915	103	103	100
3-4536483-4537264	3-4536732-4536783	782	52	52	100
3-4536483-4537264	3-4536814-4536838	782	25	25	100
3-5059881-5060732	3-5059955-5060005	852	51	51	100
3-5059881-5060732	3-5060025-5060053	852	29	29	100
3-5059881-5060732	3-5060376-5060400	852	25	25	100
3-5059881-5060732	3-5060536-5060567	852	32	32	100
3-5059881-5060732	3-5060636-5060672	852	37	37	100
5-15857681-15858580	5-15858056-15858104	900	49	49	100
5-15857681-15858580	5-15858128-15858248	900	121	121	100
5-15857681-15858580	5-15858516-15858557	900	42	42	100
1-10853969-10854833	1-10854450-10854470	865	21	21	100
1-10853969-10854833	1-10854491-10854524	865	34	34	100
1-10867697-10868644	1-10868082-10868250	948	169	169	100
1-10867697-10868644	1-10868298-10868355	948	58	58	100
1-12061000-12061966	1-12061318-12061341	967	24	24	100
1-12061000-12061966	1-12061449-12061494	967	46	46	100
1-12061000-12061966	1-12061547-12061570	967	24	24	100
1-12061000-12061966	1-12061681-12061713	967	33	33	100
1-19256710-19257625	1-19257235-19257254	916	20	20	100
1-19256710-19257625	1-19257310-19257330	916	21	21	100
2-12004166-12005046	2-12004450-12004466	881	17	17	100
2-15110164-15110993	2-15110423-15110577	830	155	155	100
2-3423100-3423996	2-3423308-3423412	897	105	105	100
2-8445126-8445966	2-8445675-8445787	841	113	113	100
3-4483624-4484219	3-4483752-4483771	596	20	20	100
3-4483624-4484219	3-4484213-4484263	596	51	7	13.7255
5-16384928-16385875	5-16385089-16385148	948	60	60	100
5-16384928-16385875	5-16385166-16385214	948	49	49	100
5-16384928-16385875	5-16385313-16385365	948	53	53	100
5-9087149-9088079	5-9087569-9087588	931	20	20	100
5-9087149-9088079	5-9087674-9087703	931	30	30	100
1-10185089-10185964	1-10185129-10185145	876	17	17	100
1-10185089-10185964	1-10185575-10185603	876	29	29	100
1-10185089-10185964	1-10185620-10185647	876	28	28	100
1-10185089-10185964	1-10185678-10185707	876	30	30	100
1-10185089-10185964	1-10185728-10185748	876	21	21	100
1-23335010-23335973	1-23335513-23335627	964	115	115	100
1-23335010-23335973	1-23335702-23335743	964	42	42	100
1-25217394-25218197	1-25217424-25217481	804	58	58	100
1-25217394-25218197	1-25217523-25217859	804	337	337	100
1-3697758-3698659	1-3697763-3697845	902	83	83	100
1-3697758-3698659	1-3697910-3698013	902	104	104	100
1-3697758-3698659	1-3698014-3698102	902	89	89	100
1-3697758-3698659	1-3698150-3698198	902	49	49	100
2-12225069-12225990	2-12225088-12225205	922	118	118	100
2-12225069-12225990	2-12225227-12225306	922	80	80	100
2-12225069-12225990	2-12225711-12225751	922	41	41	100
2-16707003-16707929	2-16707095-16707163	927	69	69	100
2-16707003-16707929	2-16707185-16707207	927	23	23	100
2-16707003-16707929	2-16707227-16707244	927	18	18	100
2-16707003-16707929	2-16707385-16707411	927	27	27	100
2-16707003-16707929	2-16707435-16707458	927	24	24	100
2-19129267-19129973	2-19129306-19129341	707	36	36	100
2-19129267-19129973	2-19129366-19129375	707	10	10	100
2-19409157-19410037	2-19409223-19409250	881	28	28	100
2-19409157-19410037	2-19409646-19409660	881	15	15	100
2-19409157-19410037	2-19409682-19409743	881	62	62	100
2-19409157-19410037	2-19409780-19409814	881	35	35	100
2-19409157-19410037	2-19409867-19410009	881	143	143	100
2-300370-301281	2-300488-300512	912	25	25	100
2-300370-301281	2-301062-301147	912	86	86	100
2-8985339-8986187	2-8985699-8985775	849	77	77	100
2-8985339-8986187	2-8985845-8985863	849	19	19	100
2-8985339-8986187	2-8985880-8985922	849	43	43	100
3-21087443-21088348	3-21087880-21087896	906	17	17	100
3-21087443-21088348	3-21087971-21088038	906	68	68	100
3-4106474-4107447	3-4107188-4107277	974	90	90	100
3-5227542-5228466	3-5227960-5227982	925	23	23	100
3-5227542-5228466	3-5227989-5228032	925	44	44	100
5-1954477-1955270	5-1954889-1954969	794	81	81	100
5-8987486-8988298	5-8987788-8987842	813	55	55	100
5-8987486-8988298	5-8987864-8988020	813	157	157	100
1-22187217-22188112	1-22187593-22187648	896	56	56	100
1-23133866-23134777	1-23134048-23134082	912	35	35	100
1-23133866-23134777	1-23134240-23134270	912	31	31	100
1-2366290-2367156	1-2366535-2366558	867	24	24	100
1-29598624-29599519	1-29598769-29598976	896	208	208	100
1-29598624-29599519	1-29598999-29599087	896	89	89	100
1-29598624-29599519	1-29599120-29599133	896	14	14	100
1-29598624-29599519	1-29599196-29599272	896	77	77	100
1-29598624-29599519	1-29599335-29599349	896	15	15	100
1-4740834-4741614	1-4740933-4741028	781	96	96	100
1-5003460-5004331	1-5003444-5003468	872	25	9	36
1-5003460-5004331	1-5003520-5003562	872	43	43	100
1-5003460-5004331	1-5003584-5003613	872	30	30	100
1-5003460-5004331	1-5003662-5003719	872	58	58	100
1-5003460-5004331	1-5003764-5003909	872	146	146	100
1-5003460-5004331	1-5003933-5003948	872	16	16	100
1-5003460-5004331	1-5004222-5004289	872	68	68	100
1-6137182-6138037	1-6137610-6137665	856	56	56	100
1-6137182-6138037	1-6137727-6137750	856	24	24	100
1-7368280-7369165	1-7368400-7368446	886	47	47	100
1-7368280-7369165	1-7368486-7368521	886	36	36	100
1-7368280-7369165	1-7368682-7368709	886	28	28	100
1-7368280-7369165	1-7368790-7368810	886	21	21	100
1-7368280-7369165	1-7369003-7369097	886	95	95	100
1-7368280-7369165	1-7369112-7369156	886	45	45	100
2-16466636-16467584	2-16466952-16466969	949	18	18	100
2-16466636-16467584	2-16466994-16467024	949	31	31	100
2-16824565-16825465	2-16825126-16825188	901	63	63	100
2-16824565-16825465	2-16825207-16825238	901	32	32	100
2-18283026-18283856	2-18283504-18283547	831	44	44	100
2-190528-191351	2-190609-190676	824	68	68	100
2-190528-191351	2-190772-190822	824	51	51	100
2-7693098-7694040	2-7693390-7693502	943	113	113	100
2-7693098-7694040	2-7693526-7693569	943	44	44	100
2-7693098-7694040	2-7693616-7693687	943	72	72	100
2-7693098-7694040	2-7693706-7693786	943	81	81	100
2-7693098-7694040	2-7693824-7693848	943	25	25	100
2-7925600-7926560	2-7925876-7925891	961	16	16	100
2-7925600-7926560	2-7926012-7926046	961	35	35	100
2-7925600-7926560	2-7926101-7926130	961	30	30	100
2-8664667-8665565	2-8664783-8664816	899	34	34	100
2-8664667-8665565	2-8664867-8664926	899	60	60	100
2-8664667-8665565	2-8664967-8665026	899	60	60	100
2-8664667-8665565	2-8665026-8665087	899	62	62	100
2-8664667-8665565	2-8665123-8665141	899	19	19	100
2-8664667-8665565	2-8665224-8665257	899	34	34	100
2-9816527-9817357	2-9816496-9816572	831	77	46	59.7403
2-9816527-9817357	2-9816612-9816657	831	46	46	100
2-9816527-9817357	2-9816672-9816686	831	15	15	100
2-9816527-9817357	2-9816726-9816743	831	18	18	100
2-9868362-9869272	2-9868865-9868900	911	36	36	100
2-9868362-9869272	2-9868987-9869012	911	26	26	100
3-18196236-18197150	3-18196728-18196739	915	12	12	100
3-21072752-21073634	3-21072984-21072990	883	7	7	100
3-21072752-21073634	3-21073153-21073172	883	20	20	100
3-21072752-21073634	3-21073248-21073263	883	16	16	100
3-21072752-21073634	3-21073356-21073390	883	35	35	100
3-21072752-21073634	3-21073489-21073592	883	104	104	100
3-21554492-21555128	3-21554735-21554827	637	93	93	100
3-21962999-21963823	3-21963093-21963208	825	116	116	100
3-21962999-21963823	3-21963227-21963257	825	31	31	100
3-21962999-21963823	3-21963301-21963369	825	69	69	100
3-21962999-21963823	3-21963463-21963519	825	57	57	100
3-21962999-21963823	3-21963546-21963560	825	15	15	100
3-21962999-21963823	3-21963583-21963675	825	93	93	100
3-22039185-22039659	3-22039275-22039300	475	26	26	100
3-22039185-22039659	3-22039370-22039476	475	107	107	100
3-22039185-22039659	3-22039476-22039488	475	13	13	100
3-22039185-22039659	3-22039526-22039540	475	15	15	100
3-5245485-5246432	3-5245932-5246059	948	128	128	100
3-5245485-5246432	3-5246093-5246134	948	42	42	100
3-5245485-5246432	3-5246163-5246185	948	23	23	100
4-16582699-16583535	4-16582795-16582815	837	21	21	100
4-16582699-16583535	4-16582830-16582878	837	49	49	100
4-16582699-16583535	4-16582878-16582946	837	69	69	100
4-16582699-16583535	4-16582965-16583131	837	167	167	100
4-16582699-16583535	4-16583380-16583591	837	212	156	73.5849
4-566540-567342	4-567049-567075	803	27	27	100
5-1415374-1415881	5-1415303-1415402	508	100	29	29
5-1415374-1415881	5-1415580-1415599	508	20	20	100
5-1415374-1415881	5-1415628-1415715	508	88	88	100
5-2112305-2113147	5-2112699-2112769	843	71	71	100
5-3313652-3314406	5-3313755-3313821	755	67	67	100
5-3313652-3314406	5-3313823-3313870	755	48	48	100
5-3313652-3314406	5-3313905-3313973	755	69	69	100
5-805359-806175	5-805388-805476	817	89	89	100
5-805359-806175	5-805512-805562	817	51	51	100
5-805359-806175	5-805776-805836	817	61	61	100
5-805359-806175	5-805908-805977	817	70	70	100
5-805359-806175	5-805994-806009	817	16	16	100
5-805359-806175	5-806046-806067	817	22	22	100
5-805359-806175	5-806084-806141	817	58	58	100
5-8240426-8241222	5-8240836-8240863	797	28	28	100
5-8240426-8241222	5-8241100-8241111	797	12	12	100

## Sheet: Endodermis.gl-cCREs.CNS.m
Conserved noncoding sequences were aligned with stress-related gl-cCREs of different cell types.
gl-cCREs	CNS.region	gl-cCREs.width	CNS.region.width	Overlap.width	Overlap.Percentage
2-19440136-19441104	2-19440437-19440492	969	56	56	100
1-19210476-19211303	1-19210669-19210698	828	30	30	100
1-19210476-19211303	1-19210718-19210794	828	77	77	100
1-19210476-19211303	1-19210840-19210878	828	39	39	100
1-19210476-19211303	1-19210917-19210930	828	14	14	100
1-27316788-27317466	1-27316770-27316925	679	156	138	88.4615
1-27316788-27317466	1-27317117-27317199	679	83	83	100
1-27316788-27317466	1-27317302-27317384	679	83	83	100
2-15081719-15082611	2-15081853-15081900	893	48	48	100
2-15081719-15082611	2-15081951-15081981	893	31	31	100
2-19486436-19487297	2-19487179-19487196	862	18	18	100
2-3514053-3514982	2-3514511-3514530	930	20	20	100
2-3514053-3514982	2-3514624-3514652	930	29	29	100
2-3514053-3514982	2-3514761-3514775	930	15	15	100
2-8664667-8665565	2-8664783-8664816	899	34	34	100
2-8664667-8665565	2-8664867-8664926	899	60	60	100
2-8664667-8665565	2-8664967-8665026	899	60	60	100
2-8664667-8665565	2-8665026-8665087	899	62	62	100
2-8664667-8665565	2-8665123-8665141	899	19	19	100
2-8664667-8665565	2-8665224-8665257	899	34	34	100
3-5023096-5024052	3-5023411-5023429	957	19	19	100
3-5023096-5024052	3-5023512-5023583	957	72	72	100
3-5023096-5024052	3-5023607-5023643	957	37	37	100
3-5023096-5024052	3-5023690-5023817	957	128	128	100
3-5023096-5024052	3-5023994-5024017	957	24	24	100
5-2933269-2934299	5-2933793-2933805	1031	13	13	100
5-2933269-2934299	5-2933821-2933842	1031	22	22	100
5-2933269-2934299	5-2933860-2933944	1031	85	85	100
5-2933269-2934299	5-2934190-2934264	1031	75	75	100
5-729582-730516	5-729912-729938	935	27	27	100
5-8548187-8549132	5-8548361-8548428	946	68	68	100
5-8548187-8549132	5-8548550-8548568	946	19	19	100
5-8548187-8549132	5-8548611-8548736	946	126	126	100
5-8548187-8549132	5-8548806-8548846	946	41	41	100
5-8548187-8549132	5-8549014-8549034	946	21	21	100
1-19213197-19214136	1-19213517-19213571	940	55	55	100
1-19213197-19214136	1-19214009-19214087	940	79	79	100
1-25334618-25335559	1-25334562-25334647	942	86	30	34.8837
1-25334618-25335559	1-25334835-25334872	942	38	38	100
1-25334618-25335559	1-25334897-25334951	942	55	55	100
1-25334618-25335559	1-25334965-25334988	942	24	24	100
1-25334618-25335559	1-25335004-25335046	942	43	43	100
1-25334618-25335559	1-25335096-25335271	942	176	176	100
1-4586147-4586939	1-4586300-4586404	793	105	105	100
1-4586147-4586939	1-4586604-4586694	793	91	91	100
2-12022667-12023543	2-12022978-12022996	877	19	19	100
2-12022667-12023543	2-12023043-12023169	877	127	127	100
2-12022667-12023543	2-12023250-12023268	877	19	19	100
2-12022667-12023543	2-12023295-12023425	877	131	131	100
2-12022667-12023543	2-12023469-12023562	877	94	75	79.7872
2-13277549-13278305	2-13277507-13277631	757	125	83	66.4
2-13277549-13278305	2-13277650-13277671	757	22	22	100
2-13277549-13278305	2-13277764-13277811	757	48	48	100
2-15020468-15021279	2-15020916-15020959	812	44	44	100
2-16801404-16802385	2-16801626-16801695	982	70	70	100
2-16801404-16802385	2-16801712-16801740	982	29	29	100
2-16801404-16802385	2-16801783-16801804	982	22	22	100
2-16801404-16802385	2-16801967-16802044	982	78	78	100
2-16801404-16802385	2-16802122-16802164	982	43	43	100
2-16801404-16802385	2-16802191-16802206	982	16	16	100
2-16801404-16802385	2-16802270-16802309	982	40	40	100
2-16801404-16802385	2-16802351-16802371	982	21	21	100
2-18916065-18916948	2-18916289-18916324	884	36	36	100
2-18916065-18916948	2-18916686-18916724	884	39	39	100
2-18916065-18916948	2-18916819-18916890	884	72	72	100
2-18916065-18916948	2-18916904-18916922	884	19	19	100
2-9816527-9817357	2-9816496-9816572	831	77	46	59.7403
2-9816527-9817357	2-9816612-9816657	831	46	46	100
2-9816527-9817357	2-9816672-9816686	831	15	15	100
2-9816527-9817357	2-9816726-9816743	831	18	18	100
3-16758405-16759330	3-16758477-16758567	926	91	91	100
3-16758405-16759330	3-16758618-16758652	926	35	35	100
3-16758405-16759330	3-16758864-16758932	926	69	69	100
3-16758405-16759330	3-16758968-16758983	926	16	16	100
3-16758405-16759330	3-16759028-16759077	926	50	50	100
3-60690-61687	3-60938-61014	998	77	77	100
3-60690-61687	3-61244-61263	998	20	20	100
3-60690-61687	3-61304-61326	998	23	23	100
3-60690-61687	3-61349-61388	998	40	40	100
3-7468587-7469391	3-7468681-7468699	805	19	19	100
4-18319082-18319876	4-18319171-18319229	795	59	59	100
4-18319082-18319876	4-18319251-18319284	795	34	34	100
4-18319082-18319876	4-18319488-18319514	795	27	27	100
4-7963183-7964076	4-7963284-7963328	894	45	45	100
4-7963183-7964076	4-7963392-7963435	894	44	44	100
4-7963183-7964076	4-7963488-7963517	894	30	30	100
4-7963183-7964076	4-7963682-7963705	894	24	24	100
4-7963183-7964076	4-7963830-7963853	894	24	24	100
4-7963183-7964076	4-7964031-7964059	894	29	29	100
4-843154-844090	4-843718-843731	937	14	14	100
4-843154-844090	4-843787-843802	937	16	16	100
4-843154-844090	4-843995-844022	937	28	28	100
5-23910150-23911056	5-23910533-23910572	907	40	40	100
5-24045752-24046702	5-24046437-24046507	951	71	71	100
5-25861879-25862821	5-25862796-25862869	943	74	26	35.1351
5-3323367-3324212	5-3323607-3323710	846	104	104	100
5-3323367-3324212	5-3323934-3323992	846	59	59	100
5-3323367-3324212	5-3324143-3324183	846	41	41	100
1-11549445-11550422	1-11549999-11550047	978	49	49	100
1-22813802-22814710	1-22814372-22814389	909	18	18	100
1-23133866-23134777	1-23134048-23134082	912	35	35	100
1-23133866-23134777	1-23134240-23134270	912	31	31	100
1-23765778-23766563	1-23765715-23765899	786	185	122	65.9459
1-23765778-23766563	1-23765901-23766009	786	109	109	100
1-23765778-23766563	1-23766197-23766211	786	15	15	100
1-23765778-23766563	1-23766250-23766291	786	42	42	100
1-23765778-23766563	1-23766321-23766353	786	33	33	100
1-24661596-24662512	1-24661754-24661781	917	28	28	100
1-24661596-24662512	1-24662125-24662258	917	134	134	100
1-24663691-24664496	1-24663891-24663914	806	24	24	100
1-24663691-24664496	1-24664041-24664065	806	25	25	100
1-25227660-25228209	1-25227891-25227921	550	31	31	100
1-25227660-25228209	1-25228002-25228043	550	42	42	100
1-25228264-25228880	1-25228474-25228597	617	124	124	100
1-26474593-26475264	1-26474781-26474818	672	38	38	100
1-26474593-26475264	1-26474841-26474883	672	43	43	100
1-26474593-26475264	1-26475086-26475150	672	65	65	100
1-26592706-26593670	1-26592766-26592811	965	46	46	100
1-27659004-27659921	1-27659259-27659318	918	60	60	100
1-27659004-27659921	1-27659646-27659673	918	28	28	100
1-27659004-27659921	1-27659673-27659689	918	17	17	100
1-28218386-28219333	1-28218480-28218537	948	58	58	100
1-28218386-28219333	1-28218776-28218800	948	25	25	100
1-28607715-28608547	1-28607844-28607862	833	19	19	100
1-28607715-28608547	1-28608173-28608277	833	105	105	100
1-28680047-28680944	1-28680394-28680418	898	25	25	100
1-28680047-28680944	1-28680510-28680598	898	89	89	100
1-29204397-29205305	1-29204985-29205026	909	42	42	100
1-29204397-29205305	1-29205107-29205162	909	56	56	100
1-29438407-29439203	1-29438692-29438715	797	24	24	100
1-29438407-29439203	1-29438901-29438935	797	35	35	100
1-29438407-29439203	1-29438951-29439005	797	55	55	100
1-29911714-29912595	1-29911914-29911958	882	45	45	100
1-3243565-3244503	1-3244058-3244073	939	16	16	100
1-3249754-3250670	1-3250069-3250162	917	94	94	100
1-3249754-3250670	1-3250226-3250258	917	33	33	100
1-3950682-3951583	1-3950962-3951011	902	50	50	100
1-3950682-3951583	1-3951468-3951485	902	18	18	100
1-5003460-5004331	1-5003444-5003468	872	25	9	36
1-5003460-5004331	1-5003520-5003562	872	43	43	100
1-5003460-5004331	1-5003584-5003613	872	30	30	100
1-5003460-5004331	1-5003662-5003719	872	58	58	100
1-5003460-5004331	1-5003764-5003909	872	146	146	100
1-5003460-5004331	1-5003933-5003948	872	16	16	100
1-5003460-5004331	1-5004222-5004289	872	68	68	100
1-5297471-5298342	1-5298235-5298248	872	14	14	100
1-5604075-5605032	1-5604927-5604959	958	33	33	100
1-7698895-7699813	1-7699121-7699171	919	51	51	100
1-8414735-8415689	1-8415444-8415475	955	32	32	100
2-11336341-11337250	2-11336655-11336688	910	34	34	100
2-12241126-12242007	2-12241595-12241608	882	14	14	100
2-12241126-12242007	2-12241664-12241677	882	14	14	100
2-13996205-13997061	2-13996548-13996587	857	40	40	100
2-15097075-15097958	2-15097122-15097166	884	45	45	100
2-15097075-15097958	2-15097270-15097289	884	20	20	100
2-15097075-15097958	2-15097648-15097713	884	66	66	100
2-15097075-15097958	2-15097751-15098034	884	284	208	73.2394
2-15560201-15561132	2-15560364-15560440	932	77	77	100
2-15560201-15561132	2-15560487-15560586	932	100	100	100
2-15560201-15561132	2-15560654-15560733	932	80	80	100
2-15560201-15561132	2-15560761-15560852	932	92	92	100
2-16118951-16119937	2-16119187-16119208	987	22	22	100
2-16118951-16119937	2-16119567-16119595	987	29	29	100
2-16118951-16119937	2-16119696-16119738	987	43	43	100
2-16118951-16119937	2-16119915-16119943	987	29	23	79.3103
2-16210227-16211101	2-16210391-16210411	875	21	21	100
2-17059946-17060887	2-17060652-17060680	942	29	29	100
2-17230278-17231248	2-17230876-17230927	971	52	52	100
2-17230278-17231248	2-17230956-17231049	971	94	94	100
2-18396930-18397902	2-18397016-18397061	973	46	46	100
2-18587941-18588836	2-18588588-18588616	896	29	29	100
2-18587941-18588836	2-18588640-18588654	896	15	15	100
2-18587941-18588836	2-18588677-18588695	896	19	19	100
2-18818114-18819015	2-18818383-18818411	902	29	29	100
2-18818114-18819015	2-18818440-18818463	902	24	24	100
2-18818114-18819015	2-18818464-18818482	902	19	19	100
2-18818114-18819015	2-18818654-18818683	902	30	30	100
2-19445970-19446848	2-19446421-19446442	879	22	22	100
2-19445970-19446848	2-19446782-19446806	879	25	25	100
2-2764611-2765537	2-2764841-2764908	927	68	68	100
2-8985339-8986187	2-8985699-8985775	849	77	77	100
2-8985339-8986187	2-8985845-8985863	849	19	19	100
2-8985339-8986187	2-8985880-8985922	849	43	43	100
2-9741171-9742140	2-9741515-9741533	970	19	19	100
2-9741171-9742140	2-9741593-9741647	970	55	55	100
2-9741171-9742140	2-9741688-9741713	970	26	26	100
2-9741171-9742140	2-9741749-9741761	970	13	13	100
3-1776663-1777607	3-1776744-1776758	945	15	15	100
3-1776663-1777607	3-1776822-1776854	945	33	33	100
3-1776663-1777607	3-1777270-1777283	945	14	14	100
3-1776663-1777607	3-1777302-1777317	945	16	16	100
3-19536047-19536502	3-19536053-19536084	456	32	32	100
3-19536047-19536502	3-19536178-19536232	456	55	55	100
3-23362558-23363420	3-23362618-23362676	863	59	59	100
3-23362558-23363420	3-23362766-23362784	863	19	19	100
3-23362558-23363420	3-23362939-23362957	863	19	19	100
3-23362558-23363420	3-23363034-23363049	863	16	16	100
3-23362558-23363420	3-23363146-23363177	863	32	32	100
3-23362558-23363420	3-23363318-23363331	863	14	14	100
3-3003260-3004069	3-3003180-3003264	810	85	5	5.88235
3-3003260-3004069	3-3003440-3003483	810	44	44	100
3-3003260-3004069	3-3003678-3003700	810	23	23	100
3-3003260-3004069	3-3003701-3003724	810	24	24	100
3-3197429-3198209	3-3197463-3197506	781	44	44	100
3-3197429-3198209	3-3197534-3197574	781	41	41	100
3-3197429-3198209	3-3197893-3197923	781	31	31	100
3-3197429-3198209	3-3198030-3198092	781	63	63	100
3-3197429-3198209	3-3198144-3198189	781	46	46	100
3-429411-430319	3-429686-429706	909	21	21	100
3-4443559-4444540	3-4443777-4443800	982	24	24	100
3-4443559-4444540	3-4443850-4443886	982	37	37	100
3-4443559-4444540	3-4443904-4443941	982	38	38	100
3-4443559-4444540	3-4444400-4444503	982	104	104	100
3-4443559-4444540	3-4444534-4444547	982	14	7	50
3-6530590-6531423	3-6530877-6530948	834	72	72	100
3-9173274-9173931	3-9173692-9173738	658	47	47	100
3-9321142-9322084	3-9321291-9321385	943	95	95	100
3-9321142-9322084	3-9321597-9321649	943	53	53	100
3-9363313-9364229	3-9363544-9363628	917	85	85	100
3-9363313-9364229	3-9363647-9363710	917	64	64	100
3-9363313-9364229	3-9363726-9363825	917	100	100	100
3-9363313-9364229	3-9363960-9364011	917	52	52	100
3-9809168-9810149	3-9809751-9809780	982	30	30	100
3-9809168-9810149	3-9809837-9809874	982	38	38	100
3-9809168-9810149	3-9809894-9809907	982	14	14	100
3-9809168-9810149	3-9809934-9809950	982	17	17	100
3-9809168-9810149	3-9810050-9810217	982	168	100	59.5238
4-10249355-10250230	4-10249502-10249564	876	63	63	100
4-10249355-10250230	4-10249585-10249737	876	153	153	100
4-10249355-10250230	4-10249770-10249816	876	47	47	100
4-10249355-10250230	4-10249886-10249931	876	46	46	100
4-10249355-10250230	4-10249972-10250078	876	107	107	100
4-11422240-11423064	4-11422492-11422512	825	21	21	100
4-11422240-11423064	4-11422603-11422712	825	110	110	100
4-11422240-11423064	4-11422762-11422887	825	126	126	100
4-12288598-12289524	4-12288797-12288861	927	65	65	100
4-12288598-12289524	4-12288909-12288998	927	90	90	100
4-12288598-12289524	4-12289327-12289385	927	59	59	100
4-13807187-13808052	4-13807857-13807873	866	17	17	100
4-15078023-15078911	4-15078461-15078519	889	59	59	100
4-15078023-15078911	4-15078538-15078565	889	28	28	100
4-16431135-16431976	4-16431947-16431967	842	21	21	100
4-17656439-17657254	4-17656575-17656603	816	29	29	100
4-17656439-17657254	4-17656889-17656989	816	101	101	100
4-17656439-17657254	4-17657017-17657051	816	35	35	100
4-18050965-18051763	4-18051087-18051118	799	32	32	100
4-18050965-18051763	4-18051346-18051390	799	45	45	100
4-18050965-18051763	4-18051473-18051489	799	17	17	100
4-487738-488511	4-488068-488083	774	16	16	100
4-487738-488511	4-488135-488178	774	44	44	100
4-487738-488511	4-488197-488222	774	26	26	100
4-712777-713698	4-713141-713181	922	41	41	100
4-9663416-9664246	4-9663726-9663774	831	49	49	100
4-9663416-9664246	4-9663774-9663825	831	52	52	100
4-9663416-9664246	4-9663873-9663921	831	49	49	100
4-9788358-9789143	4-9788568-9788640	786	73	73	100
4-9788358-9789143	4-9788687-9788712	786	26	26	100
4-9788358-9789143	4-9789053-9789125	786	73	73	100
5-16087247-16088054	5-16087225-16087298	808	74	52	70.2703
5-16087247-16088054	5-16087320-16087508	808	189	189	100
5-16087247-16088054	5-16087663-16087847	808	185	185	100
5-16087247-16088054	5-16087878-16087902	808	25	25	100

## Sheet: Cortex.gl-cCREs.CNS.match
Conserved noncoding sequences were aligned with stress-related gl-cCREs of different cell types.
gl-cCREs	CNS.region	gl-cCREs.width	CNS.region.width	Overlap.width	Overlap.Percentage
5-22143392-22144301	5-22143431-22143478	910	48	48	100
5-22143392-22144301	5-22143500-22143601	910	102	102	100
5-22143392-22144301	5-22143665-22143794	910	130	130	100
5-22143392-22144301	5-22143862-22143885	910	24	24	100
5-22143392-22144301	5-22143986-22144095	910	110	110	100
1-10365028-10366033	1-10365100-10365112	1006	13	13	100
1-10365028-10366033	1-10365137-10365148	1006	12	12	100
1-10365028-10366033	1-10365168-10365188	1006	21	21	100
1-10365028-10366033	1-10365206-10365300	1006	95	95	100
1-10365028-10366033	1-10365690-10365723	1006	34	34	100
1-10365028-10366033	1-10365960-10365981	1006	22	22	100
1-19210476-19211303	1-19210669-19210698	828	30	30	100
1-19210476-19211303	1-19210718-19210794	828	77	77	100
1-19210476-19211303	1-19210840-19210878	828	39	39	100
1-19210476-19211303	1-19210917-19210930	828	14	14	100
2-15110164-15110993	2-15110423-15110577	830	155	155	100
1-19213197-19214136	1-19213517-19213571	940	55	55	100
1-19213197-19214136	1-19214009-19214087	940	79	79	100
1-10908794-10909764	1-10908773-10908796	971	24	3	12.5
1-10908794-10909764	1-10908874-10908892	971	19	19	100
1-10908794-10909764	1-10908893-10908923	971	31	31	100
1-10908794-10909764	1-10908970-10909004	971	35	35	100
1-10908794-10909764	1-10909015-10909060	971	46	46	100
1-18240595-18241465	1-18240964-18241020	871	57	57	100
1-18240595-18241465	1-18241145-18241161	871	17	17	100
1-18240595-18241465	1-18241190-18241353	871	164	164	100
1-7257053-7257905	1-7257309-7257321	853	13	13	100
1-7257053-7257905	1-7257462-7257474	853	13	13	100
2-10112866-10113758	2-10112845-10112883	893	39	18	46.1538
2-10112866-10113758	2-10113184-10113265	893	82	82	100
2-10112866-10113758	2-10113499-10113551	893	53	53	100
2-10112866-10113758	2-10113569-10113649	893	81	81	100
3-1230212-1231107	3-1230467-1230479	896	13	13	100
3-1230212-1231107	3-1230529-1230646	896	118	118	100
3-1230212-1231107	3-1230932-1230963	896	32	32	100
3-1230212-1231107	3-1230986-1231022	896	37	37	100
3-1230212-1231107	3-1231037-1231099	896	63	63	100
3-60690-61687	3-60938-61014	998	77	77	100
3-60690-61687	3-61244-61263	998	20	20	100
3-60690-61687	3-61304-61326	998	23	23	100
3-60690-61687	3-61349-61388	998	40	40	100
4-15064060-15064901	4-15064371-15064445	842	75	75	100
5-1908816-1909716	5-1909287-1909351	901	65	65	100
5-1908816-1909716	5-1909540-1909684	901	145	145	100
1-10899919-10900823	1-10900360-10900382	905	23	23	100
1-10926284-10927211	1-10926681-10926706	928	26	26	100
1-17766630-17767420	1-17766769-17766823	791	55	55	100
1-2201124-2202001	1-2201541-2201594	878	54	54	100
1-2201124-2202001	1-2201628-2201757	878	130	130	100
1-22419138-22419937	1-22419664-22419685	800	22	22	100
1-22419138-22419937	1-22419702-22419758	800	57	57	100
1-22419138-22419937	1-22419793-22419818	800	26	26	100
1-22699452-22700392	1-22699888-22700009	941	122	122	100
1-22699452-22700392	1-22700010-22700038	941	29	29	100
1-22699452-22700392	1-22700096-22700151	941	56	56	100
1-22724774-22725691	1-22725202-22725219	918	18	18	100
1-26001540-26002411	1-26001859-26001877	872	19	19	100
1-26001540-26002411	1-26001963-26001985	872	23	23	100
1-26001540-26002411	1-26002344-26002448	872	105	68	64.7619
1-27151627-27152190	1-27151968-27152038	564	71	71	100
1-27152985-27153914	1-27153334-27153357	930	24	24	100
1-27152985-27153914	1-27153394-27153478	930	85	85	100
1-5016771-5017586	1-5017210-5017241	816	32	32	100
1-5016771-5017586	1-5017271-5017340	816	70	70	100
1-7270113-7271019	1-7270445-7270698	907	254	254	100
1-7270113-7271019	1-7270735-7270863	907	129	129	100
1-7739352-7740305	1-7739408-7739462	954	55	55	100
1-7739352-7740305	1-7739485-7739496	954	12	12	100
1-7739352-7740305	1-7739620-7739655	954	36	36	100
1-7739352-7740305	1-7739719-7739864	954	146	146	100
1-7739352-7740305	1-7739882-7739952	954	71	71	100
1-7739352-7740305	1-7740055-7740112	954	58	58	100
1-9143233-9144078	1-9143808-9143881	846	74	74	100
2-10111117-10111665	2-10111229-10111299	549	71	71	100
2-10111117-10111665	2-10111327-10111560	549	234	234	100
2-13136628-13137613	2-13137239-13137309	986	71	71	100
2-14192203-14192837	2-14192542-14192582	635	41	41	100
2-14192203-14192837	2-14192612-14192638	635	27	27	100
2-14700050-14700959	2-14700534-14700610	910	77	77	100
2-14852349-14852973	2-14852759-14852817	625	59	59	100
2-14852349-14852973	2-14852882-14852908	625	27	27	100
2-15156562-15157350	2-15156687-15156708	789	22	22	100
2-15156562-15157350	2-15157347-15157401	789	55	4	7.27273
2-17243854-17244823	2-17244248-17244423	970	176	176	100
2-17243854-17244823	2-17244626-17244704	970	79	79	100
2-8763787-8764500	2-8764027-8764099	714	73	73	100
2-8763787-8764500	2-8764114-8764160	714	47	47	100
2-9791644-9792522	2-9792111-9792137	879	27	27	100
3-1316320-1317131	3-1316992-1317090	812	99	99	100
3-1316320-1317131	3-1317128-1317214	812	87	4	4.5977
3-17215530-17216591	3-17216088-17216103	1062	16	16	100
3-17350172-17351091	3-17350725-17350752	920	28	28	100
3-17350172-17351091	3-17350918-17350934	920	17	17	100
3-18311475-18312411	3-18311720-18311775	937	56	56	100
3-18890036-18890996	3-18890645-18890671	961	27	27	100
3-18890036-18890996	3-18890821-18890856	961	36	36	100
3-20320816-20321708	3-20321388-20321403	893	16	16	100
3-20862273-20863022	3-20862274-20862304	750	31	31	100
3-20862273-20863022	3-20862335-20862382	750	48	48	100
3-20862273-20863022	3-20862405-20862453	750	49	49	100
3-20862273-20863022	3-20862667-20862763	750	97	97	100
3-2894020-2894930	3-2894051-2894085	911	35	35	100
3-2894020-2894930	3-2894114-2894144	911	31	31	100
3-2894020-2894930	3-2894176-2894262	911	87	87	100
3-2894020-2894930	3-2894353-2894416	911	64	64	100
3-2894020-2894930	3-2894526-2894551	911	26	26	100
3-2894020-2894930	3-2894619-2894639	911	21	21	100
3-2894020-2894930	3-2894694-2894707	911	14	14	100
3-4394816-4395768	3-4394842-4394876	953	35	35	100
3-4394816-4395768	3-4394918-4394939	953	22	22	100
3-4394816-4395768	3-4395043-4395157	953	115	115	100
3-4394816-4395768	3-4395457-4395502	953	46	46	100
3-5198146-5199127	3-5198220-5198235	982	16	16	100
3-5198146-5199127	3-5198612-5198652	982	41	41	100
3-5198146-5199127	3-5198780-5198805	982	26	26	100
3-5348908-5349814	3-5349271-5349286	907	16	16	100
3-5348908-5349814	3-5349324-5349343	907	20	20	100
4-11648827-11649603	4-11649098-11649128	777	31	31	100
4-11648827-11649603	4-11649169-11649204	777	36	36	100
4-11648827-11649603	4-11649250-11649271	777	22	22	100
4-11648827-11649603	4-11649404-11649435	777	32	32	100
4-11648827-11649603	4-11649595-11649618	777	24	9	37.5
4-12028973-12029468	4-12029106-12029133	496	28	28	100
4-12028973-12029468	4-12029174-12029211	496	38	38	100
4-13002395-13003304	4-13002675-13002702	910	28	28	100
4-13002395-13003304	4-13002910-13002925	910	16	16	100
4-13306783-13307674	4-13307274-13307380	892	107	107	100
4-13964294-13965045	4-13964933-13965006	752	74	74	100
4-13964294-13965045	4-13965007-13965021	752	15	15	100
4-2551647-2552482	4-2552149-2552176	836	28	28	100
4-2551647-2552482	4-2552209-2552220	836	12	12	100
4-846718-847579	4-846811-846846	862	36	36	100
4-846718-847579	4-846877-846970	862	94	94	100
4-846718-847579	4-847072-847105	862	34	34	100
4-846718-847579	4-847223-847270	862	48	48	100
4-846718-847579	4-847318-847342	862	25	25	100
5-16322824-16323595	5-16323102-16323129	772	28	28	100
5-16322824-16323595	5-16323559-16323624	772	66	37	56.0606
5-20713010-20713939	5-20713521-20713565	930	45	45	100
5-20713010-20713939	5-20713584-20713616	930	33	33	100
5-25867719-25868605	5-25868153-25868182	887	30	30	100
5-25867719-25868605	5-25868384-25868418	887	35	35	100
5-8240426-8241222	5-8240836-8240863	797	28	28	100
5-8240426-8241222	5-8241100-8241111	797	12	12	100
5-8860868-8861748	5-8861273-8861336	881	64	64	100
5-8860868-8861748	5-8861363-8861407	881	45	45	100
1-10892027-10892858	1-10892481-10892526	832	46	46	100
1-12659502-12660481	1-12660474-12660551	980	78	8	10.2564
1-16871343-16872026	1-16871600-16871626	684	27	27	100
1-17286540-17287476	1-17286599-17286641	937	43	43	100
1-17286540-17287476	1-17286676-17286697	937	22	22	100
1-17920247-17921176	1-17921142-17921158	930	17	17	100
1-18196562-18197095	1-18196733-18196812	534	80	80	100
1-18196562-18197095	1-18196845-18196863	534	19	19	100
1-18196562-18197095	1-18196881-18196913	534	33	33	100
1-20044047-20045001	1-20044199-20044240	955	42	42	100
1-20044047-20045001	1-20044268-20044294	955	27	27	100
1-20044047-20045001	1-20044358-20044401	955	44	44	100
1-20044047-20045001	1-20044434-20044452	955	19	19	100
1-20044047-20045001	1-20044472-20044504	955	33	33	100
1-20138163-20138935	1-20138454-20138490	773	37	37	100
1-20620616-20621231	1-20620771-20620831	616	61	61	100
1-20620616-20621231	1-20620855-20620933	616	79	79	100
1-20620616-20621231	1-20620984-20621023	616	40	40	100
1-20651110-20652051	1-20651528-20651543	942	16	16	100
1-20651110-20652051	1-20651683-20651749	942	67	67	100
1-20651110-20652051	1-20651831-20651906	942	76	76	100
1-23397374-23398197	1-23397517-23397585	824	69	69	100
1-23397374-23398197	1-23397600-23397622	824	23	23	100
1-23397374-23398197	1-23397764-23397790	824	27	27	100
1-24135677-24136639	1-24136265-24136343	963	79	79	100
1-24171172-24172022	1-24171697-24171761	851	65	65	100
1-25015714-25016626	1-25015625-25015782	913	158	69	43.6709
1-25015714-25016626	1-25015827-25015970	913	144	144	100
1-25015714-25016626	1-25015989-25016067	913	79	79	100
1-25015714-25016626	1-25016124-25016301	913	178	178	100
1-25015714-25016626	1-25016413-25016491	913	79	79	100
1-25015714-25016626	1-25016508-25016543	913	36	36	100
1-25015714-25016626	1-25016543-25016568	913	26	26	100
1-25031605-25032355	1-25031714-25031779	751	66	66	100
1-25031605-25032355	1-25031804-25031826	751	23	23	100
1-25031605-25032355	1-25031882-25031983	751	102	102	100
1-25031605-25032355	1-25032005-25032084	751	80	80	100
1-25031605-25032355	1-25032100-25032240	751	141	141	100
1-25381642-25382602	1-25381817-25381848	961	32	32	100
1-25381642-25382602	1-25381969-25382030	961	62	62	100
1-25381642-25382602	1-25382050-25382081	961	32	32	100
1-25381642-25382602	1-25382154-25382313	961	160	160	100
1-25381642-25382602	1-25382362-25382415	961	54	54	100
1-25463934-25464847	1-25464113-25464193	914	81	81	100
1-25463934-25464847	1-25464225-25464343	914	119	119	100
1-25463934-25464847	1-25464380-25464442	914	63	63	100
1-25463934-25464847	1-25464471-25464676	914	206	206	100
1-25543332-25544253	1-25543566-25543599	922	34	34	100
1-25543332-25544253	1-25543852-25543968	922	117	117	100
1-25674669-25675609	1-25675160-25675202	941	43	43	100
1-25674669-25675609	1-25675265-25675345	941	81	81	100
1-26449343-26450216	1-26449315-26449362	874	48	20	41.6667
1-26449343-26450216	1-26449687-26449710	874	24	24	100
1-26449343-26450216	1-26449809-26449850	874	42	42	100
1-26449343-26450216	1-26450200-26450275	874	76	17	22.3684
1-26601446-26602316	1-26601694-26601816	871	123	123	100
1-26601446-26602316	1-26601872-26601894	871	23	23	100
1-26601446-26602316	1-26601992-26602024	871	33	33	100
1-2680180-2681180	1-2680445-2680489	1001	45	45	100
1-2680180-2681180	1-2680652-2680740	1001	89	89	100
1-2680180-2681180	1-2680913-2680957	1001	45	45	100
1-2680180-2681180	1-2681075-2681185	1001	111	106	95.4955
1-27147626-27148594	1-27147906-27147941	969	36	36	100
1-27147626-27148594	1-27147960-27147979	969	20	20	100
1-27147626-27148594	1-27148350-27148371	969	22	22	100
1-27147626-27148594	1-27148413-27148444	969	32	32	100
1-27150989-27151547	1-27151161-27151364	559	204	204	100
1-27292388-27293268	1-27292675-27292784	881	110	110	100
1-27292388-27293268	1-27292969-27292995	881	27	27	100
1-27746385-27747225	1-27746729-27746756	841	28	28	100
1-27746385-27747225	1-27746871-27746947	841	77	77	100
1-2866481-2867472	1-2867255-2867326	992	72	72	100
1-29303220-29304065	1-29304035-29304052	846	18	18	100
1-29489213-29489900	1-29489236-29489264	688	29	29	100
1-29489213-29489900	1-29489532-29489546	688	15	15	100
1-3247495-3248458	1-3248042-3248085	964	44	44	100
1-5115176-5116132	1-5115487-5115540	957	54	54	100
1-5115176-5116132	1-5115704-5115817	957	114	114	100
1-5115176-5116132	1-5116072-5116111	957	40	40	100
1-5144425-5145127	1-5144401-5144446	703	46	22	47.8261
1-5144425-5145127	1-5144571-5144593	703	23	23	100
1-5144425-5145127	1-5144658-5144691	703	34	34	100
1-5151186-5152112	1-5151195-5151234	927	40	40	100
1-56465-57541	1-57231-57268	1077	38	38	100
1-7137574-7138517	1-7137663-7137731	944	69	69	100
1-7137574-7138517	1-7138013-7138024	944	12	12	100
1-7341853-7342787	1-7342336-7342387	935	52	52	100
1-7341853-7342787	1-7342507-7342580	935	74	74	100
1-7341853-7342787	1-7342637-7342692	935	56	56	100
1-7365976-7366868	1-7366120-7366203	893	84	84	100
1-7365976-7366868	1-7366520-7366559	893	40	40	100
1-7365976-7366868	1-7366709-7366723	893	15	15	100
1-7612351-7613124	1-7612930-7612950	774	21	21	100
1-8697440-8698400	1-8697499-8697532	961	34	34	100
1-8697440-8698400	1-8697551-8697575	961	25	25	100
1-983942-984812	1-984093-984178	871	86	86	100
1-983942-984812	1-984350-984373	871	24	24	100
1-983942-984812	1-984717-984771	871	55	55	100
2-10309993-10310918	2-10310462-10310498	926	37	37	100
2-12203188-12203903	2-12203341-12203368	716	28	28	100
2-12203188-12203903	2-12203393-12203409	716	17	17	100
2-12203188-12203903	2-12203623-12203658	716	36	36	100
2-12203188-12203903	2-12203712-12203729	716	18	18	100
2-12203188-12203903	2-12203747-12203831	716	85	85	100
2-12298481-12299427	2-12298563-12298697	947	135	135	100
2-12298481-12299427	2-12298737-12298782	947	46	46	100
2-12298481-12299427	2-12298846-12298860	947	15	15	100
2-12298481-12299427	2-12299166-12299208	947	43	43	100
2-12307388-12308162	2-12307874-12307895	775	22	22	100
2-12307388-12308162	2-12307963-12308025	775	63	63	100
2-12307388-12308162	2-12308078-12308186	775	109	85	77.9817
2-12822657-12823525	2-12823170-12823222	869	53	53	100
2-12822657-12823525	2-12823272-12823302	869	31	31	100
2-12822657-12823525	2-12823382-12823427	869	46	46	100
2-13286910-13287862	2-13287370-13287399	953	30	30	100
2-13286910-13287862	2-13287438-13287485	953	48	48	100
2-13310939-13311770	2-13310985-13311041	832	57	57	100
2-13310939-13311770	2-13311154-13311183	832	30	30	100
2-13984475-13985276	2-13984771-13984796	802	26	26	100
2-14063872-14064517	2-14064073-14064209	646	137	137	100
2-14063872-14064517	2-14064269-14064362	646	94	94	100
2-14432219-14433065	2-14432366-14432417	847	52	52	100
2-14432219-14433065	2-14432438-14432488	847	51	51	100
2-14432219-14433065	2-14432555-14432600	847	46	46	100
2-14432219-14433065	2-14432725-14432736	847	12	12	100
2-14432219-14433065	2-14432836-14432907	847	72	72	100
2-14546571-14547474	2-14546955-14547025	904	71	71	100
2-14589292-14590258	2-14589320-14589335	967	16	16	100
2-14589292-14590258	2-14589370-14589396	967	27	27	100
2-14589292-14590258	2-14589418-14589527	967	110	110	100
2-14696474-14697384	2-14696632-14696695	911	64	64	100
2-14696474-14697384	2-14696808-14696844	911	37	37	100
2-14696474-14697384	2-14696883-14696992	911	110	110	100
2-15136537-15137431	2-15136717-15136793	895	77	77	100
2-15136537-15137431	2-15136871-15137012	895	142	142	100
2-15136537-15137431	2-15137222-15137366	895	145	145	100
2-15470776-15471612	2-15470743-15470876	837	134	101	75.3731
2-16073995-16074730	2-16074285-16074321	736	37	37	100
2-16074744-16075335	2-16074954-16074968	592	15	15	100
2-16074744-16075335	2-16075050-16075123	592	74	74	100
2-16074744-16075335	2-16075257-16075298	592	42	42	100
2-16200430-16201302	2-16200932-16200946	873	15	15	100
2-17068945-17069689	2-17068973-17069027	745	55	55	100
2-17068945-17069689	2-17069110-17069264	745	155	155	100
2-17068945-17069689	2-17069330-17069362	745	33	33	100
2-18722610-18723493	2-18722634-18722739	884	106	106	100
2-18722610-18723493	2-18722773-18722799	884	27	27	100
2-18722610-18723493	2-18723051-18723130	884	80	80	100
2-18722610-18723493	2-18723399-18723410	884	12	12	100
2-18882313-18883170	2-18882667-18882692	858	26	26	100
2-18882313-18883170	2-18882719-18882761	858	43	43	100
2-18995319-18996229	2-18995603-18995640	911	38	38	100
2-18995319-18996229	2-18995907-18995929	911	23	23	100
2-18995319-18996229	2-18995982-18996036	911	55	55	100
2-18995319-18996229	2-18996066-18996091	911	26	26	100
2-378830-379658	2-379008-379053	829	46	46	100
2-378830-379658	2-379143-379246	829	104	104	100
2-378830-379658	2-379356-379567	829	212	212	100
2-378830-379658	2-379597-379622	829	26	26	100
2-493422-494333	2-493629-493675	912	47	47	100
2-493422-494333	2-493699-493718	912	20	20	100
2-493422-494333	2-493767-493816	912	50	50	100
2-493422-494333	2-493845-493883	912	39	39	100
2-7406395-7407364	2-7406554-7406583	970	30	30	100
2-7406395-7407364	2-7406600-7406618	970	19	19	100
2-7406395-7407364	2-7406760-7406798	970	39	39	100
2-7406395-7407364	2-7407008-7407071	970	64	64	100
2-7489615-7490480	2-7489889-7489927	866	39	39	100
2-7489615-7490480	2-7489969-7489987	866	19	19	100
2-7489615-7490480	2-7490346-7490359	866	14	14	100
2-784711-785668	2-784841-784917	958	77	77	100
2-8013114-8014009	2-8013307-8013322	896	16	16	100
2-8013114-8014009	2-8013571-8013597	896	27	27	100
2-8013114-8014009	2-8013632-8013715	896	84	84	100
2-8104762-8105664	2-8105231-8105316	903	86	86	100
2-9246895-9247560	2-9247027-9247070	666	44	44	100
2-9246895-9247560	2-9247135-9247184	666	50	50	100
2-9246895-9247560	2-9247228-9247280	666	53	53	100
2-9710111-9710886	2-9710439-9710465	776	27	27	100
2-9710111-9710886	2-9710520-9710761	776	242	242	100
3-16758405-16759330	3-16758477-16758567	926	91	91	100
3-16758405-16759330	3-16758618-16758652	926	35	35	100
3-16758405-16759330	3-16758864-16758932	926	69	69	100
3-16758405-16759330	3-16758968-16758983	926	16	16	100
3-16758405-16759330	3-16759028-16759077	926	50	50	100
3-17024903-17025748	3-17025075-17025105	846	31	31	100
3-1712449-1713442	3-1712543-1712582	994	40	40	100
3-1712449-1713442	3-1713035-1713111	994	77	77	100
3-1712449-1713442	3-1713235-1713339	994	105	105	100
3-1712449-1713442	3-1713363-1713412	994	50	50	100
3-17184890-17185838	3-17185119-17185147	949	29	29	100
3-18753077-18753807	3-18753140-18753221	731	82	82	100
3-18753077-18753807	3-18753273-18753325	731	53	53	100
3-18753077-18753807	3-18753509-18753531	731	23	23	100
3-18753077-18753807	3-18753548-18753653	731	106	106	100
3-18917369-18918259	3-18917436-18917456	891	21	21	100
3-18917369-18918259	3-18917777-18917843	891	67	67	100
3-18917369-18918259	3-18917866-18917911	891	46	46	100
3-19066508-19067433	3-19066663-19066699	926	37	37	100
3-19066508-19067433	3-19066731-19066814	926	84	84	100
3-1916390-1917362	3-1916960-1917015	973	56	56	100
3-20187480-20188277	3-20187649-20187686	798	38	38	100
3-20376435-20377312	3-20376673-20376718	878	46	46	100
3-20376435-20377312	3-20376771-20376792	878	22	22	100
3-22363343-22364198	3-22363423-22363484	856	62	62	100
3-22363343-22364198	3-22364032-22364166	856	135	135	100
3-2831607-2832421	3-2831635-2831679	815	45	45	100
3-2831607-2832421	3-2831726-2831744	815	19	19	100
3-2831607-2832421	3-2831766-2831783	815	18	18	100
3-2831607-2832421	3-2831903-2831945	815	43	43	100
3-2893128-2893903	3-2893686-2893696	776	11	11	100
3-2893128-2893903	3-2893718-2893755	776	38	38	100
3-295115-296059	3-295358-295383	945	26	26	100
3-295115-296059	3-295782-295801	945	20	20	100
3-295115-296059	3-295880-295911	945	32	32	100
3-3420737-3421441	3-3421336-3421377	705	42	42	100
3-4672182-4673065	3-4672209-4672270	884	62	62	100
3-4672182-4673065	3-4672753-4672804	884	52	52	100
3-4672182-4673065	3-4672934-4672965	884	32	32	100
3-4975643-4976476	3-4976102-4976170	834	69	69	100
3-4975643-4976476	3-4976200-4976232	834	33	33	100
3-5005425-5006367	3-5005604-5005627	943	24	24	100
3-5005425-5006367	3-5005668-5005688	943	21	21	100
3-5005425-5006367	3-5006127-5006155	943	29	29	100
3-5023096-5024052	3-5023411-5023429	957	19	19	100
3-5023096-5024052	3-5023512-5023583	957	72	72	100
3-5023096-5024052	3-5023607-5023643	957	37	37	100
3-5023096-5024052	3-5023690-5023817	957	128	128	100
3-5023096-5024052	3-5023994-5024017	957	24	24	100
3-5208167-5209118	3-5208763-5208831	952	69	69	100
3-5208167-5209118	3-5208903-5208960	952	58	58	100
3-5272548-5273509	3-5272848-5272874	962	27	27	100
3-5272548-5273509	3-5272890-5272904	962	15	15	100
3-5272548-5273509	3-5272923-5273031	962	109	109	100
3-5436502-5437392	3-5436413-5436545	891	133	44	33.0827
3-5719995-5720983	3-5720202-5720235	989	34	34	100
3-5719995-5720983	3-5720260-5720288	989	29	29	100
3-5719995-5720983	3-5720291-5720392	989	102	102	100
3-5719995-5720983	3-5720416-5720432	989	17	17	100
3-5719995-5720983	3-5720466-5720527	989	62	62	100
3-5719995-5720983	3-5720565-5720592	989	28	28	100
3-5719995-5720983	3-5720912-5720961	989	50	50	100
3-5762726-5763557	3-5763442-5763469	832	28	28	100
3-5955155-5956040	3-5955848-5955859	886	12	12	100
3-5955155-5956040	3-5955860-5955888	886	29	29	100
3-6679405-6680310	3-6679586-6679613	906	28	28	100
3-6679405-6680310	3-6679786-6679798	906	13	13	100
3-6679405-6680310	3-6679853-6679957	906	105	105	100
3-6679405-6680310	3-6680014-6680130	906	117	117	100
3-6679405-6680310	3-6680149-6680193	906	45	45	100
3-9526231-9527149	3-9526713-9526734	919	22	22	100
3-9526231-9527149	3-9526748-9526759	919	12	12	100
3-9526231-9527149	3-9526789-9526810	919	22	22	100
3-9709527-9710408	3-9710016-9710056	882	41	41	100
3-9822944-9823882	3-9823569-9823599	939	31	31	100
3-9822944-9823882	3-9823618-9823629	939	12	12	100
3-9822944-9823882	3-9823716-9823742	939	27	27	100
3-9822944-9823882	3-9823757-9823769	939	13	13	100
4-10351793-10352703	4-10352016-10352092	911	77	77	100
4-10351793-10352703	4-10352115-10352163	911	49	49	100
4-10351793-10352703	4-10352471-10352492	911	22	22	100
4-10351793-10352703	4-10352571-10352596	911	26	26	100
4-12119875-12120778	4-12120267-12120283	904	17	17	100
4-12697730-12698601	4-12698054-12698086	872	33	33	100
4-12697730-12698601	4-12698170-12698207	872	38	38	100
4-12890052-12891003	4-12890131-12890143	952	13	13	100
4-12890052-12891003	4-12890647-12890664	952	18	18	100
4-13646153-13647112	4-13646852-13646961	960	110	110	100
4-13937128-13938056	4-13937368-13937385	929	18	18	100
4-14007133-14008015	4-14007384-14007403	883	20	20	100
4-14095570-14096494	4-14095913-14095989	925	77	77	100
4-14095570-14096494	4-14096012-14096030	925	19	19	100
4-14099910-14100816	4-14100159-14100258	907	100	100	100
4-14099910-14100816	4-14100356-14100393	907	38	38	100
4-14099910-14100816	4-14100484-14100583	907	100	100	100
4-14099910-14100816	4-14100606-14100647	907	42	42	100
4-14335711-14336268	4-14335777-14335861	558	85	85	100
4-14335711-14336268	4-14335914-14336030	558	117	117	100
4-14335711-14336268	4-14336057-14336083	558	27	27	100
4-14346377-14346957	4-14346670-14346731	581	62	62	100
4-14346377-14346957	4-14346748-14346787	581	40	40	100
4-14625830-14626672	4-14626212-14626250	843	39	39	100
4-14625830-14626672	4-14626278-14626326	843	49	49	100
4-14625830-14626672	4-14626341-14626379	843	39	39	100
4-14873352-14874213	4-14873510-14873537	862	28	28	100
4-14873352-14874213	4-14873557-14873636	862	80	80	100
4-16678499-16679358	4-16679319-16679411	860	93	40	43.0108
4-17482090-17482974	4-17482048-17482124	885	77	35	45.4545
4-17482090-17482974	4-17482142-17482185	885	44	44	100
4-17482090-17482974	4-17482258-17482275	885	18	18	100
4-17482090-17482974	4-17482395-17482412	885	18	18	100
4-17482090-17482974	4-17482448-17482516	885	69	69	100
4-17482090-17482974	4-17482588-17482611	885	24	24	100
4-17482090-17482974	4-17482665-17482691	885	27	27	100
4-17482090-17482974	4-17482717-17482737	885	21	21	100
4-17482090-17482974	4-17482752-17482821	885	70	70	100
4-17710981-17711831	4-17711043-17711064	851	22	22	100
4-18121932-18122771	4-18122218-18122235	840	18	18	100
4-18121932-18122771	4-18122265-18122293	840	29	29	100
4-18121932-18122771	4-18122316-18122331	840	16	16	100
4-18232981-18233833	4-18233205-18233333	853	129	129	100
4-2415236-2416096	4-2415442-2415550	861	109	109	100
4-2415236-2416096	4-2415679-2415721	861	43	43	100
4-2552810-2553701	4-2553133-2553147	892	15	15	100
4-850750-851696	4-851181-851198	947	18	18	100
4-850750-851696	4-851305-851386	947	82	82	100
4-8870150-8871065	4-8870221-8870259	916	39	39	100
4-8870150-8871065	4-8871027-8871093	916	67	39	58.209
4-9201821-9202737	4-9202222-9202263	917	42	42	100
4-9201821-9202737	4-9202271-9202276	917	6	6	100
4-9201821-9202737	4-9202375-9202393	917	19	19	100
5-103700-104472	5-103702-103754	773	53	53	100
5-1253289-1254143	5-1253550-1253574	855	25	25	100
5-1253289-1254143	5-1253629-1253657	855	29	29	100
5-1253289-1254143	5-1253678-1253714	855	37	37	100
5-1253289-1254143	5-1253775-1253858	855	84	84	100
5-1443046-1443976	5-1443375-1443469	931	95	95	100
5-1443046-1443976	5-1443728-1443747	931	20	20	100
5-16209568-16210438	5-16209835-16209872	871	38	38	100
5-16209568-16210438	5-16209902-16209918	871	17	17	100
5-16209568-16210438	5-16210412-16210427	871	16	16	100
5-16579341-16580272	5-16579342-16579398	932	57	57	100
5-16579341-16580272	5-16579537-16579611	932	75	75	100
5-16579341-16580272	5-16579778-16579793	932	16	16	100
5-16579341-16580272	5-16579833-16579929	932	97	97	100
5-16579341-16580272	5-16579963-16579992	932	30	30	100
5-16579341-16580272	5-16580019-16580043	932	25	25	100
5-16579341-16580272	5-16580204-16580224	932	21	21	100
5-17129075-17130134	5-17129510-17129533	1060	24	24	100
5-17129075-17130134	5-17129555-17129668	1060	114	114	100
5-17129075-17130134	5-17129764-17129788	1060	25	25	100
5-17129075-17130134	5-17129842-17129855	1060	14	14	100
5-17789830-17790765	5-17790623-17790750	936	128	128	100
5-17789830-17790765	5-17790764-17790776	936	13	2	15.3846
5-17801394-17802294	5-17801965-17802028	901	64	64	100
5-21754897-21755756	5-21755235-21755264	860	30	30	100
5-21754897-21755756	5-21755291-21755307	860	17	17	100
5-2198125-2199012	5-2198553-2198589	888	37	37	100
5-23238073-23238965	5-23238395-23238533	893	139	139	100
5-23308038-23308706	5-23308284-23308301	669	18	18	100
5-23308038-23308706	5-23308359-23308366	669	8	8	100
5-23308038-23308706	5-23308400-23308472	669	73	73	100
5-23308038-23308706	5-23308572-23308651	669	80	80	100
5-24294249-24295203	5-24294725-24294874	955	150	150	100
5-24294249-24295203	5-24295132-24295147	955	16	16	100
5-25067913-25068758	5-25068284-25068316	846	33	33	100
5-25398810-25399749	5-25398832-25398887	940	56	56	100
5-25398810-25399749	5-25399332-25399363	940	32	32	100
5-26235540-26236415	5-26235507-26235541	876	35	2	5.71429
5-26235540-26236415	5-26235817-26235870	876	54	54	100
5-26235540-26236415	5-26235926-26235960	876	35	35	100
5-26235540-26236415	5-26236000-26236040	876	41	41	100
5-26235540-26236415	5-26236159-26236250	876	92	92	100
5-26295722-26296618	5-26296188-26296220	897	33	33	100
5-26343168-26344055	5-26343539-26343577	888	39	39	100
5-3317609-3318566	5-3317720-3317889	958	170	170	100
5-3317609-3318566	5-3317931-3318169	958	239	239	100
5-3317609-3318566	5-3318400-3318550	958	151	151	100
5-4259719-4260631	5-4259926-4260032	913	107	107	100
5-436749-437594	5-437232-437248	846	17	17	100
5-436749-437594	5-437278-437303	846	26	26	100
5-436749-437594	5-437328-437365	846	38	38	100

## Sheet: Trichoblast.gl-cCREs.CNS.
Conserved noncoding sequences were aligned with stress-related gl-cCREs of different cell types.
gl-cCREs	CNS.region	gl-cCREs.width	CNS.region.width	Overlap.width	Overlap.Percentage
1-7471012-7471777	1-7471134-7471182	766	49	49	100
1-7471012-7471777	1-7471232-7471244	766	13	13	100
1-7471012-7471777	1-7471364-7471378	766	15	15	100
2-3423100-3423996	2-3423308-3423412	897	105	105	100
2-398942-399835	2-399169-399180	894	12	12	100
2-18081052-18081893	2-18081437-18081465	842	29	29	100
1-30387385-30388369	1-30387373-30387436	985	64	52	81.25
1-30387385-30388369	1-30387467-30387487	985	21	21	100
1-30387385-30388369	1-30387630-30387656	985	27	27	100
1-30387385-30388369	1-30387697-30387739	985	43	43	100
1-30387385-30388369	1-30387887-30387904	985	18	18	100
2-13984475-13985276	2-13984771-13984796	802	26	26	100
2-15499715-15500656	2-15500195-15500236	942	42	42	100
2-15499715-15500656	2-15500298-15500344	942	47	47	100
2-15499715-15500656	2-15500361-15500384	942	24	24	100
1-23893314-23894102	1-23893634-23893771	789	138	138	100
1-24680624-24681543	1-24680764-24680793	920	30	30	100
1-24680624-24681543	1-24680895-24680912	920	18	18	100
1-24680624-24681543	1-24681027-24681056	920	30	30	100
1-24680624-24681543	1-24681090-24681173	920	84	84	100
1-24680624-24681543	1-24681179-24681282	920	104	104	100
1-24680624-24681543	1-24681307-24681368	920	62	62	100
2-13365480-13366365	2-13365811-13365967	886	157	157	100
2-13365480-13366365	2-13366002-13366024	886	23	23	100
2-14700050-14700959	2-14700534-14700610	910	77	77	100
2-15216224-15217151	2-15216831-15216888	928	58	58	100
2-15216224-15217151	2-15216920-15216970	928	51	51	100
2-3514053-3514982	2-3514511-3514530	930	20	20	100
2-3514053-3514982	2-3514624-3514652	930	29	29	100
2-3514053-3514982	2-3514761-3514775	930	15	15	100
3-10019150-10020136	3-10019732-10019759	987	28	28	100
3-10019150-10020136	3-10019798-10019862	987	65	65	100
4-847708-848410	4-847952-847990	703	39	39	100
4-847708-848410	4-848005-848043	703	39	39	100
4-847708-848410	4-848078-848095	703	18	18	100
5-20435909-20436843	5-20436243-20436271	935	29	29	100
5-20435909-20436843	5-20436396-20436461	935	66	66	100
5-20435909-20436843	5-20436480-20436498	935	19	19	100
5-8154099-8154974	5-8154697-8154716	876	20	20	100
5-8154099-8154974	5-8154742-8154885	876	144	144	100
5-8288183-8288923	5-8288216-8288334	741	119	119	100
5-8725564-8726279	5-8725632-8725654	716	23	23	100
1-27532782-27533517	1-27532980-27533082	736	103	103	100
1-5264950-5265741	1-5265044-5265076	792	33	33	100
1-5264950-5265741	1-5265114-5265138	792	25	25	100
1-5264950-5265741	1-5265160-5265246	792	87	87	100
1-5264950-5265741	1-5265297-5265318	792	22	22	100
2-14192203-14192837	2-14192542-14192582	635	41	41	100
2-14192203-14192837	2-14192612-14192638	635	27	27	100
2-15874467-15875392	2-15875054-15875134	926	81	81	100
2-15874467-15875392	2-15875209-15875222	926	14	14	100
2-15874467-15875392	2-15875255-15875330	926	76	76	100
2-16557464-16558388	2-16557557-16557577	925	21	21	100
2-16557464-16558388	2-16557578-16557593	925	16	16	100
2-16557464-16558388	2-16557739-16557812	925	74	74	100
2-16557464-16558388	2-16557962-16558019	925	58	58	100
2-640184-641030	2-640541-640578	847	38	38	100
2-640184-641030	2-640625-640689	847	65	65	100
2-640184-641030	2-640722-640804	847	83	83	100
2-640184-641030	2-640873-640986	847	114	114	100
2-8013114-8014009	2-8013307-8013322	896	16	16	100
2-8013114-8014009	2-8013571-8013597	896	27	27	100
2-8013114-8014009	2-8013632-8013715	896	84	84	100
3-18820227-18821215	3-18821058-18821151	989	94	94	100
3-7668655-7669558	3-7669196-7669231	904	36	36	100
3-7668655-7669558	3-7669287-7669364	904	78	78	100
4-1109819-1110773	4-1110576-1110647	955	72	72	100
4-17653901-17654857	4-17653863-17653973	957	111	73	65.7658
4-17653901-17654857	4-17654052-17654114	957	63	63	100
4-17653901-17654857	4-17654207-17654271	957	65	65	100
4-17653901-17654857	4-17654440-17654552	957	113	113	100
4-17675805-17676695	4-17675821-17675861	891	41	41	100
4-17675805-17676695	4-17675900-17676091	891	192	192	100
4-17675805-17676695	4-17676166-17676303	891	138	138	100
4-17675805-17676695	4-17676387-17676424	891	38	38	100
4-17675805-17676695	4-17676454-17676480	891	27	27	100
4-17675805-17676695	4-17676498-17676527	891	30	30	100
4-6508244-6508978	4-6508529-6508546	735	18	18	100
5-18220984-18221927	5-18221117-18221147	944	31	31	100
5-18220984-18221927	5-18221183-18221359	944	177	177	100
5-18220984-18221927	5-18221443-18221519	944	77	77	100
5-18689124-18689928	5-18689204-18689280	805	77	77	100
5-18689124-18689928	5-18689303-18689316	805	14	14	100
5-24417676-24418265	5-24417872-24417909	590	38	38	100
5-968802-969703	5-969125-969254	902	130	130	100
5-968802-969703	5-969308-969355	902	48	48	100
1-10241283-10242083	1-10241442-10241515	801	74	74	100
1-10241283-10242083	1-10241563-10241594	801	32	32	100
1-10241283-10242083	1-10241697-10241755	801	59	59	100
1-10241283-10242083	1-10241810-10241863	801	54	54	100
1-10241283-10242083	1-10242012-10242047	801	36	36	100
1-10870388-10871354	1-10870974-10870990	967	17	17	100
1-10926284-10927211	1-10926681-10926706	928	26	26	100
1-12659502-12660481	1-12660474-12660551	980	78	8	10.2564
1-19917822-19918569	1-19918031-19918047	748	17	17	100
1-22419138-22419937	1-22419664-22419685	800	22	22	100
1-22419138-22419937	1-22419702-22419758	800	57	57	100
1-22419138-22419937	1-22419793-22419818	800	26	26	100
1-25673008-25673954	1-25673172-25673292	947	121	121	100
1-25673008-25673954	1-25673377-25673428	947	52	52	100
1-26001540-26002411	1-26001859-26001877	872	19	19	100
1-26001540-26002411	1-26001963-26001985	872	23	23	100
1-26001540-26002411	1-26002344-26002448	872	105	68	64.7619
1-26443938-26444861	1-26444016-26444065	924	50	50	100
1-26443938-26444861	1-26444155-26444192	924	38	38	100
1-26443938-26444861	1-26444217-26444315	924	99	99	100
1-26443938-26444861	1-26444348-26444426	924	79	79	100
1-26443938-26444861	1-26444446-26444485	924	40	40	100
1-26443938-26444861	1-26444722-26444767	924	46	46	100
1-5016771-5017586	1-5017210-5017241	816	32	32	100
1-5016771-5017586	1-5017271-5017340	816	70	70	100
1-8414735-8415689	1-8415444-8415475	955	32	32	100
2-12018413-12019218	2-12018667-12018854	806	188	188	100
2-12022667-12023543	2-12022978-12022996	877	19	19	100
2-12022667-12023543	2-12023043-12023169	877	127	127	100
2-12022667-12023543	2-12023250-12023268	877	19	19	100
2-12022667-12023543	2-12023295-12023425	877	131	131	100
2-12022667-12023543	2-12023469-12023562	877	94	75	79.7872
2-12684826-12685757	2-12684922-12684936	932	15	15	100
2-12684826-12685757	2-12685038-12685070	932	33	33	100
2-12684826-12685757	2-12685088-12685105	932	18	18	100
2-12684826-12685757	2-12685149-12685171	932	23	23	100
2-12684826-12685757	2-12685205-12685289	932	85	85	100
2-12684826-12685757	2-12685341-12685375	932	35	35	100
2-12684826-12685757	2-12685433-12685458	932	26	26	100
2-12684826-12685757	2-12685553-12685628	932	76	76	100
2-15324798-15325678	2-15325123-15325160	881	38	38	100
2-16466636-16467584	2-16466952-16466969	949	18	18	100
2-16466636-16467584	2-16466994-16467024	949	31	31	100
2-437226-438195	2-437266-437277	970	12	12	100
2-437226-438195	2-437559-437690	970	132	132	100
2-437226-438195	2-438101-438174	970	74	74	100
2-7270899-7271746	2-7270846-7270956	848	111	58	52.2523
2-7270899-7271746	2-7271077-7271116	848	40	40	100
2-7270899-7271746	2-7271438-7271481	848	44	44	100
2-7270899-7271746	2-7271535-7271549	848	15	15	100
2-7270899-7271746	2-7271564-7271623	848	60	60	100
2-7678569-7679436	2-7678875-7678949	868	75	75	100
2-7678569-7679436	2-7678976-7679008	868	33	33	100
2-800799-801604	2-800810-800842	806	33	33	100
2-800799-801604	2-801349-801360	806	12	12	100
2-800799-801604	2-801377-801394	806	18	18	100
2-800799-801604	2-801472-801510	806	39	39	100
2-800799-801604	2-801578-801616	806	39	27	69.2308
2-9791644-9792522	2-9792111-9792137	879	27	27	100
3-1065628-1066525	3-1065847-1065924	898	78	78	100
3-1065628-1066525	3-1066288-1066328	898	41	41	100
3-1065628-1066525	3-1066363-1066447	898	85	85	100
3-10843178-10844111	3-10843698-10843786	934	89	89	100
3-11801827-11802726	3-11801768-11801857	900	90	31	34.4444
3-11801827-11802726	3-11802049-11802144	900	96	96	100
3-11801827-11802726	3-11802264-11802323	900	60	60	100
3-11801827-11802726	3-11802373-11802444	900	72	72	100
3-11801827-11802726	3-11802641-11802759	900	119	86	72.2689
3-20187480-20188277	3-20187649-20187686	798	38	38	100
3-3052654-3053512	3-3052906-3052939	859	34	34	100
3-3052654-3053512	3-3053205-3053240	859	36	36	100
3-3052654-3053512	3-3053241-3053260	859	20	20	100
3-3052654-3053512	3-3053260-3053336	859	77	77	100
3-3532376-3533253	3-3532346-3532388	878	43	13	30.2326
3-3532376-3533253	3-3532409-3532500	878	92	92	100
3-3532376-3533253	3-3532532-3532592	878	61	61	100
3-3532376-3533253	3-3532904-3533002	878	99	99	100
3-4448831-4449651	3-4449262-4449318	821	57	57	100
3-4705449-4706363	3-4705547-4705583	915	37	37	100
3-4705449-4706363	3-4705589-4705609	915	21	21	100
3-4705449-4706363	3-4705673-4705695	915	23	23	100
3-4705449-4706363	3-4705714-4705726	915	13	13	100
3-4705449-4706363	3-4706046-4706145	915	100	100	100
3-5001751-5002615	3-5002190-5002202	865	13	13	100
3-5001751-5002615	3-5002227-5002252	865	26	26	100
3-5001751-5002615	3-5002292-5002339	865	48	48	100
3-5241995-5242996	3-5242848-5242965	1002	118	118	100
3-5241995-5242996	3-5242085-5242107	1002	23	23	100
3-5241995-5242996	3-5242168-5242216	1002	49	49	100
3-5241995-5242996	3-5242255-5242387	1002	133	133	100
3-5241995-5242996	3-5242406-5242445	1002	40	40	100
3-5241995-5242996	3-5242685-5242742	1002	58	58	100
3-5303658-5304529	3-5304135-5304168	872	34	34	100
3-5303658-5304529	3-5304207-5304222	872	16	16	100
3-5303658-5304529	3-5304244-5304275	872	32	32	100
3-5303658-5304529	3-5304303-5304356	872	54	54	100
3-5780875-5781741	3-5780953-5780982	867	30	30	100
3-6430157-6431175	3-6430557-6430591	1019	35	35	100
3-6430157-6431175	3-6430675-6430693	1019	19	19	100
3-7671075-7671906	3-7671144-7671172	832	29	29	100
3-7671075-7671906	3-7671384-7671410	832	27	27	100
4-16438118-16439000	4-16438114-16438158	883	45	41	91.1111
4-16438118-16439000	4-16438205-16438258	883	54	54	100
4-16438118-16439000	4-16438492-16438518	883	27	27	100
4-16489204-16490067	4-16489382-16489449	864	68	68	100
4-16489204-16490067	4-16489971-16489990	864	20	20	100
4-16582699-16583535	4-16582795-16582815	837	21	21	100
4-16582699-16583535	4-16582830-16582878	837	49	49	100
4-16582699-16583535	4-16582878-16582946	837	69	69	100
4-16582699-16583535	4-16582965-16583131	837	167	167	100
4-16582699-16583535	4-16583380-16583591	837	212	156	73.5849
4-17312900-17313734	4-17313539-17313560	835	22	22	100
4-17312900-17313734	4-17313596-17313720	835	125	125	100
4-17375762-17376743	4-17376239-17376264	982	26	26	100
4-17375762-17376743	4-17376279-17376310	982	32	32	100
4-17375762-17376743	4-17376330-17376350	982	21	21	100
4-17395989-17396658	4-17396289-17396337	670	49	49	100
4-17395989-17396658	4-17396407-17396502	670	96	96	100
4-17838495-17839316	4-17838748-17838872	822	125	125	100
4-17838495-17839316	4-17838951-17839017	822	67	67	100
4-17838495-17839316	4-17839066-17839196	822	131	131	100
4-17838495-17839316	4-17839216-17839303	822	88	88	100
4-2411188-2411698	4-2411532-2411633	511	102	102	100
4-2552810-2553701	4-2553133-2553147	892	15	15	100
4-6419736-6420695	4-6420092-6420131	960	40	40	100
4-880582-881485	4-880914-881056	904	143	143	100
4-880582-881485	4-881444-881456	904	13	13	100
5-17514989-17515923	5-17515008-17515049	935	42	42	100
5-17514989-17515923	5-17515281-17515305	935	25	25	100
5-17514989-17515923	5-17515339-17515357	935	19	19	100
5-17514989-17515923	5-17515522-17515632	935	111	111	100
5-17514989-17515923	5-17515651-17515686	935	36	36	100
5-17514989-17515923	5-17515770-17515794	935	25	25	100
5-17705163-17706121	5-17705563-17705595	959	33	33	100
5-17705163-17706121	5-17705671-17705722	959	52	52	100
5-17705163-17706121	5-17705861-17705888	959	28	28	100
5-17777847-17778718	5-17778232-17778617	872	386	386	100
5-17889515-17890427	5-17889979-17890006	913	28	28	100
5-1909804-1910626	5-1910010-1910093	823	84	84	100
5-1909804-1910626	5-1910373-1910455	823	83	83	100
5-1909804-1910626	5-1910576-1910652	823	77	51	66.2338
5-22031398-22032293	5-22031455-22031517	896	63	63	100
5-22031398-22032293	5-22031557-22031682	896	126	126	100
5-23285592-23286506	5-23285912-23285927	915	16	16	100
5-23285592-23286506	5-23286036-23286065	915	30	30	100
5-23306201-23306747	5-23306385-23306421	547	37	37	100
5-23306201-23306747	5-23306422-23306462	547	41	41	100
5-23308038-23308706	5-23308284-23308301	669	18	18	100
5-23308038-23308706	5-23308359-23308366	669	8	8	100
5-23308038-23308706	5-23308400-23308472	669	73	73	100
5-23308038-23308706	5-23308572-23308651	669	80	80	100
5-23461942-23462979	5-23462009-23462020	1038	12	12	100
5-23475029-23475902	5-23475126-23475178	874	53	53	100
5-23475029-23475902	5-23475231-23475244	874	14	14	100
5-23475029-23475902	5-23475457-23475477	874	21	21	100
5-23475029-23475902	5-23475588-23475605	874	18	18	100
5-23475029-23475902	5-23475657-23475719	874	63	63	100
5-9009343-9010298	5-9009523-9009591	956	69	69	100
5-9009343-9010298	5-9009606-9009639	956	34	34	100
5-9009343-9010298	5-9009701-9009717	956	17	17	100
5-9009343-9010298	5-9009808-9009907	956	100	100	100
5-9850378-9851071	5-9850835-9850876	694	42	42	100
5-9850378-9851071	5-9850946-9851012	694	67	67	100
1-13999375-14000304	1-13999567-13999672	930	106	106	100
1-13999375-14000304	1-13999712-13999727	930	16	16	100
1-13999375-14000304	1-13999827-13999881	930	55	55	100
1-13999375-14000304	1-14000063-14000120	930	58	58	100
1-13999375-14000304	1-14000186-14000246	930	61	61	100
1-17219391-17220324	1-17219626-17219665	934	40	40	100
1-17219391-17220324	1-17219681-17219773	934	93	93	100
1-17219391-17220324	1-17219879-17220048	934	170	170	100
1-17219391-17220324	1-17220107-17220215	934	109	109	100
1-17920247-17921176	1-17921142-17921158	930	17	17	100
1-18976287-18977140	1-18976332-18976365	854	34	34	100
1-18976287-18977140	1-18976389-18976458	854	70	70	100
1-18976287-18977140	1-18976522-18976752	854	231	231	100
1-18976287-18977140	1-18976804-18976901	854	98	98	100
1-18976287-18977140	1-18977122-18977167	854	46	19	41.3043
1-19635557-19636371	1-19635702-19635726	815	25	25	100
1-19832568-19833428	1-19832728-19832755	861	28	28	100
1-19832568-19833428	1-19832760-19832855	861	96	96	100
1-19832568-19833428	1-19832981-19833042	861	62	62	100
1-19832568-19833428	1-19833075-19833099	861	25	25	100
1-19832568-19833428	1-19833153-19833196	861	44	44	100
1-19832568-19833428	1-19833428-19833471	861	44	1	2.27273
1-20669881-20670774	1-20669992-20670116	894	125	125	100
1-20669881-20670774	1-20670137-20670151	894	15	15	100
1-20669881-20670774	1-20670340-20670406	894	67	67	100
1-20669881-20670774	1-20670422-20670435	894	14	14	100
1-20669881-20670774	1-20670510-20670573	894	64	64	100
1-20669881-20670774	1-20670598-20670687	894	90	90	100
1-20669881-20670774	1-20670743-20670767	894	25	25	100
1-23397374-23398197	1-23397517-23397585	824	69	69	100
1-23397374-23398197	1-23397600-23397622	824	23	23	100
1-23397374-23398197	1-23397764-23397790	824	27	27	100
1-23686569-23687517	1-23686808-23686893	949	86	86	100
1-24948256-24949002	1-24948588-24948609	747	22	22	100
1-25381642-25382602	1-25381817-25381848	961	32	32	100
1-25381642-25382602	1-25381969-25382030	961	62	62	100
1-25381642-25382602	1-25382050-25382081	961	32	32	100
1-25381642-25382602	1-25382154-25382313	961	160	160	100
1-25381642-25382602	1-25382362-25382415	961	54	54	100
1-25531476-25532368	1-25531561-25531655	893	95	95	100
1-25531476-25532368	1-25531693-25531781	893	89	89	100
1-25531476-25532368	1-25531812-25532026	893	215	215	100
1-25531476-25532368	1-25532084-25532124	893	41	41	100
1-25531476-25532368	1-25532244-25532436	893	193	125	64.7668
1-25830657-25831537	1-25830689-25830708	881	20	20	100
1-25830657-25831537	1-25830752-25830770	881	19	19	100
1-25830657-25831537	1-25831184-25831262	881	79	79	100
1-25830657-25831537	1-25831320-25831342	881	23	23	100
1-25830657-25831537	1-25831373-25831414	881	42	42	100
1-25830657-25831537	1-25831488-25831533	881	46	46	100
1-26601446-26602316	1-26601694-26601816	871	123	123	100
1-26601446-26602316	1-26601872-26601894	871	23	23	100
1-26601446-26602316	1-26601992-26602024	871	33	33	100
1-27190956-27191859	1-27191275-27191387	904	113	113	100
1-27190956-27191859	1-27191457-27191528	904	72	72	100
1-27713646-27714161	1-27713719-27713746	516	28	28	100
1-27713646-27714161	1-27713783-27713876	516	94	94	100
1-27713646-27714161	1-27713933-27713963	516	31	31	100
1-27713646-27714161	1-27714114-27714211	516	98	48	48.9796
1-29743043-29743936	1-29743353-29743428	894	76	76	100
1-29743043-29743936	1-29743446-29743512	894	67	67	100
1-29743043-29743936	1-29743541-29743593	894	53	53	100
1-29743043-29743936	1-29743675-29743724	894	50	50	100
1-29743043-29743936	1-29743790-29743808	894	19	19	100
1-29743043-29743936	1-29743851-29743946	894	96	86	89.5833
1-3171545-3172374	1-3171590-3171600	830	11	11	100
1-3171545-3172374	1-3171649-3171710	830	62	62	100
1-3185231-3185991	1-3185231-3185298	761	68	68	100
1-3185231-3185991	1-3185384-3185527	761	144	144	100
1-3185231-3185991	1-3185544-3185598	761	55	55	100
1-3185231-3185991	1-3185780-3185909	761	130	130	100
1-3307013-3307833	1-3306984-3307109	821	126	97	76.9841
1-3307013-3307833	1-3307123-3307149	821	27	27	100
1-3307013-3307833	1-3307364-3307482	821	119	119	100
1-3307013-3307833	1-3307508-3307708	821	201	201	100
1-3309479-3310215	1-3309699-3309784	737	86	86	100
1-3309479-3310215	1-3309831-3309974	737	144	144	100
1-3309479-3310215	1-3309975-3310011	737	37	37	100
1-3697758-3698659	1-3697763-3697845	902	83	83	100
1-3697758-3698659	1-3697910-3698013	902	104	104	100
1-3697758-3698659	1-3698014-3698102	902	89	89	100
1-3697758-3698659	1-3698150-3698198	902	49	49	100
1-4991016-4991916	1-4991013-4991029	901	17	14	82.3529
1-4991016-4991916	1-4991127-4991231	901	105	105	100
1-4991016-4991916	1-4991294-4991386	901	93	93	100
1-5014159-5015099	1-5014487-5014515	941	29	29	100
1-6911478-6912104	1-6911475-6911536	627	62	59	95.1613
1-7037971-7038747	1-7038244-7038276	777	33	33	100
1-7037971-7038747	1-7038405-7038419	777	15	15	100
1-7037971-7038747	1-7038554-7038570	777	17	17	100
1-7938425-7939351	1-7938836-7938857	927	22	22	100
1-7938425-7939351	1-7939087-7939120	927	34	34	100
1-9022635-9023544	1-9022620-9022666	910	47	32	68.0851
1-9022635-9023544	1-9023191-9023245	910	55	55	100
1-9257333-9258211	1-9257673-9257718	879	46	46	100
1-9257333-9258211	1-9257763-9257777	879	15	15	100
1-9257333-9258211	1-9257955-9257968	879	14	14	100
1-9628359-9629257	1-9628540-9628609	899	70	70	100
1-9628359-9629257	1-9628627-9628650	899	24	24	100
1-9628359-9629257	1-9628711-9628726	899	16	16	100
1-9628359-9629257	1-9628754-9628871	899	118	118	100
1-9628359-9629257	1-9628908-9628947	899	40	40	100
1-9808086-9808670	1-9808402-9808432	585	31	31	100
1-9808086-9808670	1-9808467-9808558	585	92	92	100
1-9917182-9918025	1-9917129-9917290	844	162	109	67.284
1-9917182-9918025	1-9917307-9917335	844	29	29	100
1-9917182-9918025	1-9917374-9917407	844	34	34	100
1-9917182-9918025	1-9917425-9917511	844	87	87	100
1-9917182-9918025	1-9917885-9918040	844	156	141	90.3846
2-12296186-12297098	2-12296640-12296659	913	20	20	100
2-12298481-12299427	2-12298563-12298697	947	135	135	100
2-12298481-12299427	2-12298737-12298782	947	46	46	100
2-12298481-12299427	2-12298846-12298860	947	15	15	100
2-12298481-12299427	2-12299166-12299208	947	43	43	100
2-12322647-12323445	2-12322730-12322806	799	77	77	100
2-12322647-12323445	2-12322829-12322936	799	108	108	100
2-12666012-12667012	2-12666034-12666133	1001	100	100	100
2-12666012-12667012	2-12666382-12666410	1001	29	29	100
2-13277549-13278305	2-13277507-13277631	757	125	83	66.4
2-13277549-13278305	2-13277650-13277671	757	22	22	100
2-13277549-13278305	2-13277764-13277811	757	48	48	100
2-13288949-13289852	2-13289329-13289416	904	88	88	100
2-13288949-13289852	2-13289437-13289483	904	47	47	100
2-13609683-13610950	2-13609967-13609983	1268	17	17	100
2-13609683-13610950	2-13610580-13610658	1268	79	79	100
2-13777682-13778596	2-13777838-13777890	915	53	53	100
2-13777682-13778596	2-13778207-13778255	915	49	49	100
2-13777682-13778596	2-13778321-13778344	915	24	24	100
2-13777682-13778596	2-13778537-13778551	915	15	15	100
2-14063872-14064517	2-14064073-14064209	646	137	137	100
2-14063872-14064517	2-14064269-14064362	646	94	94	100
2-14302060-14303015	2-14302353-14302417	956	65	65	100
2-14364434-14365333	2-14364773-14364793	900	21	21	100
2-14364434-14365333	2-14364836-14365087	900	252	252	100
2-14693259-14694094	2-14693172-14693280	836	109	22	20.1835
2-15767759-15768613	2-15768383-15768534	855	152	152	100
2-15767759-15768613	2-15768594-15768617	855	24	20	83.3333
2-15856132-15856977	2-15856139-15856222	846	84	84	100
2-15856132-15856977	2-15856611-15856630	846	20	20	100
2-15856132-15856977	2-15856635-15856659	846	25	25	100
2-15856132-15856977	2-15856716-15856733	846	18	18	100
2-15947081-15947996	2-15947411-15947458	916	48	48	100
2-15947081-15947996	2-15947567-15947669	916	103	103	100
2-16061043-16062009	2-16061630-16061670	967	41	41	100
2-16061043-16062009	2-16061788-16061882	967	95	95	100
2-16061043-16062009	2-16061954-16061993	967	40	40	100
2-16074744-16075335	2-16074954-16074968	592	15	15	100
2-16074744-16075335	2-16075050-16075123	592	74	74	100
2-16074744-16075335	2-16075257-16075298	592	42	42	100
2-16081833-16082729	2-16082191-16082206	897	16	16	100
2-17068945-17069689	2-17068973-17069027	745	55	55	100
2-17068945-17069689	2-17069110-17069264	745	155	155	100
2-17068945-17069689	2-17069330-17069362	745	33	33	100
2-18105896-18106758	2-18106402-18106472	863	71	71	100
2-18214981-18215832	2-18215572-18215590	852	19	19	100
2-18408027-18408891	2-18408263-18408280	865	18	18	100
2-18408027-18408891	2-18408353-18408413	865	61	61	100
2-18408027-18408891	2-18408423-18408507	865	85	85	100
2-18408027-18408891	2-18408544-18408568	865	25	25	100
2-18408027-18408891	2-18408610-18408631	865	22	22	100
2-18408027-18408891	2-18408695-18408715	865	21	21	100
2-18408027-18408891	2-18408761-18408775	865	15	15	100
2-18601139-18602105	2-18602056-18602141	967	86	50	58.1395
2-18620817-18621561	2-18620975-18621068	745	94	94	100
2-18620817-18621561	2-18621154-18621291	745	138	138	100
2-18620817-18621561	2-18621372-18621420	745	49	49	100
2-18620817-18621561	2-18621441-18621490	745	50	50	100
2-188596-189480	2-188812-188842	885	31	31	100
2-188596-189480	2-188862-188978	885	117	117	100
2-188596-189480	2-189120-189156	885	37	37	100
2-188596-189480	2-189170-189334	885	165	165	100
2-19048390-19049294	2-19048744-19048760	905	17	17	100
2-19070694-19071559	2-19071067-19071101	866	35	35	100
2-228093-228903	2-228413-228425	811	13	13	100
2-228093-228903	2-228526-228566	811	41	41	100
2-489435-490325	2-489732-489763	891	32	32	100
2-784711-785668	2-784841-784917	958	77	77	100
2-799198-800237	2-799442-799468	1040	27	27	100
2-799198-800237	2-799490-799521	1040	32	32	100
2-799198-800237	2-799671-799719	1040	49	49	100
2-799198-800237	2-799749-799783	1040	35	35	100
2-799198-800237	2-799920-799964	1040	45	45	100
2-799198-800237	2-799992-800004	1040	13	13	100
2-799198-800237	2-800024-800044	1040	21	21	100
2-8518527-8519231	2-8518712-8518746	705	35	35	100
2-8790330-8791058	2-8790685-8790739	729	55	55	100
2-8790330-8791058	2-8790848-8790907	729	60	60	100
2-9002513-9003375	2-9002933-9002971	863	39	39	100
2-936802-937698	2-937312-937367	897	56	56	100
3-10910631-10911474	3-10910587-10910653	844	67	23	34.3284
3-10910631-10911474	3-10910718-10910919	844	202	202	100
3-10910631-10911474	3-10910990-10911123	844	134	134	100
3-10910631-10911474	3-10911157-10911277	844	121	121	100
3-10910631-10911474	3-10911296-10911322	844	27	27	100
3-10910631-10911474	3-10911350-10911378	844	29	29	100
3-10913187-10913955	3-10913339-10913353	769	15	15	100
3-10913187-10913955	3-10913413-10913576	769	164	164	100
3-10913187-10913955	3-10913634-10913678	769	45	45	100
3-10913187-10913955	3-10913683-10913703	769	21	21	100
3-10913187-10913955	3-10913738-10913784	769	47	47	100
3-10915319-10916140	3-10915836-10915907	822	72	72	100
3-10915319-10916140	3-10915929-10915977	822	49	49	100
3-11803363-11804193	3-11803564-11803579	831	16	16	100
3-11803363-11804193	3-11803599-11803686	831	88	88	100
3-11803363-11804193	3-11803819-11803878	831	60	60	100
3-18753077-18753807	3-18753140-18753221	731	82	82	100
3-18753077-18753807	3-18753273-18753325	731	53	53	100
3-18753077-18753807	3-18753509-18753531	731	23	23	100
3-18753077-18753807	3-18753548-18753653	731	106	106	100
3-1952149-1953026	3-1952195-1952208	878	14	14	100
3-1952149-1953026	3-1952349-1952375	878	27	27	100
3-1952149-1953026	3-1952470-1952589	878	120	120	100
3-1952149-1953026	3-1952693-1952728	878	36	36	100
3-19612347-19613308	3-19612987-19613072	962	86	86	100
3-2006500-2007469	3-2006493-2006529	970	37	30	81.0811
3-2006500-2007469	3-2006672-2006726	970	55	55	100
3-2006500-2007469	3-2006752-2006833	970	82	82	100
3-2006500-2007469	3-2006862-2006965	970	104	104	100
3-2006500-2007469	3-2006987-2007020	970	34	34	100
3-2006500-2007469	3-2007085-2007293	970	209	209	100
3-20501236-20502115	3-20501563-20501590	880	28	28	100
3-21026422-21027327	3-21026599-21026659	906	61	61	100
3-21026422-21027327	3-21027292-21027325	906	34	34	100
3-21501062-21501894	3-21501266-21501298	833	33	33	100
3-21523088-21523994	3-21523079-21523100	907	22	13	59.0909
3-21523088-21523994	3-21523237-21523327	907	91	91	100
3-21523088-21523994	3-21523328-21523387	907	60	60	100
3-21523088-21523994	3-21523414-21523596	907	183	183	100
3-21523088-21523994	3-21523659-21523772	907	114	114	100
3-22051551-22052465	3-22051569-22051675	915	107	107	100
3-3405257-3406234	3-3405344-3405366	978	23	23	100
3-4610590-4611527	3-4610846-4610918	938	73	73	100
3-4610590-4611527	3-4610950-4610963	938	14	14	100
3-4610590-4611527	3-4610981-4611028	938	48	48	100
3-4610590-4611527	3-4611082-4611170	938	89	89	100
3-4837400-4838341	3-4837403-4837472	942	70	70	100
3-4837400-4838341	3-4837506-4837536	942	31	31	100
3-4837400-4838341	3-4837566-4837673	942	108	108	100
3-4837400-4838341	3-4837789-4837829	942	41	41	100
3-4837400-4838341	3-4838251-4838383	942	133	91	68.4211
3-5227542-5228466	3-5227960-5227982	925	23	23	100
3-5227542-5228466	3-5227989-5228032	925	44	44	100
3-5302136-5302991	3-5302181-5302204	856	24	24	100
3-5302136-5302991	3-5302263-5302276	856	14	14	100
3-5302136-5302991	3-5302340-5302422	856	83	83	100
3-5329242-5330396	3-5329800-5329867	1155	68	68	100
3-5329242-5330396	3-5330333-5330407	1155	75	64	85.3333
3-5475259-5476191	3-5475985-5476033	933	49	49	100
3-5719995-5720983	3-5720202-5720235	989	34	34	100
3-5719995-5720983	3-5720260-5720288	989	29	29	100
3-5719995-5720983	3-5720291-5720392	989	102	102	100
3-5719995-5720983	3-5720416-5720432	989	17	17	100
3-5719995-5720983	3-5720466-5720527	989	62	62	100
3-5719995-5720983	3-5720565-5720592	989	28	28	100
3-5719995-5720983	3-5720912-5720961	989	50	50	100
3-5862315-5863043	3-5862562-5862705	729	144	144	100
3-6269398-6270294	3-6269579-6269612	897	34	34	100
3-6269398-6270294	3-6269951-6270047	897	97	97	100
3-6269398-6270294	3-6270080-6270101	897	22	22	100
3-6269398-6270294	3-6270170-6270193	897	24	24	100
3-636544-637522	3-636983-637006	979	24	24	100
3-636544-637522	3-637389-637405	979	17	17	100
3-636544-637522	3-637467-637503	979	37	37	100
3-7468587-7469391	3-7468681-7468699	805	19	19	100
3-7566817-7567776	3-7567396-7567465	960	70	70	100
3-7566817-7567776	3-7567396-7567421	960	26	26	100
3-7566817-7567776	3-7567546-7567590	960	45	45	100
3-7772799-7773791	3-7773013-7773125	993	113	113	100
3-7788974-7789894	3-7789159-7789259	921	101	101	100
3-7788974-7789894	3-7789408-7789449	921	42	42	100
3-7788974-7789894	3-7789532-7789578	921	47	47	100
3-7788974-7789894	3-7789604-7789679	921	76	76	100
3-7927653-7928573	3-7928145-7928185	921	41	41	100
3-8866584-8867410	3-8867349-8867387	827	39	39	100
3-9173274-9173931	3-9173692-9173738	658	47	47	100
3-9225700-9226669	3-9225855-9225979	970	125	125	100
3-9809168-9810149	3-9809751-9809780	982	30	30	100
3-9809168-9810149	3-9809837-9809874	982	38	38	100
3-9809168-9810149	3-9809894-9809907	982	14	14	100
3-9809168-9810149	3-9809934-9809950	982	17	17	100
3-9809168-9810149	3-9810050-9810217	982	168	100	59.5238
4-10184970-10185883	4-10185305-10185374	914	70	70	100
4-10184970-10185883	4-10185456-10185558	914	103	103	100
4-11211235-11212228	4-11211923-11211942	994	20	20	100
4-1260351-1261394	4-1260411-1260428	1044	18	18	100
4-1260351-1261394	4-1260531-1260661	1044	131	131	100
4-1260351-1261394	4-1260666-1260687	1044	22	22	100
4-1260351-1261394	4-1260782-1260860	1044	79	79	100
4-1260351-1261394	4-1261049-1261096	1044	48	48	100
4-13070675-13071589	4-13071211-13071239	915	29	29	100
4-13070675-13071589	4-13071302-13071361	915	60	60	100
4-13141609-13142585	4-13141555-13141624	977	70	16	22.8571
4-13141609-13142585	4-13141940-13142013	977	74	74	100
4-14170441-14171365	4-14171063-14171080	925	18	18	100
4-14567674-14568560	4-14567622-14567732	887	111	59	53.1532
4-16552521-16553326	4-16552787-16552895	806	109	109	100
4-16552521-16553326	4-16553141-16553184	806	44	44	100
4-16552521-16553326	4-16553205-16553232	806	28	28	100
4-16552521-16553326	4-16553285-16553308	806	24	24	100
4-16876842-16877440	4-16877168-16877195	599	28	28	100
4-16876842-16877440	4-16877399-16877425	599	27	27	100
4-16977932-16978361	4-16978096-16978127	430	32	32	100
4-16995406-16996236	4-16995760-16995812	831	53	53	100
4-17413617-17414518	4-17413792-17413830	902	39	39	100
4-17413617-17414518	4-17413881-17413923	902	43	43	100
4-17413617-17414518	4-17413953-17414070	902	118	118	100
4-17413617-17414518	4-17414093-17414112	902	20	20	100
4-17471209-17472020	4-17471572-17471586	812	15	15	100
4-17471209-17472020	4-17471669-17471702	812	34	34	100
4-17471209-17472020	4-17471775-17471839	812	65	65	100
4-17694681-17695647	4-17694702-17694825	967	124	124	100
4-17694681-17695647	4-17694600-17694681	967	82	1	1.21951
4-17694681-17695647	4-17694871-17695072	967	202	202	100
4-17694681-17695647	4-17695088-17695178	967	91	91	100
4-17730427-17731199	4-17730461-17730481	773	21	21	100
4-17730427-17731199	4-17730656-17730771	773	116	116	100
4-17730427-17731199	4-17730888-17730906	773	19	19	100
4-17730427-17731199	4-17730941-17730974	773	34	34	100
4-17730427-17731199	4-17731009-17731039	773	31	31	100
4-17757239-17758081	4-17757449-17757508	843	60	60	100
4-17757239-17758081	4-17757572-17757609	843	38	38	100
4-17757239-17758081	4-17757625-17757722	843	98	98	100
4-17839830-17840704	4-17839923-17839964	875	42	42	100
4-17839830-17840704	4-17840190-17840283	875	94	94	100
4-17839830-17840704	4-17840343-17840446	875	104	104	100
4-18159952-18160773	4-18160564-18160678	822	115	115	100
4-18159952-18160773	4-18160753-18160764	822	12	12	100
4-2587014-2587902	4-2586984-2587015	889	32	2	6.25
4-2615753-2616658	4-2615966-2616098	906	133	133	100
4-2617153-2617967	4-2617428-2617520	815	93	93	100
4-2617153-2617967	4-2617626-2617649	815	24	24	100
4-331401-332316	4-331777-331853	916	77	77	100
4-331401-332316	4-331918-331997	916	80	80	100
4-331401-332316	4-332016-332046	916	31	31	100
4-6217055-6218586	4-6217356-6217427	1532	72	72	100
4-6217055-6218586	4-6217459-6217541	1532	83	83	100
4-6217055-6218586	4-6217561-6217648	1532	88	88	100
4-6217055-6218586	4-6217894-6218043	1532	150	150	100
4-6217055-6218586	4-6218352-6218396	1532	45	45	100
4-6217055-6218586	4-6218421-6218447	1532	27	27	100
4-852999-853975	4-852981-853116	977	136	118	86.7647
4-852999-853975	4-853227-853241	977	15	15	100
4-9839907-9840711	4-9839903-9840054	805	152	148	97.3684
4-9998214-9999152	4-9998256-9998271	939	16	16	100
4-9998214-9999152	4-9998534-9998718	939	185	185	100
4-9998214-9999152	4-9998737-9998768	939	32	32	100
4-9998214-9999152	4-9998789-9998821	939	33	33	100
5-1205134-1205905	5-1205583-1205622	772	40	40	100
5-16293943-16294609	5-16294267-16294296	667	30	30	100
5-17772345-17773261	5-17772685-17772747	917	63	63	100
5-17772345-17773261	5-17772786-17772823	917	38	38	100
5-17772345-17773261	5-17772862-17772927	917	66	66	100
5-17772345-17773261	5-17773010-17773030	917	21	21	100
5-17772345-17773261	5-17773071-17773090	917	20	20	100
5-17772345-17773261	5-17773251-17773284	917	34	11	32.3529
5-1825514-1826449	5-1826124-1826361	936	238	238	100
5-1825514-1826449	5-1826384-1826456	936	73	66	90.411
5-18343705-18344597	5-18344054-18344078	893	25	25	100
5-18343705-18344597	5-18344115-18344132	893	18	18	100
5-18343705-18344597	5-18344217-18344240	893	24	24	100
5-20057718-20058635	5-20058469-20058515	918	47	47	100
5-20057718-20058635	5-20058539-20058583	918	45	45	100
5-20791682-20792624	5-20792115-20792193	943	79	79	100
5-21671551-21672445	5-21671984-21672098	895	115	115	100
5-21733506-21734349	5-21733685-21733707	844	23	23	100
5-21733506-21734349	5-21733781-21733931	844	151	151	100
5-21733506-21734349	5-21734326-21734359	844	34	24	70.5882
5-21767796-21768708	5-21768234-21768262	913	29	29	100
5-21767796-21768708	5-21768436-21768483	913	48	48	100
5-21767796-21768708	5-21768576-21768625	913	50	50	100
5-21903990-21904851	5-21903969-21904008	862	40	19	47.5
5-21903990-21904851	5-21904073-21904218	862	146	146	100
5-21903990-21904851	5-21904298-21904415	862	118	118	100
5-21903990-21904851	5-21904608-21904733	862	126	126	100
5-22202343-22202996	5-22202589-22202606	654	18	18	100
5-22208088-22208813	5-22208323-22208348	726	26	26	100
5-22208088-22208813	5-22208389-22208509	726	121	121	100
5-22208088-22208813	5-22208531-22208623	726	93	93	100
5-22208088-22208813	5-22208690-22208716	726	27	27	100
5-22971283-22972195	5-22971481-22971536	913	56	56	100

## Sheet: Stele.gl-cCREs.CNS.match
Conserved noncoding sequences were aligned with stress-related gl-cCREs of different cell types.
gl-cCREs	CNS.region	gl-cCREs.width	CNS.region.width	Overlap.width	Overlap.Percentage
1-27185519-27186391	1-27185831-27185942	873	112	112	100
1-24663691-24664496	1-24663891-24663914	806	24	24	100
1-24663691-24664496	1-24664041-24664065	806	25	25	100
1-10222531-10223488	1-10223364-10223409	958	46	46	100
1-24661596-24662512	1-24661754-24661781	917	28	28	100
1-24661596-24662512	1-24662125-24662258	917	134	134	100
4-718324-719223	4-718596-718617	900	22	22	100
4-718324-719223	4-718632-718777	900	146	146	100
5-24045752-24046702	5-24046437-24046507	951	71	71	100
1-7456377-7457255	1-7456690-7456802	879	113	113	100
1-7456377-7457255	1-7457177-7457226	879	50	50	100
1-7456377-7457255	1-7457249-7457304	879	56	7	12.5
2-12109284-12110204	2-12109402-12109432	921	31	31	100
2-12109284-12110204	2-12109503-12109527	921	25	25	100
2-12109284-12110204	2-12109607-12109773	921	167	167	100
3-17024903-17025748	3-17025075-17025105	846	31	31	100
1-19256710-19257625	1-19257235-19257254	916	20	20	100
1-19256710-19257625	1-19257310-19257330	916	21	21	100
1-2339264-2340217	1-2339705-2339763	954	59	59	100
1-2339264-2340217	1-2339789-2339816	954	28	28	100
1-26536790-26537739	1-26537149-26537172	950	24	24	100
1-7257053-7257905	1-7257309-7257321	853	13	13	100
1-7257053-7257905	1-7257462-7257474	853	13	13	100
1-7480434-7481377	1-7480658-7480836	944	179	179	100
1-7480434-7481377	1-7480902-7480945	944	44	44	100
1-7480434-7481377	1-7480960-7480974	944	15	15	100
1-7480434-7481377	1-7481035-7481067	944	33	33	100
2-15020468-15021279	2-15020916-15020959	812	44	44	100
2-15293569-15294518	2-15294071-15294109	950	39	39	100
2-15293569-15294518	2-15294202-15294221	950	20	20	100
2-494748-495588	2-494720-494764	841	45	17	37.7778
2-494748-495588	2-495002-495065	841	64	64	100
2-494748-495588	2-495110-495129	841	20	20	100
2-494748-495588	2-495456-495548	841	93	93	100
2-9340085-9341054	2-9340285-9340303	970	19	19	100
2-9340085-9341054	2-9340320-9340346	970	27	27	100
2-9340085-9341054	2-9340702-9340727	970	26	26	100
3-16758405-16759330	3-16758477-16758567	926	91	91	100
3-16758405-16759330	3-16758618-16758652	926	35	35	100
3-16758405-16759330	3-16758864-16758932	926	69	69	100
3-16758405-16759330	3-16758968-16758983	926	16	16	100
3-16758405-16759330	3-16759028-16759077	926	50	50	100
4-917367-918246	4-917925-917969	880	45	45	100
4-917367-918246	4-918006-918054	880	49	49	100
5-1908816-1909716	5-1909287-1909351	901	65	65	100
5-1908816-1909716	5-1909540-1909684	901	145	145	100
5-22143392-22144301	5-22143431-22143478	910	48	48	100
5-22143392-22144301	5-22143500-22143601	910	102	102	100
5-22143392-22144301	5-22143665-22143794	910	130	130	100
5-22143392-22144301	5-22143862-22143885	910	24	24	100
5-22143392-22144301	5-22143986-22144095	910	110	110	100
5-23797982-23798969	5-23798327-23798362	988	36	36	100
5-23797982-23798969	5-23798390-23798537	988	148	148	100
5-23797982-23798969	5-23798640-23798658	988	19	19	100
5-24256878-24257875	5-24257553-24257564	998	12	12	100
5-24256878-24257875	5-24257612-24257705	998	94	94	100
5-24256878-24257875	5-24257746-24257766	998	21	21	100
5-8990153-8991033	5-8990279-8990293	881	15	15	100
5-8990153-8991033	5-8990349-8990450	881	102	102	100
1-19210476-19211303	1-19210669-19210698	828	30	30	100
1-19210476-19211303	1-19210718-19210794	828	77	77	100
1-19210476-19211303	1-19210840-19210878	828	39	39	100
1-19210476-19211303	1-19210917-19210930	828	14	14	100
1-19492669-19493591	1-19492774-19492808	923	35	35	100
1-19492669-19493591	1-19492869-19492908	923	40	40	100
1-19492669-19493591	1-19492934-19493023	923	90	90	100
1-19492669-19493591	1-19493147-19493256	923	110	110	100
1-2629947-2630980	1-2629812-2630030	1034	219	84	38.3562
1-2629947-2630980	1-2630235-2630238	1034	4	4	100
1-2629947-2630980	1-2630926-2631024	1034	99	55	55.5556
1-26523989-26524926	1-26523998-26524034	938	37	37	100
1-27064116-27065024	1-27064522-27064599	909	78	78	100
1-27064116-27065024	1-27064600-27064645	909	46	46	100
1-27064116-27065024	1-27064998-27065016	909	19	19	100
1-4025010-4025912	1-4025125-4025150	903	26	26	100
1-4025010-4025912	1-4025229-4025276	903	48	48	100
1-4025010-4025912	1-4025331-4025380	903	50	50	100
1-4025010-4025912	1-4025500-4025526	903	27	27	100
1-4025010-4025912	1-4025659-4025670	903	12	12	100
1-4180982-4181856	1-4181251-4181264	875	14	14	100
1-4180982-4181856	1-4181360-4181392	875	33	33	100
1-4180982-4181856	1-4181411-4181441	875	31	31	100
1-4180982-4181856	1-4181471-4181483	875	13	13	100
1-7059788-7060621	1-7060406-7060442	834	37	37	100
1-7059788-7060621	1-7060501-7060527	834	27	27	100
1-7368280-7369165	1-7368400-7368446	886	47	47	100
1-7368280-7369165	1-7368486-7368521	886	36	36	100
1-7368280-7369165	1-7368682-7368709	886	28	28	100
1-7368280-7369165	1-7368790-7368810	886	21	21	100
1-7368280-7369165	1-7369003-7369097	886	95	95	100
1-7368280-7369165	1-7369112-7369156	886	45	45	100
1-7469855-7470690	1-7469871-7469888	836	18	18	100
1-7469855-7470690	1-7469903-7469936	836	34	34	100
1-7469855-7470690	1-7469990-7470036	836	47	47	100
1-7469855-7470690	1-7470305-7470404	836	100	100	100
1-7507451-7508021	1-7507609-7507634	571	26	26	100
1-7507451-7508021	1-7507652-7507692	571	41	41	100
1-7507451-7508021	1-7507772-7507789	571	18	18	100
1-7701598-7702478	1-7701881-7701953	881	73	73	100
1-7701598-7702478	1-7702052-7702065	881	14	14	100
1-7701598-7702478	1-7702109-7702166	881	58	58	100
1-7702907-7703751	1-7703205-7703262	845	58	58	100
1-7702907-7703751	1-7703326-7703434	845	109	109	100
1-7702907-7703751	1-7703520-7703532	845	13	13	100
1-9824105-9824693	1-9824189-9824279	589	91	91	100
1-9824105-9824693	1-9824297-9824359	589	63	63	100
1-9824105-9824693	1-9824420-9824616	589	197	197	100
1-9824105-9824693	1-9824631-9824657	589	27	27	100
2-16367910-16368862	2-16368307-16368324	953	18	18	100
2-16367910-16368862	2-16368344-16368393	953	50	50	100
2-18279269-18280104	2-18279586-18279615	836	30	30	100
2-18279269-18280104	2-18279635-18279667	836	33	33	100
2-18279269-18280104	2-18279694-18279744	836	51	51	100
2-18283026-18283856	2-18283504-18283547	831	44	44	100
3-20442372-20443237	3-20442557-20442574	866	18	18	100
3-20442372-20443237	3-20442630-20442646	866	17	17	100
3-20442372-20443237	3-20442725-20442778	866	54	54	100
3-4856721-4857683	3-4856866-4856895	963	30	30	100
3-4856721-4857683	3-4857206-4857322	963	117	117	100
4-17838495-17839316	4-17838748-17838872	822	125	125	100
4-17838495-17839316	4-17838951-17839017	822	67	67	100
4-17838495-17839316	4-17839066-17839196	822	131	131	100
4-17838495-17839316	4-17839216-17839303	822	88	88	100
4-724903-725835	4-724952-725028	933	77	77	100
4-724903-725835	4-725049-725133	933	85	85	100
4-724903-725835	4-725161-725191	933	31	31	100
5-24417001-24417620	5-24417216-24417246	620	31	31	100
5-24417001-24417620	5-24417420-24417469	620	50	50	100
5-24417001-24417620	5-24417493-24417517	620	25	25	100
5-8224476-8225480	5-8225256-8225309	1005	54	54	100
5-9087149-9088079	5-9087569-9087588	931	20	20	100
5-9087149-9088079	5-9087674-9087703	931	30	30	100
1-10108379-10109181	1-10108535-10108575	803	41	41	100
1-10234825-10235629	1-10235257-10235270	805	14	14	100
1-10234825-10235629	1-10235299-10235336	805	38	38	100
1-10234825-10235629	1-10235523-10235541	805	19	19	100
1-10892027-10892858	1-10892481-10892526	832	46	46	100
1-19213197-19214136	1-19213517-19213571	940	55	55	100
1-19213197-19214136	1-19214009-19214087	940	79	79	100
1-24679323-24680109	1-24679637-24679680	787	44	44	100
1-25227660-25228209	1-25227891-25227921	550	31	31	100
1-25227660-25228209	1-25228002-25228043	550	42	42	100
1-26215934-26216803	1-26216049-26216222	870	174	174	100
1-26215934-26216803	1-26216222-26216445	870	224	224	100
1-26698850-26699698	1-26699109-26699142	849	34	34	100
1-26698850-26699698	1-26699182-26699244	849	63	63	100
1-26698850-26699698	1-26699343-26699433	849	91	91	100
1-26698850-26699698	1-26699448-26699502	849	55	55	100
1-2862493-2863402	1-2862917-2862944	910	28	28	100
1-7348253-7349005	1-7348449-7348477	753	29	29	100
1-7348253-7349005	1-7348604-7348624	753	21	21	100
1-7348253-7349005	1-7348871-7348887	753	17	17	100
1-7396531-7397394	1-7396880-7396894	864	15	15	100
1-7707308-7708031	1-7707347-7707414	724	68	68	100
1-7707308-7708031	1-7707500-7707548	724	49	49	100
2-12307388-12308162	2-12307874-12307895	775	22	22	100
2-12307388-12308162	2-12307963-12308025	775	63	63	100
2-12307388-12308162	2-12308078-12308186	775	109	85	77.9817
2-15112339-15113165	2-15112595-15112690	827	96	96	100
2-15705630-15706465	2-15705979-15706037	836	59	59	100
2-15705630-15706465	2-15706172-15706214	836	43	43	100
2-15705630-15706465	2-15706232-15706357	836	126	126	100
2-18081052-18081893	2-18081437-18081465	842	29	29	100
2-18248408-18249353	2-18248440-18248457	946	18	18	100
2-18313492-18314456	2-18313455-18313493	965	39	2	5.12821
2-18313492-18314456	2-18313546-18313558	965	13	13	100
2-18313492-18314456	2-18313778-18313803	965	26	26	100
2-18313492-18314456	2-18313990-18314006	965	17	17	100
2-18313492-18314456	2-18314025-18314089	965	65	65	100
2-18313492-18314456	2-18314117-18314147	965	31	31	100
2-18313492-18314456	2-18314181-18314222	965	42	42	100
2-18915024-18915938	2-18915356-18915458	915	103	103	100
3-2894020-2894930	3-2894051-2894085	911	35	35	100
3-2894020-2894930	3-2894114-2894144	911	31	31	100
3-2894020-2894930	3-2894176-2894262	911	87	87	100
3-2894020-2894930	3-2894353-2894416	911	64	64	100
3-2894020-2894930	3-2894526-2894551	911	26	26	100
3-2894020-2894930	3-2894619-2894639	911	21	21	100
3-2894020-2894930	3-2894694-2894707	911	14	14	100
3-5149138-5150008	3-5149184-5149232	871	49	49	100
3-5149138-5150008	3-5149451-5149508	871	58	58	100
3-5149138-5150008	3-5149582-5149619	871	38	38	100
3-5149138-5150008	3-5149639-5149650	871	12	12	100
3-6933609-6934387	3-6933809-6933825	779	17	17	100
3-6933609-6934387	3-6934010-6934021	779	12	12	100
3-6933609-6934387	3-6934127-6934159	779	33	33	100
3-6933609-6934387	3-6934178-6934215	779	38	38	100
3-6933609-6934387	3-6934357-6934404	779	48	31	64.5833
4-12219819-12220701	4-12220165-12220189	883	25	25	100
4-12219819-12220701	4-12220218-12220234	883	17	17	100
4-12219819-12220701	4-12220252-12220290	883	39	39	100
4-12287602-12288484	4-12288016-12288059	883	44	44	100
4-16579869-16580510	4-16580068-16580137	642	70	70	100
4-16799193-16800081	4-16799425-16799478	889	54	54	100
4-16799193-16800081	4-16799493-16799546	889	54	54	100
4-16799193-16800081	4-16799796-16799827	889	32	32	100
4-2658241-2659172	4-2658644-2658666	932	23	23	100
4-2670501-2671265	4-2670414-2670525	765	112	25	22.3214
4-2670501-2671265	4-2670542-2670624	765	83	83	100
4-2670501-2671265	4-2670695-2670713	765	19	19	100
4-2670501-2671265	4-2671170-2671194	765	25	25	100
4-2670501-2671265	4-2671264-2671277	765	14	2	14.2857
5-19043697-19044546	5-19044202-19044238	850	37	37	100
5-19043697-19044546	5-19044269-19044287	850	19	19	100
5-19043697-19044546	5-19044336-19044351	850	16	16	100
5-1978242-1979067	5-1978673-1978714	826	42	42	100
5-21578885-21579805	5-21579375-21579440	921	66	66	100
5-23992392-23993204	5-23992842-23992860	813	19	19	100
5-23992392-23993204	5-23992875-23992926	813	52	52	100
5-23992392-23993204	5-23992962-23992985	813	24	24	100
5-2433437-2434294	5-2433756-2433783	858	28	28	100
5-2433437-2434294	5-2433825-2433893	858	69	69	100
5-2433437-2434294	5-2433917-2434088	858	172	172	100
5-2433437-2434294	5-2434115-2434174	858	60	60	100
5-2433437-2434294	5-2434213-2434310	858	98	82	83.6735
1-10185089-10185964	1-10185129-10185145	876	17	17	100
1-10185089-10185964	1-10185575-10185603	876	29	29	100
1-10185089-10185964	1-10185620-10185647	876	28	28	100
1-10185089-10185964	1-10185678-10185707	876	30	30	100
1-10185089-10185964	1-10185728-10185748	876	21	21	100
1-10620995-10621905	1-10621271-10621346	911	76	76	100
1-10620995-10621905	1-10621764-10621813	911	50	50	100
1-10676729-10677628	1-10676997-10677013	900	17	17	100
1-10676729-10677628	1-10677071-10677203	900	133	133	100
1-10676729-10677628	1-10677325-10677357	900	33	33	100
1-10867697-10868644	1-10868082-10868250	948	169	169	100
1-10867697-10868644	1-10868298-10868355	948	58	58	100
1-10926284-10927211	1-10926681-10926706	928	26	26	100
1-18240595-18241465	1-18240964-18241020	871	57	57	100
1-18240595-18241465	1-18241145-18241161	871	17	17	100
1-18240595-18241465	1-18241190-18241353	871	164	164	100
1-25217394-25218197	1-25217424-25217481	804	58	58	100
1-25217394-25218197	1-25217523-25217859	804	337	337	100
1-2522459-2523266	1-2522779-2522811	808	33	33	100
1-2522459-2523266	1-2522871-2522889	808	19	19	100
1-2522459-2523266	1-2522906-2522925	808	20	20	100
1-25492790-25493676	1-25492923-25492937	887	15	15	100
1-25492790-25493676	1-25493127-25493181	887	55	55	100
1-25492790-25493676	1-25493271-25493329	887	59	59	100
1-26958933-26959857	1-26959488-26959553	925	66	66	100
1-26958933-26959857	1-26959604-26959670	925	67	67	100
1-27306049-27306964	1-27306944-27306963	916	20	20	100
1-28343507-28344296	1-28343517-28343534	790	18	18	100
1-28343507-28344296	1-28343554-28343629	790	76	76	100
1-28343507-28344296	1-28343824-28344058	790	235	235	100
1-28343507-28344296	1-28344082-28344093	790	12	12	100
1-28343507-28344296	1-28344126-28344150	790	25	25	100
1-28343507-28344296	1-28344296-28344318	790	23	1	4.34783
1-28664990-28665647	1-28665376-28665399	658	24	24	100
1-2887953-2888835	1-2888551-2888617	883	67	67	100
1-28988383-28989222	1-28988621-28988677	840	57	57	100
1-28988383-28989222	1-28988710-28988734	840	25	25	100
1-28988383-28989222	1-28988887-28988901	840	15	15	100
1-28988383-28989222	1-28988977-28988994	840	18	18	100
1-4740834-4741614	1-4740933-4741028	781	96	96	100
1-4978074-4979030	1-4978608-4978672	957	65	65	100
1-4978074-4979030	1-4978908-4978926	957	19	19	100
1-6507903-6508710	1-6508079-6508165	808	87	87	100
1-6507903-6508710	1-6508194-6508250	808	57	57	100
1-6507903-6508710	1-6508418-6508484	808	67	67	100
1-7352227-7353158	1-7352113-7352240	932	128	14	10.9375
1-9143233-9144078	1-9143808-9143881	846	74	74	100
2-11800621-11801549	2-11800936-11800996	929	61	61	100
2-11800621-11801549	2-11801016-11801062	929	47	47	100
2-11800621-11801549	2-11801190-11801222	929	33	33	100
2-13286910-13287862	2-13287370-13287399	953	30	30	100
2-13286910-13287862	2-13287438-13287485	953	48	48	100
2-15186801-15187606	2-15186874-15186899	806	26	26	100
2-15186801-15187606	2-15186933-15186968	806	36	36	100
2-15186801-15187606	2-15187022-15187053	806	32	32	100
2-15186801-15187606	2-15187075-15187164	806	90	90	100
2-15186801-15187606	2-15187229-15187324	806	96	96	100
2-15186801-15187606	2-15187473-15187551	806	79	79	100
2-15186801-15187606	2-15187597-15187626	806	30	10	33.3333
2-15374330-15374722	2-15374324-15374370	393	47	41	87.234
2-15374330-15374722	2-15374453-15374470	393	18	18	100
2-19044711-19045722	2-19044963-19045008	1012	46	46	100
2-19486436-19487297	2-19487179-19487196	862	18	18	100
2-493422-494333	2-493629-493675	912	47	47	100
2-493422-494333	2-493699-493718	912	20	20	100
2-493422-494333	2-493767-493816	912	50	50	100
2-493422-494333	2-493845-493883	912	39	39	100
2-9648918-9649737	2-9649119-9649204	820	86	86	100
3-17221200-17222185	3-17221588-17221609	986	22	22	100
3-17221200-17222185	3-17221687-17221703	986	17	17	100
3-17221200-17222185	3-17221734-17221780	986	47	47	100
3-17221200-17222185	3-17221854-17221922	986	69	69	100
3-18594534-18595502	3-18595069-18595098	969	30	30	100
3-19277363-19278334	3-19277363-19277376	972	14	14	100
3-19277363-19278334	3-19277417-19277474	972	58	58	100
3-19277363-19278334	3-19277496-19277574	972	79	79	100
3-19277363-19278334	3-19277594-19277609	972	16	16	100
3-19277363-19278334	3-19277656-19277704	972	49	49	100
3-19277363-19278334	3-19277779-19278027	972	249	249	100
3-19277363-19278334	3-19278049-19278135	972	87	87	100
3-20493074-20493922	3-20493362-20493373	849	12	12	100
3-20493074-20493922	3-20493501-20493592	849	92	92	100
3-20493074-20493922	3-20493630-20493661	849	32	32	100
3-272397-273304	3-273182-273225	908	44	44	100
3-272397-273304	3-273279-273298	908	20	20	100
3-4536483-4537264	3-4536732-4536783	782	52	52	100
3-4536483-4537264	3-4536814-4536838	782	25	25	100
3-4802170-4803147	3-4802298-4802315	978	18	18	100
3-4802170-4803147	3-4802447-4802526	978	80	80	100
3-4802170-4803147	3-4802542-4802590	978	49	49	100
3-5423369-5424216	3-5423669-5423741	848	73	73	100
3-5423369-5424216	3-5423763-5423795	848	33	33	100
3-5423369-5424216	3-5423835-5423940	848	106	106	100
3-5955155-5956040	3-5955848-5955859	886	12	12	100
3-5955155-5956040	3-5955860-5955888	886	29	29	100
3-68455-69327	3-68536-68580	873	45	45	100
3-68455-69327	3-68604-68744	873	141	141	100
3-68455-69327	3-68826-68841	873	16	16	100
3-68455-69327	3-69122-69228	873	107	107	100
3-7649951-7650752	3-7650427-7650469	802	43	43	100
3-7649951-7650752	3-7650511-7650552	802	42	42	100
3-7649951-7650752	3-7650684-7650724	802	41	41	100
3-7651119-7652052	3-7651354-7651436	934	83	83	100
3-7651119-7652052	3-7651584-7651624	934	41	41	100
3-7651119-7652052	3-7651715-7651782	934	68	68	100
3-9321142-9322084	3-9321291-9321385	943	95	95	100
3-9321142-9322084	3-9321597-9321649	943	53	53	100
4-12290883-12291664	4-12290881-12291061	782	181	179	98.895
4-12290883-12291664	4-12291145-12291179	782	35	35	100
4-12290883-12291664	4-12291498-12291550	782	53	53	100
4-12290883-12291664	4-12291571-12291679	782	109	94	86.2385
4-12348376-12349278	4-12348599-12348638	903	40	40	100
4-12348376-12349278	4-12348799-12348823	903	25	25	100
4-12395018-12395651	4-12395339-12395358	634	20	20	100
4-14446946-14447795	4-14447006-14447075	850	70	70	100
4-14446946-14447795	4-14447554-14447565	850	12	12	100
4-16308653-16309607	4-16309009-16309075	955	67	67	100
4-16597364-16598264	4-16597784-16597806	901	23	23	100
4-16597364-16598264	4-16597905-16597925	901	21	21	100
4-16597364-16598264	4-16598015-16598035	901	21	21	100
4-16678499-16679358	4-16679319-16679411	860	93	40	43.0108
4-16819228-16820046	4-16819665-16819704	819	40	40	100
4-16819228-16820046	4-16819726-16819836	819	111	111	100
4-18459077-18459973	4-18459182-18459252	897	71	71	100
4-18459077-18459973	4-18459384-18459406	897	23	23	100
4-18459077-18459973	4-18459812-18459878	897	67	67	100
4-2415236-2416096	4-2415442-2415550	861	109	109	100
4-2415236-2416096	4-2415679-2415721	861	43	43	100
5-16322824-16323595	5-16323102-16323129	772	28	28	100
5-16322824-16323595	5-16323559-16323624	772	66	37	56.0606
5-16508814-16509703	5-16509342-16509354	890	13	13	100
5-16579341-16580272	5-16579342-16579398	932	57	57	100
5-16579341-16580272	5-16579537-16579611	932	75	75	100
5-16579341-16580272	5-16579778-16579793	932	16	16	100
5-16579341-16580272	5-16579833-16579929	932	97	97	100
5-16579341-16580272	5-16579963-16579992	932	30	30	100
5-16579341-16580272	5-16580019-16580043	932	25	25	100
5-16579341-16580272	5-16580204-16580224	932	21	21	100
5-18379976-18380845	5-18380217-18380282	870	66	66	100
5-18379976-18380845	5-18380317-18380331	870	15	15	100
5-18379976-18380845	5-18380349-18380416	870	68	68	100
5-18964169-18965076	5-18964951-18965049	908	99	99	100
5-19143109-19143776	5-19143220-19143297	668	78	78	100
5-19143109-19143776	5-19143356-19143406	668	51	51	100
5-19143109-19143776	5-19143463-19143593	668	131	131	100
5-19143109-19143776	5-19143639-19143659	668	21	21	100
5-19143109-19143776	5-19143695-19143731	668	37	37	100
5-19653706-19654587	5-19654018-19654046	882	29	29	100
5-19653706-19654587	5-19654182-19654213	882	32	32	100
5-20435909-20436843	5-20436243-20436271	935	29	29	100
5-20435909-20436843	5-20436396-20436461	935	66	66	100
5-20435909-20436843	5-20436480-20436498	935	19	19	100
5-20438079-20439040	5-20438178-20438210	962	33	33	100
5-20438079-20439040	5-20438236-20438278	962	43	43	100
5-20438079-20439040	5-20438579-20438593	962	15	15	100
5-20438079-20439040	5-20438609-20438649	962	41	41	100
5-20438079-20439040	5-20438753-20438783	962	31	31	100
5-2203659-2204517	5-2203848-2203873	859	26	26	100
5-2203659-2204517	5-2203920-2203944	859	25	25	100
5-24663898-24664856	5-24664051-24664134	959	84	84	100
5-24776441-24777364	5-24776738-24776768	924	31	31	100
5-24776441-24777364	5-24776810-24776886	924	77	77	100
5-25398810-25399749	5-25398832-25398887	940	56	56	100
5-25398810-25399749	5-25399332-25399363	940	32	32	100
5-26604456-26605257	5-26604921-26604951	802	31	31	100
5-26604456-26605257	5-26604977-26605086	802	110	110	100
5-8409564-8410475	5-8409942-8410013	912	72	72	100
5-8409564-8410475	5-8410034-8410055	912	22	22	100
5-8409564-8410475	5-8410130-8410142	912	13	13	100
5-8409564-8410475	5-8410187-8410230	912	44	44	100
1-10354712-10355570	1-10354757-10354772	859	16	16	100
1-10354712-10355570	1-10354835-10354899	859	65	65	100
1-10374759-10375713	1-10374838-10374992	955	155	155	100
1-10374759-10375713	1-10375154-10375223	955	70	70	100
1-10374759-10375713	1-10375667-10375706	955	40	40	100
1-10581414-10582225	1-10581345-10581457	812	113	44	38.9381
1-10581414-10582225	1-10581576-10581657	812	82	82	100
1-10581414-10582225	1-10581722-10581735	812	14	14	100
1-10581414-10582225	1-10581915-10582002	812	88	88	100
1-10581414-10582225	1-10582017-10582074	812	58	58	100
1-10581414-10582225	1-10582114-10582180	812	67	67	100
1-10823466-10824465	1-10824044-10824062	1000	19	19	100
1-10823466-10824465	1-10824091-10824124	1000	34	34	100
1-10823466-10824465	1-10824368-10824457	1000	90	90	100
1-10865949-10866859	1-10866175-10866221	911	47	47	100
1-10865949-10866859	1-10866586-10866659	911	74	74	100
1-10873938-10874921	1-10874111-10874205	984	95	95	100
1-10873938-10874921	1-10874866-10875044	984	179	56	31.2849
1-10908794-10909764	1-10908773-10908796	971	24	3	12.5
1-10908794-10909764	1-10908874-10908892	971	19	19	100
1-10908794-10909764	1-10908893-10908923	971	31	31	100
1-10908794-10909764	1-10908970-10909004	971	35	35	100
1-10908794-10909764	1-10909015-10909060	971	46	46	100
1-11809680-11810624	1-11809892-11809943	945	52	52	100
1-11809680-11810624	1-11809990-11810081	945	92	92	100
1-19443216-19444047	1-19443407-19443430	832	24	24	100
1-19443216-19444047	1-19443607-19443625	832	19	19	100
1-23100686-23101549	1-23100994-23101041	864	48	48	100
1-2366290-2367156	1-2366535-2366558	867	24	24	100
1-23895229-23896090	1-23895234-23895288	862	55	55	100
1-23895229-23896090	1-23895492-23895508	862	17	17	100
1-23895229-23896090	1-23895526-23895572	862	47	47	100
1-23895229-23896090	1-23895620-23895665	862	46	46	100
1-23895229-23896090	1-23895758-23895877	862	120	120	100
1-23895229-23896090	1-23895973-23896011	862	39	39	100
1-23895229-23896090	1-23896047-23896077	862	31	31	100
1-25378671-25379498	1-25378906-25378926	828	21	21	100
1-25378671-25379498	1-25379186-25379212	828	27	27	100
1-25378671-25379498	1-25379244-25379262	828	19	19	100
1-25381642-25382602	1-25381817-25381848	961	32	32	100
1-25381642-25382602	1-25381969-25382030	961	62	62	100
1-25381642-25382602	1-25382050-25382081	961	32	32	100
1-25381642-25382602	1-25382154-25382313	961	160	160	100
1-25381642-25382602	1-25382362-25382415	961	54	54	100
1-25925531-25926497	1-25925846-25925897	967	52	52	100
1-25925531-25926497	1-25926157-25926182	967	26	26	100
1-25987638-25988511	1-25987754-25987857	874	104	104	100
1-25987638-25988511	1-25987898-25988077	874	180	180	100
1-26001540-26002411	1-26001859-26001877	872	19	19	100
1-26001540-26002411	1-26001963-26001985	872	23	23	100
1-26001540-26002411	1-26002344-26002448	872	105	68	64.7619
1-26159541-26160513	1-26159574-26159591	973	18	18	100
1-26263596-26264308	1-26263806-26263843	713	38	38	100
1-26263596-26264308	1-26263866-26263950	713	85	85	100
1-26263596-26264308	1-26263951-26263978	713	28	28	100
1-26263596-26264308	1-26264052-26264090	713	39	39	100
1-26263596-26264308	1-26264142-26264160	713	19	19	100
1-26347810-26348812	1-26348810-26348840	1003	31	3	9.67742
1-26422144-26423050	1-26422656-26422673	907	18	18	100
1-26422144-26423050	1-26422695-26422720	907	26	26	100
1-26422144-26423050	1-26422845-26423738	907	894	206	23.0425
1-26482601-26483458	1-26482860-26482965	858	106	106	100
1-26482601-26483458	1-26483070-26483143	858	74	74	100
1-26482601-26483458	1-26483402-26483459	858	58	57	98.2759
1-26517391-26518157	1-26517691-26517706	767	16	16	100
1-26517391-26518157	1-26517821-26517874	767	54	54	100
1-26517391-26518157	1-26517929-26518013	767	85	85	100
1-26517391-26518157	1-26518032-26518055	767	24	24	100
1-26587242-26588149	1-26587608-26587669	908	62	62	100
1-26682996-26683529	1-26683214-26683242	534	29	29	100
1-26694223-26695207	1-26694826-26694868	985	43	43	100
1-26694223-26695207	1-26694893-26694908	985	16	16	100
1-26703521-26704428	1-26703946-26703971	908	26	26	100
1-26741868-26742653	1-26741976-26741997	786	22	22	100
1-26741868-26742653	1-26742020-26742160	786	141	141	100
1-26741868-26742653	1-26742360-26742525	786	166	166	100
1-26798928-26799752	1-26799530-26799591	825	62	62	100
1-26830209-26831133	1-26830233-26830264	925	32	32	100
1-26830209-26831133	1-26830279-26830345	925	67	67	100
1-27069444-27070299	1-27069736-27069779	856	44	44	100
1-27069444-27070299	1-27069804-27069925	856	122	122	100
1-27069444-27070299	1-27070038-27070063	856	26	26	100
1-27069444-27070299	1-27070095-27070180	856	86	86	100
1-27069444-27070299	1-27070287-27070302	856	16	13	81.25
1-27316788-27317466	1-27316770-27316925	679	156	138	88.4615
1-27316788-27317466	1-27317117-27317199	679	83	83	100
1-27316788-27317466	1-27317302-27317384	679	83	83	100
1-27399869-27400693	1-27400438-27400463	825	26	26	100
1-27655818-27656527	1-27655868-27655911	710	44	44	100
1-27655818-27656527	1-27655938-27656037	710	100	100	100
1-27655818-27656527	1-27656101-27656153	710	53	53	100
1-27655818-27656527	1-27656263-27656296	710	34	34	100
1-27655818-27656527	1-27656325-27656350	710	26	26	100
1-27753060-27753929	1-27753250-27753279	870	30	30	100
1-28051988-28052866	1-28052205-28052308	879	104	104	100
1-28051988-28052866	1-28052387-28052536	879	150	150	100
1-28169647-28170516	1-28170227-28170301	870	75	75	100
1-28309735-28310623	1-28309958-28309988	889	31	31	100
1-28309735-28310623	1-28310013-28310053	889	41	41	100
1-28309735-28310623	1-28310058-28310104	889	47	47	100
1-28309735-28310623	1-28310210-28310303	889	94	94	100
1-28309735-28310623	1-28310322-28310397	889	76	76	100
1-28825715-28826481	1-28825857-28825878	767	22	22	100
1-28825715-28826481	1-28825984-28826097	767	114	114	100
1-28825715-28826481	1-28826130-28826152	767	23	23	100
1-3771863-3772636	1-3772168-3772184	774	17	17	100
1-3771863-3772636	1-3772209-3772259	774	51	51	100
1-4585036-4585911	1-4585413-4585452	876	40	40	100
1-4585036-4585911	1-4585499-4585536	876	38	38	100
1-5289711-5290626	1-5290067-5290089	916	23	23	100
1-5289711-5290626	1-5290180-5290242	916	63	63	100
1-7270113-7271019	1-7270445-7270698	907	254	254	100
1-7270113-7271019	1-7270735-7270863	907	129	129	100
1-7365976-7366868	1-7366120-7366203	893	84	84	100
1-7365976-7366868	1-7366520-7366559	893	40	40	100
1-7365976-7366868	1-7366709-7366723	893	15	15	100
1-7369667-7370530	1-7369825-7369882	864	58	58	100
1-7454407-7455356	1-7455212-7455262	950	51	51	100
1-7457833-7458744	1-7458159-7458205	912	47	47	100
1-7457833-7458744	1-7458302-7458355	912	54	54	100
1-7457833-7458744	1-7458383-7458459	912	77	77	100
1-9411588-9412359	1-9412083-9412101	772	19	19	100
1-9653991-9654781	1-9654125-9654216	791	92	92	100
1-9653991-9654781	1-9654282-9654308	791	27	27	100
1-9653991-9654781	1-9654326-9654346	791	21	21	100
1-9653991-9654781	1-9654430-9654610	791	181	181	100
1-9819008-9819865	1-9819153-9819172	858	20	20	100
1-9819008-9819865	1-9819239-9819359	858	121	121	100
1-9819008-9819865	1-9819451-9819507	858	57	57	100
1-9819008-9819865	1-9819527-9819627	858	101	101	100
1-9933905-9934800	1-9934051-9934065	896	15	15	100
1-9933905-9934800	1-9934190-9934203	896	14	14	100
2-10138037-10138889	2-10138378-10138394	853	17	17	100
2-10138037-10138889	2-10138516-10138565	853	50	50	100
2-11284386-11285175	2-11284831-11284846	790	16	16	100
2-11284386-11285175	2-11284876-11284912	790	37	37	100
2-12351277-12352142	2-12351514-12351609	866	96	96	100
2-12351277-12352142	2-12351728-12351758	866	31	31	100
2-12351277-12352142	2-12351773-12351852	866	80	80	100
2-13253599-13254515	2-13253851-13253899	917	49	49	100
2-13253599-13254515	2-13254065-13254093	917	29	29	100
2-13253599-13254515	2-13254144-13254164	917	21	21	100
2-13300546-13301374	2-13301152-13301166	829	15	15	100
2-13300546-13301374	2-13301206-13301232	829	27	27	100
2-14589292-14590258	2-14589320-14589335	967	16	16	100
2-14589292-14590258	2-14589370-14589396	967	27	27	100
2-14589292-14590258	2-14589418-14589527	967	110	110	100
2-14700050-14700959	2-14700534-14700610	910	77	77	100
2-15080566-15081362	2-15081022-15081041	797	20	20	100
2-15080566-15081362	2-15081105-15081156	797	52	52	100
2-15080566-15081362	2-15081349-15081386	797	38	14	36.8421
2-15081719-15082611	2-15081853-15081900	893	48	48	100
2-15081719-15082611	2-15081951-15081981	893	31	31	100
2-15379123-15380048	2-15379459-15379496	926	38	38	100
2-15379123-15380048	2-15379521-15379694	926	174	174	100
2-16210227-16211101	2-16210391-16210411	875	21	21	100
2-16338514-16339424	2-16338539-16338739	911	201	201	100
2-16338514-16339424	2-16338756-16338904	911	149	149	100
2-16338514-16339424	2-16338976-16339011	911	36	36	100
2-16338514-16339424	2-16339163-16339260	911	98	98	100
2-16463599-16464510	2-16464391-16464454	912	64	64	100
2-16463599-16464510	2-16464503-16464522	912	20	8	40
2-16707003-16707929	2-16707095-16707163	927	69	69	100
2-16707003-16707929	2-16707185-16707207	927	23	23	100
2-16707003-16707929	2-16707227-16707244	927	18	18	100
2-16707003-16707929	2-16707385-16707411	927	27	27	100
2-16707003-16707929	2-16707435-16707458	927	24	24	100
2-17004267-17005132	2-17004582-17004636	866	55	55	100
2-17004267-17005132	2-17004675-17004712	866	38	38	100
2-17004267-17005132	2-17004861-17004892	866	32	32	100
2-17004267-17005132	2-17004991-17005035	866	45	45	100
2-17067730-17068491	2-17068021-17068036	762	16	16	100
2-17067730-17068491	2-17068086-17068171	762	86	86	100
2-17067730-17068491	2-17068209-17068287	762	79	79	100
2-17068945-17069689	2-17068973-17069027	745	55	55	100
2-17068945-17069689	2-17069110-17069264	745	155	155	100
2-17068945-17069689	2-17069330-17069362	745	33	33	100
2-17145782-17146739	2-17145936-17146047	958	112	112	100
2-17145782-17146739	2-17146126-17146272	958	147	147	100
2-17145782-17146739	2-17146361-17146485	958	125	125	100
2-17145782-17146739	2-17146523-17146629	958	107	107	100
2-17145782-17146739	2-17146645-17146692	958	48	48	100
2-17197296-17198174	2-17197323-17197410	879	88	88	100
2-17197296-17198174	2-17197467-17197503	879	37	37	100
2-17485229-17486286	2-17485325-17485492	1058	168	168	100
2-18214981-18215832	2-18215572-18215590	852	19	19	100
2-18364174-18365018	2-18364690-18364737	845	48	48	100
2-19084211-19085069	2-19084787-19084832	859	46	46	100
2-19351908-19352681	2-19352148-19352166	774	19	19	100
2-19351908-19352681	2-19352181-19352205	774	25	25	100
2-19440136-19441104	2-19440437-19440492	969	56	56	100
2-350840-351704	2-351004-351176	865	173	173	100
2-350840-351704	2-351232-351284	865	53	53	100
2-350840-351704	2-351311-351351	865	41	41	100
2-350840-351704	2-351442-351523	865	82	82	100
2-7489615-7490480	2-7489889-7489927	866	39	39	100
2-7489615-7490480	2-7489969-7489987	866	19	19	100
2-7489615-7490480	2-7490346-7490359	866	14	14	100
2-8445126-8445966	2-8445675-8445787	841	113	113	100
2-8642376-8643309	2-8642842-8642867	934	26	26	100
2-8664667-8665565	2-8664783-8664816	899	34	34	100
2-8664667-8665565	2-8664867-8664926	899	60	60	100
2-8664667-8665565	2-8664967-8665026	899	60	60	100
2-8664667-8665565	2-8665026-8665087	899	62	62	100
2-8664667-8665565	2-8665123-8665141	899	19	19	100
2-8664667-8665565	2-8665224-8665257	899	34	34	100
2-9027104-9027866	2-9027756-9027777	763	22	22	100
2-9868362-9869272	2-9868865-9868900	911	36	36	100
2-9868362-9869272	2-9868987-9869012	911	26	26	100
3-16666685-16667686	3-16667105-16667133	1002	29	29	100
3-17179954-17180901	3-17180199-17180265	948	67	67	100
3-17179954-17180901	3-17180657-17180677	948	21	21	100
3-17268442-17269400	3-17268695-17268742	959	48	48	100
3-17268442-17269400	3-17268767-17268782	959	16	16	100
3-17501073-17502007	3-17501473-17501510	935	38	38	100
3-17501073-17502007	3-17501916-17501985	935	70	70	100
3-18917369-18918259	3-18917436-18917456	891	21	21	100
3-18917369-18918259	3-18917777-18917843	891	67	67	100
3-18917369-18918259	3-18917866-18917911	891	46	46	100
3-20013764-20014290	3-20013862-20013905	527	44	44	100
3-20145289-20146161	3-20145739-20145769	873	31	31	100
3-20145289-20146161	3-20145799-20145839	873	41	41	100
3-20187480-20188277	3-20187649-20187686	798	38	38	100
3-20428150-20428889	3-20428596-20428619	740	24	24	100
3-20801820-20802645	3-20801879-20801907	826	29	29	100
3-20801820-20802645	3-20801991-20802013	826	23	23	100
3-21072752-21073634	3-21072984-21072990	883	7	7	100
3-21072752-21073634	3-21073153-21073172	883	20	20	100
3-21072752-21073634	3-21073248-21073263	883	16	16	100
3-21072752-21073634	3-21073356-21073390	883	35	35	100
3-21072752-21073634	3-21073489-21073592	883	104	104	100
3-22460-23334	3-22618-22635	875	18	18	100
3-22460-23334	3-22722-22845	875	124	124	100
3-22460-23334	3-22889-23005	875	117	117	100
3-22460-23334	3-23194-23236	875	43	43	100
3-22460-23334	3-23268-23289	875	22	22	100
3-22601362-22602217	3-22601815-22601931	856	117	117	100
3-22933949-22934545	3-22933958-22933998	597	41	41	100
3-22933949-22934545	3-22934056-22934137	597	82	82	100
3-2752361-2753314	3-2752428-2752446	954	19	19	100
3-2752361-2753314	3-2752648-2752661	954	14	14	100
3-2752361-2753314	3-2752820-2752838	954	19	19	100
3-2752361-2753314	3-2753174-2753208	954	35	35	100
3-2831607-2832421	3-2831635-2831679	815	45	45	100
3-2831607-2832421	3-2831726-2831744	815	19	19	100
3-2831607-2832421	3-2831766-2831783	815	18	18	100
3-2831607-2832421	3-2831903-2831945	815	43	43	100
3-3199110-3200027	3-3199104-3199152	918	49	43	87.7551
3-3199110-3200027	3-3199216-3199274	918	59	59	100
3-4556691-4557607	3-4557061-4557134	917	74	74	100
3-4556691-4557607	3-4557220-4557321	917	102	102	100
3-5997771-5998399	3-5998013-5998077	629	65	65	100
3-5997771-5998399	3-5998165-5998180	629	16	16	100
3-6679405-6680310	3-6679586-6679613	906	28	28	100
3-6679405-6680310	3-6679786-6679798	906	13	13	100
3-6679405-6680310	3-6679853-6679957	906	105	105	100
3-6679405-6680310	3-6680014-6680130	906	117	117	100
3-6679405-6680310	3-6680149-6680193	906	45	45	100
3-6921686-6922593	3-6921966-6922173	908	208	208	100
3-6921686-6922593	3-6922221-6922289	908	69	69	100
3-7115515-7116478	3-7116046-7116070	964	25	25	100
3-7115515-7116478	3-7116177-7116201	964	25	25	100
3-7468587-7469391	3-7468681-7468699	805	19	19	100
3-7623826-7624737	3-7624103-7624150	912	48	48	100
3-7647785-7648483	3-7647770-7647881	699	112	97	86.6071
3-7647785-7648483	3-7648130-7648174	699	45	45	100
3-7647785-7648483	3-7648198-7648264	699	67	67	100
3-7647785-7648483	3-7648286-7648342	699	57	57	100
3-7710237-7710969	3-7710565-7710600	733	36	36	100
3-7710237-7710969	3-7710766-7710785	733	20	20	100
3-7772799-7773791	3-7773013-7773125	993	113	113	100
3-9373886-9374842	3-9374292-9374331	957	40	40	100
3-9373886-9374842	3-9374507-9374547	957	41	41	100
3-9373886-9374842	3-9374581-9374634	957	54	54	100
4-12421164-12422175	4-12421464-12421477	1012	14	14	100
4-12421164-12422175	4-12421719-12421752	1012	34	34	100
4-12421164-12422175	4-12421788-12421812	1012	25	25	100
4-12513933-12514534	4-12514041-12514123	602	83	83	100
4-12513933-12514534	4-12514221-12514242	602	22	22	100
4-14255752-14256308	4-14255769-14255826	557	58	58	100
4-14255752-14256308	4-14255853-14255866	557	14	14	100
4-14255752-14256308	4-14256128-14256171	557	44	44	100
4-14693192-14693809	4-14693413-14693449	618	37	37	100
4-14693192-14693809	4-14693495-14693538	618	44	44	100
4-14693192-14693809	4-14693561-14693615	618	55	55	100
4-14793241-14794137	4-14793255-14793295	897	41	41	100
4-14793241-14794137	4-14793319-14793387	897	69	69	100
4-14793241-14794137	4-14793404-14793485	897	82	82	100
4-14824413-14825314	4-14824678-14824759	902	82	82	100
4-16856881-16857750	4-16857178-16857208	870	31	31	100
4-16856881-16857750	4-16857224-16857243	870	20	20	100
4-16856881-16857750	4-16857263-16857298	870	36	36	100
4-16856881-16857750	4-16857299-16857356	870	58	58	100
4-16856881-16857750	4-16857408-16857421	870	14	14	100
4-16995406-16996236	4-16995760-16995812	831	53	53	100
4-17460566-17461477	4-17460843-17460881	912	39	39	100
4-17460566-17461477	4-17461049-17461087	912	39	39	100
4-17488800-17489824	4-17489516-17489541	1025	26	26	100
4-17675805-17676695	4-17675821-17675861	891	41	41	100
4-17675805-17676695	4-17675900-17676091	891	192	192	100
4-17675805-17676695	4-17676166-17676303	891	138	138	100
4-17675805-17676695	4-17676387-17676424	891	38	38	100
4-17675805-17676695	4-17676454-17676480	891	27	27	100
4-17675805-17676695	4-17676498-17676527	891	30	30	100
4-18275874-18276771	4-18276306-18276350	898	45	45	100
4-18275874-18276771	4-18276401-18276443	898	43	43	100
4-18319082-18319876	4-18319171-18319229	795	59	59	100
4-18319082-18319876	4-18319251-18319284	795	34	34	100
4-18319082-18319876	4-18319488-18319514	795	27	27	100
4-2411188-2411698	4-2411532-2411633	511	102	102	100
4-2552810-2553701	4-2553133-2553147	892	15	15	100
4-9170958-9171773	4-9171309-9171389	816	81	81	100
4-9170958-9171773	4-9171428-9171450	816	23	23	100
4-9170958-9171773	4-9171483-9171496	816	14	14	100
5-1517712-1518650	5-1518034-1518045	939	12	12	100
5-1517712-1518650	5-1518103-1518151	939	49	49	100
5-1517712-1518650	5-1518256-1518297	939	42	42	100
5-1517712-1518650	5-1518327-1518341	939	15	15	100
5-16228568-16229518	5-16229120-16229159	951	40	40	100
5-16293943-16294609	5-16294267-16294296	667	30	30	100
5-16739518-16740415	5-16739873-16739891	898	19	19	100
5-16739518-16740415	5-16740141-16740199	898	59	59	100
5-16770781-16771677	5-16770861-16770904	897	44	44	100
5-16770781-16771677	5-16771032-16771135	897	104	104	100
5-16860062-16860980	5-16860368-16860384	919	17	17	100
5-16860062-16860980	5-16860439-16860469	919	31	31	100
5-17639141-17640073	5-17639932-17639967	933	36	36	100
5-1911455-1912326	5-1911743-1911762	872	20	20	100
5-1911455-1912326	5-1911779-1911821	872	43	43	100
5-1911455-1912326	5-1911866-1911913	872	48	48	100
5-1911455-1912326	5-1911956-1912136	872	181	181	100
5-1911455-1912326	5-1912183-1912385	872	203	144	70.936
5-20383566-20384440	5-20383863-20383927	875	65	65	100
5-20383566-20384440	5-20383944-20384017	875	74	74	100
5-20383566-20384440	5-20384048-20384083	875	36	36	100
5-20645876-20646623	5-20645927-20645988	748	62	62	100
5-20923246-20924123	5-20923774-20923811	878	38	38	100
5-20942832-20943719	5-20942772-20942842	888	71	11	15.493
5-2120218-2120683	5-2120290-2120332	466	43	43	100
5-2120218-2120683	5-2120349-2120465	466	117	117	100
5-2120218-2120683	5-2120499-2120527	466	29	29	100
5-2120218-2120683	5-2120568-2120597	466	30	30	100
5-2120218-2120683	5-2120617-2120687	466	71	67	94.3662
5-2121327-2122279	5-2121217-2121406	953	190	80	42.1053
5-2121327-2122279	5-2121427-2121449	953	23	23	100
5-2121327-2122279	5-2121475-2121487	953	13	13	100
5-2121327-2122279	5-2121542-2121562	953	21	21	100
5-2121327-2122279	5-2121693-2121857	953	165	165	100
5-21971886-21972533	5-21972317-21972333	648	17	17	100
5-26129715-26130672	5-26129935-26129971	958	37	37	100
5-26129715-26130672	5-26130347-26130387	958	41	41	100
5-7260096-7261046	5-7260579-7260655	951	77	77	100
5-7809663-7810555	5-7809838-7809899	893	62	62	100
5-7809663-7810555	5-7809983-7810051	893	69	69	100
5-7809663-7810555	5-7810067-7810163	893	97	97	100
5-7979753-7980304	5-7980244-7980275	552	32	32	100
5-8144862-8145762	5-8145291-8145325	901	35	35	100
5-8144862-8145762	5-8145359-8145415	901	57	57	100
5-8377309-8378183	5-8377967-8377989	875	23	23	100
5-8988745-8989683	5-8989015-8989089	939	75	75	100
5-8988745-8989683	5-8989161-8989192	939	32	32	100
5-8988745-8989683	5-8989245-8989279	939	35	35	100
1-10238125-10238892	1-10238374-10238402	768	29	29	100
1-10238125-10238892	1-10238452-10238524	768	73	73	100
1-10238125-10238892	1-10238547-10238576	768	30	30	100
1-10238125-10238892	1-10238592-10238617	768	26	26	100
1-10241283-10242083	1-10241442-10241515	801	74	74	100
1-10241283-10242083	1-10241563-10241594	801	32	32	100
1-10241283-10242083	1-10241697-10241755	801	59	59	100
1-10241283-10242083	1-10241810-10241863	801	54	54	100
1-10241283-10242083	1-10242012-10242047	801	36	36	100
1-10296265-10296755	1-10296540-10296577	491	38	38	100
1-10296265-10296755	1-10296603-10296642	491	40	40	100
1-10296265-10296755	1-10296702-10296781	491	80	54	67.5
1-10451931-10452703	1-10452464-10452532	773	69	69	100
1-10690434-10691251	1-10690826-10690928	818	103	103	100
1-10690434-10691251	1-10690963-10690988	818	26	26	100
1-10690434-10691251	1-10690998-10691035	818	38	38	100
1-10870388-10871354	1-10870974-10870990	967	17	17	100
1-10956197-10957027	1-10956369-10956457	831	89	89	100
1-10956197-10957027	1-10956508-10956520	831	13	13	100
1-10956197-10957027	1-10956557-10956576	831	20	20	100
1-11225977-11226812	1-11226151-11226180	836	30	30	100
1-11225977-11226812	1-11226216-11226263	836	48	48	100
1-11225977-11226812	1-11226461-11226523	836	63	63	100
1-11225977-11226812	1-11226579-11226708	836	130	130	100
1-11225977-11226812	1-11226728-11226753	836	26	26	100
1-11951809-11952725	1-11952086-11952106	917	21	21	100
1-11951809-11952725	1-11952198-11952214	917	17	17	100
1-1486593-1487544	1-1486878-1486914	952	37	37	100
1-1486593-1487544	1-1487001-1487097	952	97	97	100
1-1486593-1487544	1-1487444-1487459	952	16	16	100
1-17965552-17966369	1-17965878-17966010	818	133	133	100
1-17965552-17966369	1-17966143-17966170	818	28	28	100
1-18195605-18196554	1-18195758-18195778	950	21	21	100
1-18195605-18196554	1-18195854-18195875	950	22	22	100
1-18195605-18196554	1-18195894-18195932	950	39	39	100
1-18195605-18196554	1-18195959-18196002	950	44	44	100
1-18195605-18196554	1-18196022-18196049	950	28	28	100
1-18195605-18196554	1-18196059-18196083	950	25	25	100
1-18195605-18196554	1-18196190-18196234	950	45	45	100
1-18762310-18762886	1-18762536-18762592	577	57	57	100
1-18762310-18762886	1-18762621-18762638	577	18	18	100
1-19811582-19812544	1-19811685-19811722	963	38	38	100
1-19811582-19812544	1-19811802-19811864	963	63	63	100
1-19811582-19812544	1-19812039-19812212	963	174	174	100
1-19825046-19825926	1-19825234-19825269	881	36	36	100
1-19825046-19825926	1-19825316-19825446	881	131	131	100
1-19825046-19825926	1-19825661-19825690	881	30	30	100
1-19825046-19825926	1-19825771-19825829	881	59	59	100
1-19832568-19833428	1-19832728-19832755	861	28	28	100
1-19832568-19833428	1-19832760-19832855	861	96	96	100
1-19832568-19833428	1-19832981-19833042	861	62	62	100
1-19832568-19833428	1-19833075-19833099	861	25	25	100
1-19832568-19833428	1-19833153-19833196	861	44	44	100
1-19832568-19833428	1-19833428-19833471	861	44	1	2.27273
1-19914752-19915670	1-19915069-19915125	919	57	57	100
1-19914752-19915670	1-19915244-19915282	919	39	39	100
1-19914752-19915670	1-19915307-19915346	919	40	40	100
1-19914752-19915670	1-19915500-19915664	919	165	165	100
1-20061076-20061995	1-20061210-20061248	920	39	39	100
1-20061076-20061995	1-20061761-20061770	920	10	10	100
1-20273114-20274066	1-20273551-20273569	953	19	19	100
1-20430140-20431024	1-20430595-20430615	885	21	21	100
1-2059988-2060836	1-2060264-2060281	849	18	18	100
1-20706676-20707639	1-20707082-20707095	964	14	14	100
1-20814808-20815729	1-20815083-20815179	922	97	97	100
1-20814808-20815729	1-20815253-20815344	922	92	92	100
1-2201124-2202001	1-2201541-2201594	878	54	54	100
1-2201124-2202001	1-2201628-2201757	878	130	130	100
1-22185419-22186387	1-22185724-22185823	969	100	100	100
1-22317946-22318762	1-22318402-22318456	817	55	55	100
1-22317946-22318762	1-22318473-22318508	817	36	36	100
1-22317946-22318762	1-22318514-22318549	817	36	36	100
1-22317946-22318762	1-22318694-22318717	817	24	24	100
1-22419138-22419937	1-22419664-22419685	800	22	22	100
1-22419138-22419937	1-22419702-22419758	800	57	57	100
1-22419138-22419937	1-22419793-22419818	800	26	26	100
1-22485950-22486819	1-22486234-22486313	870	80	80	100
1-22627540-22628475	1-22627906-22627999	936	94	94	100
1-22627540-22628475	1-22628022-22628071	936	50	50	100
1-22627540-22628475	1-22628284-22628318	936	35	35	100
1-22762612-22763500	1-22763001-22763100	889	100	100	100
1-2277260-2278196	1-2277660-2277673	937	14	14	100
1-22978664-22979499	1-22979301-22979319	836	19	19	100
1-2340796-2341681	1-2340919-2340936	886	18	18	100
1-2340796-2341681	1-2340990-2341007	886	18	18	100
1-2340796-2341681	1-2341059-2341089	886	31	31	100
1-23896542-23897512	1-23896766-23896784	971	19	19	100
1-23896542-23897512	1-23896927-23896947	971	21	21	100
1-23896542-23897512	1-23897275-23897332	971	58	58	100
1-24653752-24654530	1-24653968-24654095	779	128	128	100
1-25174460-25175376	1-25174861-25174946	917	86	86	100
1-25174460-25175376	1-25174961-25175000	917	40	40	100
1-25174460-25175376	1-25175036-25175077	917	42	42	100
1-25174460-25175376	1-25175135-25175153	917	19	19	100
1-25174460-25175376	1-25175236-25175395	917	160	141	88.125
1-2529990-2530889	1-2530376-2530416	900	41	41	100
1-2529990-2530889	1-2530573-2530592	900	20	20	100
1-25531476-25532368	1-25531561-25531655	893	95	95	100
1-25531476-25532368	1-25531693-25531781	893	89	89	100
1-25531476-25532368	1-25531812-25532026	893	215	215	100
1-25531476-25532368	1-25532084-25532124	893	41	41	100
1-25531476-25532368	1-25532244-25532436	893	193	125	64.7668
1-25617016-25617887	1-25617512-25617534	872	23	23	100
1-25617016-25617887	1-25617565-25617603	872	39	39	100
1-25617016-25617887	1-25617644-25617670	872	27	27	100
1-25617016-25617887	1-25617785-25617828	872	44	44	100
1-25619834-25620780	1-25620169-25620242	947	74	74	100
1-25619834-25620780	1-25620290-25620315	947	26	26	100
1-25765218-25766072	1-25765258-25765422	855	165	165	100
1-25765218-25766072	1-25765495-25765615	855	121	121	100
1-25765218-25766072	1-25765827-25765848	855	22	22	100
1-25841219-25841955	1-25841653-25841663	737	11	11	100
1-25953516-25954459	1-25953513-25953526	944	14	11	78.5714
1-25953516-25954459	1-25953939-25954074	944	136	136	100
1-25953516-25954459	1-25954120-25954183	944	64	64	100
1-25953516-25954459	1-25954280-25954295	944	16	16	100
1-25953516-25954459	1-25954327-25954373	944	47	47	100
1-26165055-26165743	1-26165732-26165760	689	29	12	41.3793
1-26541058-26541862	1-26541355-26541388	805	34	34	100
1-26541058-26541862	1-26541427-26541485	805	59	59	100
1-26601446-26602316	1-26601694-26601816	871	123	123	100
1-26601446-26602316	1-26601872-26601894	871	23	23	100
1-26601446-26602316	1-26601992-26602024	871	33	33	100
1-26684651-26685441	1-26684831-26684852	791	22	22	100
1-26684651-26685441	1-26684980-26685034	791	55	55	100
1-26684651-26685441	1-26685107-26685121	791	15	15	100
1-26684651-26685441	1-26685325-26685400	791	76	76	100
1-26739070-26739955	1-26739664-26739696	886	33	33	100
1-26739070-26739955	1-26739728-26739829	886	102	102	100
1-26811512-26812429	1-26811646-26811688	918	43	43	100
1-26899226-26900171	1-26899843-26899884	946	42	42	100
1-26899226-26900171	1-26899906-26899943	946	38	38	100
1-2690484-2691895	1-2691068-2691080	1412	13	13	100
1-27053527-27054412	1-27053900-27053981	886	82	82	100
1-27053527-27054412	1-27054015-27054099	886	85	85	100
1-27240031-27240824	1-27240551-27240653	794	103	103	100
1-27317546-27318169	1-27317717-27317743	624	27	27	100
1-27317546-27318169	1-27317810-27317898	624	89	89	100
1-27733522-27734453	1-27733691-27733719	932	29	29	100
1-27733522-27734453	1-27734166-27734250	932	85	85	100
1-27770053-27770870	1-27770600-27770622	818	23	23	100
1-27770053-27770870	1-27770710-27770724	818	15	15	100
1-27871194-27872037	1-27871906-27871914	844	9	9	100
1-28218386-28219333	1-28218480-28218537	948	58	58	100
1-28218386-28219333	1-28218776-28218800	948	25	25	100
1-28318465-28319277	1-28318629-28318646	813	18	18	100
1-28318465-28319277	1-28318983-28319150	813	168	168	100
1-28318465-28319277	1-28319248-28319295	813	48	30	62.5
1-28335012-28335652	1-28335124-28335240	641	117	117	100
1-28335012-28335652	1-28335255-28335287	641	33	33	100
1-28344388-28344869	1-28344470-28344632	482	163	163	100
1-28398830-28399732	1-28399010-28399064	903	55	55	100
1-28398830-28399732	1-28399086-28399113	903	28	28	100
1-28398830-28399732	1-28399345-28399363	903	19	19	100
1-28398830-28399732	1-28399398-28399497	903	100	100	100
1-28607715-28608547	1-28607844-28607862	833	19	19	100
1-28607715-28608547	1-28608173-28608277	833	105	105	100
1-28733244-28734056	1-28733473-28733503	813	31	31	100
1-28774556-28775415	1-28774589-28774695	860	107	107	100
1-28774556-28775415	1-28774711-28774747	860	37	37	100
1-28774556-28775415	1-28774820-28774836	860	17	17	100
1-28774556-28775415	1-28774981-28775002	860	22	22	100
1-28774556-28775415	1-28775159-28775174	860	16	16	100
1-29190814-29191813	1-29191338-29191374	1000	37	37	100
1-29215509-29216211	1-29215967-29216018	703	52	52	100
1-29215509-29216211	1-29216183-29216235	703	53	29	54.717
1-29329114-29329798	1-29329603-29329633	685	31	31	100
1-29445268-29446186	1-29445487-29445541	919	55	55	100
1-29445268-29446186	1-29445605-29445651	919	47	47	100
1-29445268-29446186	1-29445683-29445738	919	56	56	100
1-29445268-29446186	1-29445773-29445840	919	68	68	100
1-29445268-29446186	1-29445894-29446020	919	127	127	100
1-29445268-29446186	1-29446091-29446219	919	129	96	74.4186
1-29489213-29489900	1-29489236-29489264	688	29	29	100
1-29489213-29489900	1-29489532-29489546	688	15	15	100
1-2963147-2964010	1-2963222-2963254	864	33	33	100
1-2963147-2964010	1-2963361-2963382	864	22	22	100
1-2963147-2964010	1-2963433-2963467	864	35	35	100
1-29956967-29957913	1-29957213-29957278	947	66	66	100
1-30157372-30158238	1-30157474-30157495	867	22	22	100
1-30157372-30158238	1-30157772-30157818	867	47	47	100
1-30157372-30158238	1-30158039-30158057	867	19	19	100
1-4020726-4021640	1-4020867-4020908	915	42	42	100
1-4020726-4021640	1-4020929-4020980	915	52	52	100
1-4020726-4021640	1-4021018-4021058	915	41	41	100
1-4020726-4021640	1-4021137-4021153	915	17	17	100
1-5167999-5168944	1-5168172-5168206	946	35	35	100
1-5325738-5326642	1-5326328-5326370	905	43	43	100
1-5395991-5396958	1-5396278-5396376	968	99	99	100
1-5395991-5396958	1-5396555-5396575	968	21	21	100
1-5395991-5396958	1-5396611-5396766	968	156	156	100
1-5395991-5396958	1-5396886-5396922	968	37	37	100
1-5835570-5836418	1-5835552-5835618	849	67	49	73.1343
1-5835570-5836418	1-5835885-5835968	849	84	84	100
1-5835570-5836418	1-5835988-5836021	849	34	34	100
1-5835570-5836418	1-5836038-5836134	849	97	97	100
1-5835570-5836418	1-5836151-5836197	849	47	47	100
1-6494331-6495230	1-6494642-6494705	900	64	64	100
1-6494331-6495230	1-6494769-6494814	900	46	46	100
1-6503797-6504793	1-6503762-6503797	997	36	1	2.77778
1-6503797-6504793	1-6503879-6503900	997	22	22	100
1-6503797-6504793	1-6504412-6504504	997	93	93	100
1-6762967-6763782	1-6763202-6763238	816	37	37	100
1-6762967-6763782	1-6763702-6763716	816	15	15	100
1-7093192-7093921	1-7093584-7093759	730	176	176	100
1-7137574-7138517	1-7137663-7137731	944	69	69	100
1-7137574-7138517	1-7138013-7138024	944	12	12	100
1-7248145-7249131	1-7248619-7248650	987	32	32	100
1-7248145-7249131	1-7248794-7248811	987	18	18	100
1-8726901-8727746	1-8726964-8727030	846	67	67	100
1-8726901-8727746	1-8727046-8727145	846	100	100	100
1-8726901-8727746	1-8727164-8727212	846	49	49	100
1-8726901-8727746	1-8727212-8727299	846	88	88	100
1-8726901-8727746	1-8727440-8727482	846	43	43	100
1-9092231-9093131	1-9092381-9092430	901	50	50	100
1-9092231-9093131	1-9092445-9092457	901	13	13	100
1-9092231-9093131	1-9092457-9092539	901	83	83	100
1-9092231-9093131	1-9092612-9092642	901	31	31	100
1-9092231-9093131	1-9092715-9092771	901	57	57	100
1-9092231-9093131	1-9092930-9092948	901	19	19	100
1-9482656-9483601	1-9483183-9483213	946	31	31	100
1-970183-971003	1-970202-970239	821	38	38	100
1-970183-971003	1-970474-970546	821	73	73	100
1-970183-971003	1-970703-970737	821	35	35	100
1-970183-971003	1-970764-970902	821	139	139	100
1-9739949-9740667	1-9740551-9740689	719	139	117	84.1727
1-9787286-9788093	1-9787581-9787695	808	115	115	100
1-9787286-9788093	1-9787855-9787964	808	110	110	100
1-9787286-9788093	1-9787986-9788082	808	97	97	100
1-9827704-9828619	1-9827915-9827969	916	55	55	100
1-9827704-9828619	1-9827996-9828063	916	68	68	100
1-9827704-9828619	1-9828326-9828369	916	44	44	100
1-9827704-9828619	1-9828430-9828445	916	16	16	100
2-10111117-10111665	2-10111229-10111299	549	71	71	100
2-10111117-10111665	2-10111327-10111560	549	234	234	100
2-10134985-10136050	2-10135686-10135778	1066	93	93	100
2-10862733-10863537	2-10862769-10862795	805	27	27	100
2-11194278-11194921	2-11194375-11194426	644	52	52	100
2-11194969-11195567	2-11195009-11195101	599	93	93	100
2-11488341-11489259	2-11488946-11488969	919	24	24	100
2-11947352-11948284	2-11947424-11947563	933	140	140	100
2-12205454-12206209	2-12205663-12205768	756	106	106	100
2-12205454-12206209	2-12205778-12205925	756	148	148	100
2-12294142-12294997	2-12294563-12294699	856	137	137	100
2-12411312-12412214	2-12411290-12411330	903	41	19	46.3415
2-12411312-12412214	2-12411420-12411445	903	26	26	100
2-12411312-12412214	2-12411486-12411543	903	58	58	100
2-12411312-12412214	2-12411649-12411734	903	86	86	100
2-12411312-12412214	2-12411760-12411816	903	57	57	100
2-12411312-12412214	2-12411833-12412094	903	262	262	100
2-12411312-12412214	2-12412179-12412254	903	76	36	47.3684
2-12788840-12789689	2-12789032-12789073	850	42	42	100
2-12788840-12789689	2-12789099-12789178	850	80	80	100
2-12788840-12789689	2-12789563-12789650	850	88	88	100
2-12898050-12898941	2-12898315-12898344	892	30	30	100
2-12898050-12898941	2-12898388-12898546	892	159	159	100
2-12898050-12898941	2-12898565-12898634	892	70	70	100
2-12955044-12955903	2-12955168-12955247	860	80	80	100
2-12955044-12955903	2-12955287-12955324	860	38	38	100
2-12955044-12955903	2-12955548-12955567	860	20	20	100
2-12955044-12955903	2-12955595-12955623	860	29	29	100
2-13013513-13014308	2-13013800-13013976	796	177	177	100
2-13702281-13703233	2-13702490-13702515	953	26	26	100
2-13702281-13703233	2-13702608-13702682	953	75	75	100
2-13702281-13703233	2-13702701-13702733	953	33	33	100
2-13702281-13703233	2-13702838-13702850	953	13	13	100
2-13702281-13703233	2-13702929-13702963	953	35	35	100
2-13911222-13912045	2-13911969-13912008	824	40	40	100
2-13983309-13984121	2-13984004-13984038	813	35	35	100
2-13983309-13984121	2-13984058-13984079	813	22	22	100
2-13983309-13984121	2-13984095-13984135	813	41	27	65.8537
2-13984475-13985276	2-13984771-13984796	802	26	26	100
2-14002038-14002805	2-14002111-14002141	768	31	31	100
2-14002038-14002805	2-14002156-14002180	768	25	25	100
2-14002038-14002805	2-14002206-14002240	768	35	35	100
2-14002038-14002805	2-14002263-14002274	768	12	12	100
2-14002038-14002805	2-14002329-14002401	768	73	73	100
2-14002038-14002805	2-14002756-14002770	768	15	15	100
2-1406345-1407270	2-1406673-1406770	926	98	98	100
2-1406345-1407270	2-1406802-1406819	926	18	18	100
2-1406345-1407270	2-1406886-1406901	926	16	16	100
2-14116799-14117594	2-14116646-14116830	796	185	32	17.2973
2-14116799-14117594	2-14116959-14117065	796	107	107	100
2-14116799-14117594	2-14117158-14117244	796	87	87	100
2-14364434-14365333	2-14364773-14364793	900	21	21	100
2-14364434-14365333	2-14364836-14365087	900	252	252	100
2-14595451-14596268	2-14595618-14595692	818	75	75	100
2-14595451-14596268	2-14595843-14596001	818	159	159	100
2-15110164-15110993	2-15110423-15110577	830	155	155	100
2-15216224-15217151	2-15216831-15216888	928	58	58	100
2-15216224-15217151	2-15216920-15216970	928	51	51	100
2-15376969-15377786	2-15377287-15377385	818	99	99	100
2-15902735-15903680	2-15902846-15902882	946	37	37	100
2-15924631-15925312	2-15925131-15925148	682	18	18	100
2-16054046-16054932	2-16054226-16054318	887	93	93	100
2-16054046-16054932	2-16054460-16054556	887	97	97	100
2-16401244-16402123	2-16401494-16401549	880	56	56	100
2-16401244-16402123	2-16401577-16401613	880	37	37	100
2-16401244-16402123	2-16401587-16401613	880	27	27	100
2-16401244-16402123	2-16402042-16402069	880	28	28	100
2-16451620-16452456	2-16451763-16451781	837	19	19	100
2-16451620-16452456	2-16451827-16451864	837	38	38	100
2-16451620-16452456	2-16452260-16452282	837	23	23	100
2-16451620-16452456	2-16452304-16452331	837	28	28	100
2-16561032-16561963	2-16561043-16561069	932	27	27	100
2-16561032-16561963	2-16561131-16561228	932	98	98	100
2-16641602-16642599	2-16641682-16641715	998	34	34	100
2-16641602-16642599	2-16642108-16642153	998	46	46	100
2-16641602-16642599	2-16642263-16642356	998	94	94	100
2-16641602-16642599	2-16642389-16642446	998	58	58	100
2-16641602-16642599	2-16642518-16642568	998	51	51	100
2-16642784-16643692	2-16642934-16643010	909	77	77	100
2-16642784-16643692	2-16643096-16643139	909	44	44	100
2-16642784-16643692	2-16643428-16643506	909	79	79	100
2-16642784-16643692	2-16643553-16643642	909	90	90	100
2-16805484-16806196	2-16805563-16805706	713	144	144	100
2-17396229-17397036	2-17396238-17396279	808	42	42	100
2-17396229-17397036	2-17396605-17396646	808	42	42	100
2-17567883-17568762	2-17567972-17568004	880	33	33	100
2-17882916-17883782	2-17883159-17883174	867	16	16	100
2-17882916-17883782	2-17883250-17883286	867	37	37	100
2-17882916-17883782	2-17883317-17883387	867	71	71	100
2-17882916-17883782	2-17883461-17883484	867	24	24	100
2-17882916-17883782	2-17883505-17883556	867	52	52	100
2-18408027-18408891	2-18408263-18408280	865	18	18	100
2-18408027-18408891	2-18408353-18408413	865	61	61	100
2-18408027-18408891	2-18408423-18408507	865	85	85	100
2-18408027-18408891	2-18408544-18408568	865	25	25	100
2-18408027-18408891	2-18408610-18408631	865	22	22	100
2-18408027-18408891	2-18408695-18408715	865	21	21	100
2-18408027-18408891	2-18408761-18408775	865	15	15	100
2-18640860-18641677	2-18640871-18640911	818	41	41	100
2-18640860-18641677	2-18640954-18641022	818	69	69	100
2-18640860-18641677	2-18641051-18641157	818	107	107	100
2-18640860-18641677	2-18641390-18641428	818	39	39	100
2-18818114-18819015	2-18818383-18818411	902	29	29	100
2-18818114-18819015	2-18818440-18818463	902	24	24	100
2-18818114-18819015	2-18818464-18818482	902	19	19	100
2-18818114-18819015	2-18818654-18818683	902	30	30	100
2-18933300-18934048	2-18933293-18933309	749	17	10	58.8235
2-18933300-18934048	2-18933451-18933493	749	43	43	100
2-18933300-18934048	2-18933542-18933560	749	19	19	100
2-19027350-19028280	2-19027504-19027524	931	21	21	100
2-19027350-19028280	2-19027623-19027637	931	15	15	100
2-19027350-19028280	2-19027785-19027875	931	91	91	100
2-19027350-19028280	2-19027892-19027923	931	32	32	100
2-19057179-19058102	2-19057901-19057934	924	34	34	100
2-19107855-19108754	2-19108629-19108671	900	43	43	100
2-19107855-19108754	2-19108743-19108755	900	13	12	92.3077
2-19227122-19228048	2-19227424-19227576	927	153	153	100
2-19227122-19228048	2-19227601-19227647	927	47	47	100
2-19227122-19228048	2-19227773-19227870	927	98	98	100
2-19447662-19448410	2-19448031-19448052	749	22	22	100
2-304056-304988	2-304366-304432	933	67	67	100
2-304056-304988	2-304461-304555	933	95	95	100
2-304056-304988	2-304591-304614	933	24	24	100
2-304056-304988	2-304905-304958	933	54	54	100
2-352804-353744	2-353242-353348	941	107	107	100
2-640184-641030	2-640541-640578	847	38	38	100
2-640184-641030	2-640625-640689	847	65	65	100
2-640184-641030	2-640722-640804	847	83	83	100
2-640184-641030	2-640873-640986	847	114	114	100
2-7641020-7641894	2-7641232-7641303	875	72	72	100
2-7641020-7641894	2-7641321-7641337	875	17	17	100
2-7641020-7641894	2-7641379-7641398	875	20	20	100
2-78241-79011	2-78789-78895	771	107	107	100
2-7902524-7903468	2-7902695-7902739	945	45	45	100
2-7902524-7903468	2-7902797-7902884	945	88	88	100
2-7902524-7903468	2-7902937-7902960	945	24	24	100
2-7902524-7903468	2-7902989-7903022	945	34	34	100
2-7902524-7903468	2-7903406-7903548	945	143	63	44.0559
2-8013114-8014009	2-8013307-8013322	896	16	16	100
2-8013114-8014009	2-8013571-8013597	896	27	27	100
2-8013114-8014009	2-8013632-8013715	896	84	84	100
2-8118423-8119316	2-8118642-8118666	894	25	25	100
2-8118423-8119316	2-8118705-8118725	894	21	21	100
2-8118423-8119316	2-8118760-8118797	894	38	38	100
2-8118423-8119316	2-8118960-8118975	894	16	16	100
2-8320934-8321799	2-8321222-8321237	866	16	16	100
2-8320934-8321799	2-8321261-8321314	866	54	54	100
2-8534394-8535251	2-8534305-8534411	858	107	18	16.8224
2-8763787-8764500	2-8764027-8764099	714	73	73	100
2-8763787-8764500	2-8764114-8764160	714	47	47	100
2-8790330-8791058	2-8790685-8790739	729	55	55	100
2-8790330-8791058	2-8790848-8790907	729	60	60	100
2-8804154-8805043	2-8804195-8804221	890	27	27	100
2-9157293-9158146	2-9157690-9157750	854	61	61	100
2-9246895-9247560	2-9247027-9247070	666	44	44	100
2-9246895-9247560	2-9247135-9247184	666	50	50	100
2-9246895-9247560	2-9247228-9247280	666	53	53	100
2-9537630-9538550	2-9538234-9538266	921	33	33	100
2-9537630-9538550	2-9538339-9538369	921	31	31	100
2-9539527-9540188	2-9539602-9539656	662	55	55	100
2-9539527-9540188	2-9539765-9539797	662	33	33	100
2-9701514-9702466	2-9701943-9702031	953	89	89	100
2-9746217-9747175	2-9746522-9746565	959	44	44	100
2-9746217-9747175	2-9746612-9746641	959	30	30	100
2-9746217-9747175	2-9746680-9746694	959	15	15	100
2-9746217-9747175	2-9746864-9746906	959	43	43	100
3-1065628-1066525	3-1065847-1065924	898	78	78	100
3-1065628-1066525	3-1066288-1066328	898	41	41	100
3-1065628-1066525	3-1066363-1066447	898	85	85	100
3-1588576-1589462	3-1588856-1588895	887	40	40	100
3-1588576-1589462	3-1589214-1589241	887	28	28	100
3-1588576-1589462	3-1589313-1589337	887	25	25	100
3-16364345-16365232	3-16364575-16364615	888	41	41	100
3-16364345-16365232	3-16364639-16364732	888	94	94	100
3-16364345-16365232	3-16364974-16365010	888	37	37	100
3-1643982-1644860	3-1644079-1644100	879	22	22	100
3-1643982-1644860	3-1644432-1644463	879	32	32	100
3-1643982-1644860	3-1644537-1644569	879	33	33	100
3-1643982-1644860	3-1644752-1644788	879	37	37	100
3-16908769-16909717	3-16908823-16908844	949	22	22	100
3-16908769-16909717	3-16909459-16909510	949	52	52	100
3-1712449-1713442	3-1712543-1712582	994	40	40	100
3-1712449-1713442	3-1713035-1713111	994	77	77	100
3-1712449-1713442	3-1713235-1713339	994	105	105	100
3-1712449-1713442	3-1713363-1713412	994	50	50	100
3-17215530-17216591	3-17216088-17216103	1062	16	16	100
3-17350172-17351091	3-17350725-17350752	920	28	28	100
3-17350172-17351091	3-17350918-17350934	920	17	17	100
3-1812570-1813403	3-1812802-1812833	834	32	32	100
3-1812570-1813403	3-1812953-1813054	834	102	102	100
3-1812570-1813403	3-1813172-1813247	834	76	76	100
3-1816161-1816862	3-1816089-1816188	702	100	28	28
3-1816161-1816862	3-1816278-1816340	702	63	63	100
3-1816161-1816862	3-1816513-1816564	702	52	52	100
3-1816161-1816862	3-1816582-1816596	702	15	15	100
3-18205613-18206404	3-18206206-18206226	792	21	21	100
3-18486640-18487499	3-18487057-18487113	860	57	57	100
3-18486640-18487499	3-18487171-18487190	860	20	20	100
3-18486640-18487499	3-18487243-18487258	860	16	16	100
3-19535177-19535959	3-19535508-19535528	783	21	21	100
3-19597750-19598263	3-19598052-19598071	514	20	20	100
3-19740318-19741157	3-19740617-19740705	840	89	89	100
3-20729210-20730125	3-20729562-20729623	916	62	62	100
3-2098825-2099751	3-2099014-2099111	927	98	98	100
3-2098825-2099751	3-2099166-2099226	927	61	61	100
3-2098825-2099751	3-2099301-2099363	927	63	63	100
3-21251615-21252569	3-21251835-21251856	955	22	22	100
3-21251615-21252569	3-21251989-21252072	955	84	84	100
3-21278992-21279957	3-21279272-21279290	966	19	19	100
3-21501062-21501894	3-21501266-21501298	833	33	33	100
3-21835053-21835969	3-21835412-21835442	917	31	31	100
3-21835053-21835969	3-21835512-21835540	917	29	29	100
3-21835053-21835969	3-21835724-21835743	917	20	20	100
3-22436933-22437847	3-22437002-22437090	915	89	89	100
3-22693286-22694065	3-22693240-22693289	780	50	4	8
3-22693286-22694065	3-22693825-22693895	780	71	71	100
3-22693286-22694065	3-22693979-22694001	780	23	23	100
3-22720357-22721271	3-22720823-22720846	915	24	24	100
3-22720357-22721271	3-22720895-22720974	915	80	80	100
3-22720357-22721271	3-22721006-22721055	915	50	50	100
3-228630-229448	3-229008-229035	819	28	28	100
3-228630-229448	3-229070-229097	819	28	28	100
3-228630-229448	3-229147-229170	819	24	24	100
3-22886461-22887252	3-22886549-22886633	792	85	85	100
3-22886461-22887252	3-22887028-22887042	792	15	15	100
3-22918370-22919291	3-22919006-22919047	922	42	42	100
3-22918370-22919291	3-22919070-22919092	922	23	23	100
3-22918370-22919291	3-22919191-22919279	922	89	89	100
3-23050958-23051914	3-23051303-23051317	957	15	15	100
3-23050958-23051914	3-23051472-23051543	957	72	72	100
3-23050958-23051914	3-23051472-23051506	957	35	35	100
3-23050958-23051914	3-23051650-23051736	957	87	87	100
3-265298-266195	3-265669-265696	898	28	28	100
3-265298-266195	3-265742-265771	898	30	30	100
3-265298-266195	3-265833-265887	898	55	55	100
3-2774754-2775517	3-2774766-2774784	764	19	19	100
3-2774754-2775517	3-2774803-2774914	764	112	112	100
3-2774754-2775517	3-2774980-2775070	764	91	91	100
3-2774754-2775517	3-2775409-2775501	764	93	93	100
3-3047174-3048062	3-3047337-3047388	889	52	52	100
3-3047174-3048062	3-3047460-3047475	889	16	16	100
3-3047174-3048062	3-3048048-3048170	889	123	15	12.1951
3-313577-314163	3-313849-313862	587	14	14	100
3-313577-314163	3-313914-313926	587	13	13	100
3-313577-314163	3-314097-314116	587	20	20	100
3-3318565-3319307	3-3319058-3319096	743	39	39	100
3-4035151-4036047	3-4035146-4035184	897	39	34	87.1795
3-4035151-4036047	3-4035445-4035503	897	59	59	100
3-4616263-4617215	3-4616446-4616530	953	85	85	100
3-4616263-4617215	3-4616792-4616872	953	81	81	100
3-4616263-4617215	3-4616922-4616965	953	44	44	100
3-4616263-4617215	3-4616985-4617051	953	67	67	100
3-4953230-4954144	3-4954091-4954127	915	37	37	100
3-5023096-5024052	3-5023411-5023429	957	19	19	100
3-5023096-5024052	3-5023512-5023583	957	72	72	100
3-5023096-5024052	3-5023607-5023643	957	37	37	100
3-5023096-5024052	3-5023690-5023817	957	128	128	100
3-5023096-5024052	3-5023994-5024017	957	24	24	100
3-517939-518778	3-517987-518181	840	195	195	100
3-5425097-5426038	3-5425540-5425562	942	23	23	100
3-5425097-5426038	3-5425684-5425783	942	100	100	100
3-5425097-5426038	3-5425887-5425920	942	34	34	100
3-5539283-5540232	3-5539754-5539799	950	46	46	100
3-5599258-5600109	3-5599876-5599900	852	25	25	100
3-5645368-5646047	3-5645484-5645497	680	14	14	100
3-5645368-5646047	3-5645651-5645717	680	67	67	100
3-5645368-5646047	3-5645810-5645842	680	33	33	100
3-5645368-5646047	3-5646043-5646055	680	13	5	38.4615
3-5730757-5731590	3-5731058-5731158	834	101	101	100
3-5730757-5731590	3-5731321-5731358	834	38	38	100
3-5730757-5731590	3-5731404-5731470	834	67	67	100
3-5730757-5731590	3-5731531-5731641	834	111	60	54.0541
3-5843457-5844141	3-5843682-5843700	685	19	19	100
3-5843457-5844141	3-5843722-5843847	685	126	126	100
3-5843457-5844141	3-5843875-5843926	685	52	52	100
3-6118358-6119042	3-6118452-6118504	685	53	53	100
3-6118358-6119042	3-6118519-6118562	685	44	44	100
3-6118358-6119042	3-6118626-6118648	685	23	23	100
3-6118358-6119042	3-6118896-6118939	685	44	44	100
3-6118358-6119042	3-6118957-6118979	685	23	23	100
3-6118358-6119042	3-6119014-6119041	685	28	28	100
3-6530590-6531423	3-6530877-6530948	834	72	72	100
3-6709518-6710433	3-6709646-6709691	916	46	46	100
3-6709518-6710433	3-6709779-6709827	916	49	49	100
3-6709518-6710433	3-6709880-6709909	916	30	30	100
3-6709518-6710433	3-6709941-6709987	916	47	47	100
3-6709518-6710433	3-6710030-6710077	916	48	48	100
3-6709518-6710433	3-6710104-6710121	916	18	18	100
3-6709518-6710433	3-6710340-6710387	916	48	48	100
3-6709518-6710433	3-6710403-6710427	916	25	25	100
3-7997050-7997918	3-7997363-7997393	869	31	31	100
3-7997050-7997918	3-7997425-7997441	869	17	17	100
3-7997050-7997918	3-7997457-7997480	869	24	24	100
3-7997050-7997918	3-7997665-7997691	869	27	27	100
3-7997050-7997918	3-7997719-7997758	869	40	40	100
3-8284791-8285688	3-8285091-8285106	898	16	16	100
3-8284791-8285688	3-8285237-8285262	898	26	26	100
3-8498644-8499537	3-8498863-8498882	894	20	20	100
3-8498644-8499537	3-8498903-8499040	894	138	138	100
3-8498644-8499537	3-8499064-8499108	894	45	45	100
3-8498644-8499537	3-8499128-8499174	894	47	47	100
3-9058343-9059181	3-9058528-9058581	839	54	54	100
3-9058343-9059181	3-9058707-9058764	839	58	58	100
3-9058343-9059181	3-9058847-9058888	839	42	42	100
3-9174026-9174880	3-9174261-9174349	855	89	89	100
3-9174026-9174880	3-9174417-9174457	855	41	41	100
3-9225700-9226669	3-9225855-9225979	970	125	125	100
3-9283405-9284273	3-9283638-9283652	869	15	15	100
3-9283405-9284273	3-9283719-9283735	869	17	17	100
3-9283405-9284273	3-9283968-9283992	869	25	25	100
3-9363313-9364229	3-9363544-9363628	917	85	85	100
3-9363313-9364229	3-9363647-9363710	917	64	64	100
3-9363313-9364229	3-9363726-9363825	917	100	100	100
3-9363313-9364229	3-9363960-9364011	917	52	52	100
3-9973963-9974861	3-9974364-9974427	899	64	64	100
3-9973963-9974861	3-9974428-9974440	899	13	13	100
3-9973963-9974861	3-9974478-9974551	899	74	74	100
3-9989017-9989935	3-9989402-9989456	919	55	55	100
3-9989017-9989935	3-9989524-9989541	919	18	18	100
3-9989017-9989935	3-9989552-9989626	919	75	75	100
4-10003078-10004014	4-10003334-10003358	937	25	25	100
4-10003078-10004014	4-10003390-10003433	937	44	44	100
4-10003078-10004014	4-10003448-10003560	937	113	113	100
4-10003078-10004014	4-10003647-10003681	937	35	35	100
4-10839942-10840776	4-10840281-10840305	835	25	25	100
4-10839942-10840776	4-10840385-10840432	835	48	48	100
4-1109819-1110773	4-1110576-1110647	955	72	72	100
4-11170975-11171882	4-11171460-11171557	908	98	98	100
4-12045701-12046582	4-12046156-12046181	882	26	26	100
4-12045701-12046582	4-12046427-12046493	882	67	67	100
4-12064477-12065145	4-12064848-12064871	669	24	24	100
4-12243042-12243923	4-12243607-12243622	882	16	16	100
4-12260742-12261568	4-12261149-12261221	827	73	73	100
4-12278606-12279196	4-12278898-12278915	591	18	18	100
4-12278606-12279196	4-12278983-12279028	591	46	46	100
4-12278606-12279196	4-12279049-12279060	591	12	12	100
4-13665365-13666320	4-13665343-13665370	956	28	6	21.4286
4-13665365-13666320	4-13666042-13666073	956	32	32	100
4-13665365-13666320	4-13666090-13666127	956	38	38	100
4-14094367-14095215	4-14094764-14094813	849	50	50	100
4-14094367-14095215	4-14094861-14095085	849	225	225	100
4-14104119-14105035	4-14104207-14104224	917	18	18	100
4-14104119-14105035	4-14104512-14104585	917	74	74	100
4-14104119-14105035	4-14104603-14104654	917	52	52	100
4-14242494-14243479	4-14243046-14243123	986	78	78	100
4-14242494-14243479	4-14243268-14243332	986	65	65	100
4-14242494-14243479	4-14243347-14243417	986	71	71	100
4-14242494-14243479	4-14243437-14243472	986	36	36	100
4-14762101-14762881	4-14762249-14762305	781	57	57	100
4-14762101-14762881	4-14762322-14762333	781	12	12	100
4-14762101-14762881	4-14762662-14762774	781	113	113	100
4-15062680-15063655	4-15062782-15062835	976	54	54	100
4-15062680-15063655	4-15063349-15063417	976	69	69	100
4-15062680-15063655	4-15063473-15063487	976	15	15	100
4-15064060-15064901	4-15064371-15064445	842	75	75	100
4-15123122-15124006	4-15123210-15123276	885	67	67	100
4-15357870-15358826	4-15358164-15358201	957	38	38	100
4-15357870-15358826	4-15358278-15358349	957	72	72	100
4-15357870-15358826	4-15358414-15358454	957	41	41	100
4-15357870-15358826	4-15358473-15358498	957	26	26	100
4-15357870-15358826	4-15358519-15358540	957	22	22	100
4-15357870-15358826	4-15358581-15358674	957	94	94	100
4-15357870-15358826	4-15358736-15358783	957	48	48	100
4-15798469-15799256	4-15798987-15799013	788	27	27	100
4-15798469-15799256	4-15799215-15799282	788	68	42	61.7647
4-16672426-16673316	4-16673041-16673134	891	94	94	100
4-16754249-16755185	4-16754845-16754914	937	70	70	100
4-16769908-16770843	4-16769940-16770001	936	62	62	100
4-16769908-16770843	4-16770132-16770204	936	73	73	100
4-16769908-16770843	4-16770433-16770456	936	24	24	100
4-16769908-16770843	4-16770530-16770576	936	47	47	100
4-17114760-17115625	4-17114973-17115109	866	137	137	100
4-17114760-17115625	4-17115206-17115270	866	65	65	100
4-17114760-17115625	4-17115311-17115356	866	46	46	100
4-17114760-17115625	4-17115376-17115429	866	54	54	100
4-17114760-17115625	4-17115538-17115550	866	13	13	100
4-17114760-17115625	4-17115592-17115628	866	37	34	91.8919
4-17257243-17258174	4-17257361-17257418	932	58	58	100
4-17257243-17258174	4-17257514-17257532	932	19	19	100
4-17257243-17258174	4-17257722-17257735	932	14	14	100
4-17257243-17258174	4-17257799-17257862	932	64	64	100
4-17318766-17319369	4-17318817-17318833	604	17	17	100
4-17318766-17319369	4-17319082-17319114	604	33	33	100
4-17334016-17334832	4-17334400-17334419	817	20	20	100
4-17334016-17334832	4-17334452-17334497	817	46	46	100
4-17467811-17468647	4-17468549-17468565	837	17	17	100
4-17467811-17468647	4-17468605-17468637	837	33	33	100
4-17482090-17482974	4-17482048-17482124	885	77	35	45.4545
4-17482090-17482974	4-17482142-17482185	885	44	44	100
4-17482090-17482974	4-17482258-17482275	885	18	18	100
4-17482090-17482974	4-17482395-17482412	885	18	18	100
4-17482090-17482974	4-17482448-17482516	885	69	69	100
4-17482090-17482974	4-17482588-17482611	885	24	24	100
4-17482090-17482974	4-17482665-17482691	885	27	27	100
4-17482090-17482974	4-17482717-17482737	885	21	21	100
4-17482090-17482974	4-17482752-17482821	885	70	70	100
4-17574644-17575522	4-17574766-17574856	879	91	91	100
4-17653901-17654857	4-17653863-17653973	957	111	73	65.7658
4-17653901-17654857	4-17654052-17654114	957	63	63	100
4-17653901-17654857	4-17654207-17654271	957	65	65	100
4-17653901-17654857	4-17654440-17654552	957	113	113	100
4-18451129-18451992	4-18451294-18451352	864	59	59	100
4-18451129-18451992	4-18451419-18451463	864	45	45	100
4-18451129-18451992	4-18451493-18451512	864	20	20	100
4-18486866-18487711	4-18486975-18487006	846	32	32	100
4-18486866-18487711	4-18487043-18487088	846	46	46	100
4-2215722-2216628	4-2215973-2216004	907	32	32	100
4-2215722-2216628	4-2216272-2216341	907	70	70	100
4-2215722-2216628	4-2216357-2216380	907	24	24	100
4-2215722-2216628	4-2216483-2216549	907	67	67	100
4-2532473-2533412	4-2532866-2532892	940	27	27	100
4-2532473-2533412	4-2532920-2532961	940	42	42	100
4-2532473-2533412	4-2533001-2533017	940	17	17	100
4-2551647-2552482	4-2552149-2552176	836	28	28	100
4-2551647-2552482	4-2552209-2552220	836	12	12	100
4-460792-461691	4-461297-461327	900	31	31	100
4-460792-461691	4-461356-461383	900	28	28	100
4-526347-527134	4-526314-526399	788	86	53	61.6279
4-526347-527134	4-526424-526516	788	93	93	100
4-526347-527134	4-526594-526661	788	68	68	100
4-526347-527134	4-526680-526731	788	52	52	100
4-526347-527134	4-526789-526818	788	30	30	100
4-526347-527134	4-526895-526908	788	14	14	100
4-526347-527134	4-526930-526958	788	29	29	100
4-624408-624974	4-624548-624611	567	64	64	100
4-624408-624974	4-624689-624751	567	63	63	100
4-624408-624974	4-624831-624854	567	24	24	100
4-712777-713698	4-713141-713181	922	41	41	100
4-714064-715015	4-714364-714376	952	13	13	100
4-714064-715015	4-714407-714477	952	71	71	100
4-714064-715015	4-714911-715066	952	156	105	67.3077
4-8370699-8371651	4-8371118-8371174	953	57	57	100
4-8370699-8371651	4-8371191-8371227	953	37	37	100
4-8370699-8371651	4-8371322-8371343	953	22	22	100
4-8370699-8371651	4-8371405-8371452	953	48	48	100
4-843154-844090	4-843718-843731	937	14	14	100
4-843154-844090	4-843787-843802	937	16	16	100
4-843154-844090	4-843995-844022	937	28	28	100
4-8983962-8984897	4-8984772-8984788	936	17	17	100
4-8983962-8984897	4-8984823-8984845	936	23	23	100
4-9031092-9031983	4-9031807-9031896	892	90	90	100
4-9201821-9202737	4-9202222-9202263	917	42	42	100
4-9201821-9202737	4-9202271-9202276	917	6	6	100
4-9201821-9202737	4-9202375-9202393	917	19	19	100
5-15554606-15555569	5-15554736-15554746	964	11	11	100
5-1566502-1567136	5-1566478-1566632	635	155	131	84.5161
5-1566502-1567136	5-1566758-1566786	635	29	29	100
5-1566502-1567136	5-1566937-1566996	635	60	60	100
5-1566502-1567136	5-1567016-1567036	635	21	21	100
5-15859660-15860465	5-15859766-15859787	806	22	22	100
5-15859660-15860465	5-15859874-15859888	806	15	15	100
5-15859660-15860465	5-15860072-15860145	806	74	74	100
5-15859660-15860465	5-15860162-15860316	806	155	155	100
5-16306943-16307925	5-16307112-16307201	983	90	90	100
5-16306943-16307925	5-16307624-16307646	983	23	23	100
5-16306943-16307925	5-16307685-16307710	983	26	26	100
5-16337052-16337956	5-16337103-16337116	905	14	14	100
5-16337052-16337956	5-16337389-16337476	905	88	88	100
5-16337052-16337956	5-16337526-16337696	905	171	171	100
5-16893522-16894346	5-16894217-16894241	825	25	25	100
5-17337566-17338477	5-17337900-17337950	912	51	51	100
5-17337566-17338477	5-17338075-17338092	912	18	18	100
5-17514989-17515923	5-17515008-17515049	935	42	42	100
5-17514989-17515923	5-17515281-17515305	935	25	25	100
5-17514989-17515923	5-17515339-17515357	935	19	19	100
5-17514989-17515923	5-17515522-17515632	935	111	111	100
5-17514989-17515923	5-17515651-17515686	935	36	36	100
5-17514989-17515923	5-17515770-17515794	935	25	25	100
5-17676425-17677254	5-17676868-17676884	830	17	17	100
5-17706412-17707339	5-17706501-17706546	928	46	46	100
5-17706412-17707339	5-17706896-17706937	928	42	42	100
5-17706412-17707339	5-17707189-17707214	928	26	26	100
5-17777847-17778718	5-17778232-17778617	872	386	386	100
5-17792634-17793559	5-17792628-17792870	926	243	237	97.5309
5-17792634-17793559	5-17793033-17793123	926	91	91	100
5-17792634-17793559	5-17793163-17793192	926	30	30	100
5-17792634-17793559	5-17793267-17793291	926	25	25	100
5-18025782-18026768	5-18026118-18026142	987	25	25	100
5-18025782-18026768	5-18026164-18026270	987	107	107	100
5-18220984-18221927	5-18221117-18221147	944	31	31	100
5-18220984-18221927	5-18221183-18221359	944	177	177	100
5-18220984-18221927	5-18221443-18221519	944	77	77	100
5-19337708-19338534	5-19337757-19337836	827	80	80	100
5-19337708-19338534	5-19338192-19338248	827	57	57	100
5-19337708-19338534	5-19338283-19338333	827	51	51	100
5-19337708-19338534	5-19338513-19338551	827	39	22	56.4103
5-19420711-19421656	5-19421425-19421453	946	29	29	100
5-194652-195639	5-195571-195588	988	18	18	100
5-19629038-19630027	5-19629884-19629931	990	48	48	100
5-20403588-20404450	5-20403923-20403946	863	24	24	100
5-20403588-20404450	5-20404372-20404419	863	48	48	100
5-20407346-20408144	5-20407580-20407611	799	32	32	100
5-20407346-20408144	5-20407712-20407758	799	47	47	100
5-20407346-20408144	5-20407804-20407855	799	52	52	100
5-20644040-20644990	5-20644161-20644178	951	18	18	100
5-20644040-20644990	5-20644308-20644360	951	53	53	100
5-20644040-20644990	5-20644506-20644544	951	39	39	100
5-20744038-20744976	5-20744488-20744536	939	49	49	100
5-20791682-20792624	5-20792115-20792193	943	79	79	100
5-21606869-21607782	5-21607404-21607420	914	17	17	100
5-21606869-21607782	5-21607449-21607507	914	59	59	100
5-21606869-21607782	5-21607507-21607540	914	34	34	100
5-21606869-21607782	5-21607581-21607594	914	14	14	100
5-21874869-21875722	5-21874849-21875029	854	181	161	88.9503
5-21874869-21875722	5-21875459-21875474	854	16	16	100
5-21874869-21875722	5-21875625-21875655	854	31	31	100
5-21971222-21971818	5-21971539-21971602	597	64	64	100
5-21971222-21971818	5-21971645-21971693	597	49	49	100
5-22190322-22191098	5-22190533-22190564	777	32	32	100
5-22190322-22191098	5-22190634-22190713	777	80	80	100
5-23066520-23067251	5-23066741-23066801	732	61	61	100
5-23066520-23067251	5-23066842-23066887	732	46	46	100
5-23066520-23067251	5-23066912-23066987	732	76	76	100
5-23066520-23067251	5-23067136-23067182	732	47	47	100
5-23238073-23238965	5-23238395-23238533	893	139	139	100
5-23388557-23389620	5-23388561-23388694	1064	134	134	100
5-23388557-23389620	5-23388818-23388853	1064	36	36	100
5-23388557-23389620	5-23388921-23388943	1064	23	23	100
5-23388557-23389620	5-23389083-23389111	1064	29	29	100
5-23388557-23389620	5-23389159-23389181	1064	23	23	100
5-23446179-23447028	5-23446440-23446461	850	22	22	100
5-23446179-23447028	5-23446523-23446536	850	14	14	100
5-23584112-23585090	5-23584173-23584199	979	27	27	100
5-23584112-23585090	5-23584434-23584502	979	69	69	100
5-23584112-23585090	5-23584786-23584890	979	105	105	100
5-23584112-23585090	5-23584958-23585016	979	59	59	100
5-23584112-23585090	5-23585046-23585106	979	61	45	73.7705
5-23675306-23676259	5-23676226-23676263	954	38	34	89.4737
5-23685333-23686302	5-23685802-23685859	970	58	58	100
5-23685333-23686302	5-23686064-23686089	970	26	26	100
5-23685333-23686302	5-23686151-23686179	970	29	29	100
5-241902-242701	5-242623-242662	800	40	40	100
5-24665736-24666596	5-24665938-24666004	861	67	67	100
5-24665736-24666596	5-24666425-24666469	861	45	45	100
5-24747088-24747913	5-24747292-24747368	826	77	77	100
5-24747088-24747913	5-24747412-24747430	826	19	19	100
5-25761438-25762339	5-25761946-25761961	902	16	16	100
5-25861879-25862821	5-25862796-25862869	943	74	26	35.1351
5-25867719-25868605	5-25868153-25868182	887	30	30	100
5-25867719-25868605	5-25868384-25868418	887	35	35	100
5-25948292-25949156	5-25948343-25948399	865	57	57	100
5-25948292-25949156	5-25948808-25948920	865	113	113	100
5-26764908-26765784	5-26764908-26764982	877	75	75	100
5-26764908-26765784	5-26765134-26765170	877	37	37	100
5-26764908-26765784	5-26765383-26765442	877	60	60	100
5-26764908-26765784	5-26765559-26765572	877	14	14	100
5-2679490-2680130	5-2679796-2679836	641	41	41	100
5-2679490-2680130	5-2679917-2679944	641	28	28	100
5-26906364-26907281	5-26906457-26906523	918	67	67	100
5-26906364-26907281	5-26906545-26906643	918	99	99	100
5-320166-321049	5-320281-320308	884	28	28	100
5-320166-321049	5-320381-320434	884	54	54	100
5-3317609-3318566	5-3317720-3317889	958	170	170	100
5-3317609-3318566	5-3317931-3318169	958	239	239	100
5-3317609-3318566	5-3318400-3318550	958	151	151	100
5-3323367-3324212	5-3323607-3323710	846	104	104	100
5-3323367-3324212	5-3323934-3323992	846	59	59	100
5-3323367-3324212	5-3324143-3324183	846	41	41	100
5-3457090-3458050	5-3457320-3457460	961	141	141	100
5-3705584-3706104	5-3705891-3705919	521	29	29	100
5-4151172-4151973	5-4151150-4151275	802	126	104	82.5397
5-4241658-4242309	5-4241769-4241785	652	17	17	100
5-4425808-4426647	5-4426389-4426426	840	38	38	100
5-4425808-4426647	5-4426494-4426512	840	19	19	100
5-4457346-4458284	5-4457894-4457952	939	59	59	100
5-460980-461735	5-461026-461061	756	36	36	100
5-460980-461735	5-461085-461115	756	31	31	100
5-460980-461735	5-461144-461180	756	37	37	100
5-460980-461735	5-461489-461578	756	90	90	100
5-4628619-4629477	5-4629041-4629106	859	66	66	100
5-4628619-4629477	5-4629466-4629559	859	94	12	12.766
5-4702622-4703562	5-4703045-4703087	941	43	43	100
5-4702622-4703562	5-4703125-4703150	941	26	26	100

## Sheet: Columella.gl-cCREs.CNS.ma
Conserved noncoding sequences were aligned with stress-related gl-cCREs of different cell types.
gl-cCREs	CNS.region	gl-cCREs.width	CNS.region.width	Overlap.width	Overlap.Percentage
2-302075-303064	2-302358-302369	990	12	12	100
2-302075-303064	2-302407-302422	990	16	16	100
2-302075-303064	2-302803-302889	990	87	87	100
5-8990153-8991033	5-8990279-8990293	881	15	15	100
5-8990153-8991033	5-8990349-8990450	881	102	102	100
1-24663691-24664496	1-24663891-24663914	806	24	24	100
1-24663691-24664496	1-24664041-24664065	806	25	25	100
1-26449343-26450216	1-26449315-26449362	874	48	20	41.6667
1-26449343-26450216	1-26449687-26449710	874	24	24	100
1-26449343-26450216	1-26449809-26449850	874	42	42	100
1-26449343-26450216	1-26450200-26450275	874	76	17	22.3684
2-494748-495588	2-494720-494764	841	45	17	37.7778
2-494748-495588	2-495002-495065	841	64	64	100
2-494748-495588	2-495110-495129	841	20	20	100
2-494748-495588	2-495456-495548	841	93	93	100
1-10991005-10991844	1-10991364-10991377	840	14	14	100
1-10991005-10991844	1-10991398-10991455	840	58	58	100
1-24661596-24662512	1-24661754-24661781	917	28	28	100
1-24661596-24662512	1-24662125-24662258	917	134	134	100
1-7471012-7471777	1-7471134-7471182	766	49	49	100
1-7471012-7471777	1-7471232-7471244	766	13	13	100
1-7471012-7471777	1-7471364-7471378	766	15	15	100
1-7507451-7508021	1-7507609-7507634	571	26	26	100
1-7507451-7508021	1-7507652-7507692	571	41	41	100
1-7507451-7508021	1-7507772-7507789	571	18	18	100
1-7958367-7959148	1-7958367-7958387	782	21	21	100
1-7958367-7959148	1-7958465-7958540	782	76	76	100
1-7958367-7959148	1-7958558-7958569	782	12	12	100
1-7958367-7959148	1-7959042-7959064	782	23	23	100
2-15020468-15021279	2-15020916-15020959	812	44	44	100
3-21499533-21500496	3-21499835-21499846	964	12	12	100
3-21499533-21500496	3-21499871-21499892	964	22	22	100
3-21499533-21500496	3-21499948-21500078	964	131	131	100
4-17730427-17731199	4-17730461-17730481	773	21	21	100
4-17730427-17731199	4-17730656-17730771	773	116	116	100
4-17730427-17731199	4-17730888-17730906	773	19	19	100
4-17730427-17731199	4-17730941-17730974	773	34	34	100
4-17730427-17731199	4-17731009-17731039	773	31	31	100
5-1978242-1979067	5-1978673-1978714	826	42	42	100
5-8271988-8272945	5-8272420-8272455	958	36	36	100
5-8271988-8272945	5-8272487-8272502	958	16	16	100
5-8271988-8272945	5-8272595-8272633	958	39	39	100
1-10676729-10677628	1-10676997-10677013	900	17	17	100
1-10676729-10677628	1-10677071-10677203	900	133	133	100
1-10676729-10677628	1-10677325-10677357	900	33	33	100
2-18915024-18915938	2-18915356-18915458	915	103	103	100
3-4536483-4537264	3-4536732-4536783	782	52	52	100
3-4536483-4537264	3-4536814-4536838	782	25	25	100
3-5059881-5060732	3-5059955-5060005	852	51	51	100
3-5059881-5060732	3-5060025-5060053	852	29	29	100
3-5059881-5060732	3-5060376-5060400	852	25	25	100
3-5059881-5060732	3-5060536-5060567	852	32	32	100
3-5059881-5060732	3-5060636-5060672	852	37	37	100
5-15857681-15858580	5-15858056-15858104	900	49	49	100
5-15857681-15858580	5-15858128-15858248	900	121	121	100
5-15857681-15858580	5-15858516-15858557	900	42	42	100
1-10853969-10854833	1-10854450-10854470	865	21	21	100
1-10853969-10854833	1-10854491-10854524	865	34	34	100
1-10867697-10868644	1-10868082-10868250	948	169	169	100
1-10867697-10868644	1-10868298-10868355	948	58	58	100
1-12061000-12061966	1-12061318-12061341	967	24	24	100
1-12061000-12061966	1-12061449-12061494	967	46	46	100
1-12061000-12061966	1-12061547-12061570	967	24	24	100
1-12061000-12061966	1-12061681-12061713	967	33	33	100
1-19256710-19257625	1-19257235-19257254	916	20	20	100
1-19256710-19257625	1-19257310-19257330	916	21	21	100
2-12004166-12005046	2-12004450-12004466	881	17	17	100
2-15110164-15110993	2-15110423-15110577	830	155	155	100
2-3423100-3423996	2-3423308-3423412	897	105	105	100
2-8445126-8445966	2-8445675-8445787	841	113	113	100
3-4483624-4484219	3-4483752-4483771	596	20	20	100
3-4483624-4484219	3-4484213-4484263	596	51	7	13.7255
5-16384928-16385875	5-16385089-16385148	948	60	60	100
5-16384928-16385875	5-16385166-16385214	948	49	49	100
5-16384928-16385875	5-16385313-16385365	948	53	53	100
5-9087149-9088079	5-9087569-9087588	931	20	20	100
5-9087149-9088079	5-9087674-9087703	931	30	30	100
1-10185089-10185964	1-10185129-10185145	876	17	17	100
1-10185089-10185964	1-10185575-10185603	876	29	29	100
1-10185089-10185964	1-10185620-10185647	876	28	28	100
1-10185089-10185964	1-10185678-10185707	876	30	30	100
1-10185089-10185964	1-10185728-10185748	876	21	21	100
1-23335010-23335973	1-23335513-23335627	964	115	115	100
1-23335010-23335973	1-23335702-23335743	964	42	42	100
1-25217394-25218197	1-25217424-25217481	804	58	58	100
1-25217394-25218197	1-25217523-25217859	804	337	337	100
1-3697758-3698659	1-3697763-3697845	902	83	83	100
1-3697758-3698659	1-3697910-3698013	902	104	104	100
1-3697758-3698659	1-3698014-3698102	902	89	89	100
1-3697758-3698659	1-3698150-3698198	902	49	49	100
2-12225069-12225990	2-12225088-12225205	922	118	118	100
2-12225069-12225990	2-12225227-12225306	922	80	80	100
2-12225069-12225990	2-12225711-12225751	922	41	41	100
2-16707003-16707929	2-16707095-16707163	927	69	69	100
2-16707003-16707929	2-16707185-16707207	927	23	23	100
2-16707003-16707929	2-16707227-16707244	927	18	18	100
2-16707003-16707929	2-16707385-16707411	927	27	27	100
2-16707003-16707929	2-16707435-16707458	927	24	24	100
2-19129267-19129973	2-19129306-19129341	707	36	36	100
2-19129267-19129973	2-19129366-19129375	707	10	10	100
2-19409157-19410037	2-19409223-19409250	881	28	28	100
2-19409157-19410037	2-19409646-19409660	881	15	15	100
2-19409157-19410037	2-19409682-19409743	881	62	62	100
2-19409157-19410037	2-19409780-19409814	881	35	35	100
2-19409157-19410037	2-19409867-19410009	881	143	143	100
2-300370-301281	2-300488-300512	912	25	25	100
2-300370-301281	2-301062-301147	912	86	86	100
2-8985339-8986187	2-8985699-8985775	849	77	77	100
2-8985339-8986187	2-8985845-8985863	849	19	19	100
2-8985339-8986187	2-8985880-8985922	849	43	43	100
3-21087443-21088348	3-21087880-21087896	906	17	17	100
3-21087443-21088348	3-21087971-21088038	906	68	68	100
3-4106474-4107447	3-4107188-4107277	974	90	90	100
3-5227542-5228466	3-5227960-5227982	925	23	23	100
3-5227542-5228466	3-5227989-5228032	925	44	44	100
5-1954477-1955270	5-1954889-1954969	794	81	81	100
5-8987486-8988298	5-8987788-8987842	813	55	55	100
5-8987486-8988298	5-8987864-8988020	813	157	157	100
1-22187217-22188112	1-22187593-22187648	896	56	56	100
1-23133866-23134777	1-23134048-23134082	912	35	35	100
1-23133866-23134777	1-23134240-23134270	912	31	31	100
1-2366290-2367156	1-2366535-2366558	867	24	24	100
1-29598624-29599519	1-29598769-29598976	896	208	208	100
1-29598624-29599519	1-29598999-29599087	896	89	89	100
1-29598624-29599519	1-29599120-29599133	896	14	14	100
1-29598624-29599519	1-29599196-29599272	896	77	77	100
1-29598624-29599519	1-29599335-29599349	896	15	15	100
1-4740834-4741614	1-4740933-4741028	781	96	96	100
1-5003460-5004331	1-5003444-5003468	872	25	9	36
1-5003460-5004331	1-5003520-5003562	872	43	43	100
1-5003460-5004331	1-5003584-5003613	872	30	30	100
1-5003460-5004331	1-5003662-5003719	872	58	58	100
1-5003460-5004331	1-5003764-5003909	872	146	146	100
1-5003460-5004331	1-5003933-5003948	872	16	16	100
1-5003460-5004331	1-5004222-5004289	872	68	68	100
1-6137182-6138037	1-6137610-6137665	856	56	56	100
1-6137182-6138037	1-6137727-6137750	856	24	24	100
1-7368280-7369165	1-7368400-7368446	886	47	47	100
1-7368280-7369165	1-7368486-7368521	886	36	36	100
1-7368280-7369165	1-7368682-7368709	886	28	28	100
1-7368280-7369165	1-7368790-7368810	886	21	21	100
1-7368280-7369165	1-7369003-7369097	886	95	95	100
1-7368280-7369165	1-7369112-7369156	886	45	45	100
2-16466636-16467584	2-16466952-16466969	949	18	18	100
2-16466636-16467584	2-16466994-16467024	949	31	31	100
2-16824565-16825465	2-16825126-16825188	901	63	63	100
2-16824565-16825465	2-16825207-16825238	901	32	32	100
2-18283026-18283856	2-18283504-18283547	831	44	44	100
2-190528-191351	2-190609-190676	824	68	68	100
2-190528-191351	2-190772-190822	824	51	51	100
2-7693098-7694040	2-7693390-7693502	943	113	113	100
2-7693098-7694040	2-7693526-7693569	943	44	44	100
2-7693098-7694040	2-7693616-7693687	943	72	72	100
2-7693098-7694040	2-7693706-7693786	943	81	81	100
2-7693098-7694040	2-7693824-7693848	943	25	25	100
2-7925600-7926560	2-7925876-7925891	961	16	16	100
2-7925600-7926560	2-7926012-7926046	961	35	35	100
2-7925600-7926560	2-7926101-7926130	961	30	30	100
2-8664667-8665565	2-8664783-8664816	899	34	34	100
2-8664667-8665565	2-8664867-8664926	899	60	60	100
2-8664667-8665565	2-8664967-8665026	899	60	60	100
2-8664667-8665565	2-8665026-8665087	899	62	62	100
2-8664667-8665565	2-8665123-8665141	899	19	19	100
2-8664667-8665565	2-8665224-8665257	899	34	34	100
2-9816527-9817357	2-9816496-9816572	831	77	46	59.7403
2-9816527-9817357	2-9816612-9816657	831	46	46	100
2-9816527-9817357	2-9816672-9816686	831	15	15	100
2-9816527-9817357	2-9816726-9816743	831	18	18	100
2-9868362-9869272	2-9868865-9868900	911	36	36	100
2-9868362-9869272	2-9868987-9869012	911	26	26	100
3-18196236-18197150	3-18196728-18196739	915	12	12	100
3-21072752-21073634	3-21072984-21072990	883	7	7	100
3-21072752-21073634	3-21073153-21073172	883	20	20	100
3-21072752-21073634	3-21073248-21073263	883	16	16	100
3-21072752-21073634	3-21073356-21073390	883	35	35	100
3-21072752-21073634	3-21073489-21073592	883	104	104	100
3-21554492-21555128	3-21554735-21554827	637	93	93	100
3-21962999-21963823	3-21963093-21963208	825	116	116	100
3-21962999-21963823	3-21963227-21963257	825	31	31	100
3-21962999-21963823	3-21963301-21963369	825	69	69	100
3-21962999-21963823	3-21963463-21963519	825	57	57	100
3-21962999-21963823	3-21963546-21963560	825	15	15	100
3-21962999-21963823	3-21963583-21963675	825	93	93	100
3-22039185-22039659	3-22039275-22039300	475	26	26	100
3-22039185-22039659	3-22039370-22039476	475	107	107	100
3-22039185-22039659	3-22039476-22039488	475	13	13	100
3-22039185-22039659	3-22039526-22039540	475	15	15	100
3-5245485-5246432	3-5245932-5246059	948	128	128	100
3-5245485-5246432	3-5246093-5246134	948	42	42	100
3-5245485-5246432	3-5246163-5246185	948	23	23	100
4-16582699-16583535	4-16582795-16582815	837	21	21	100
4-16582699-16583535	4-16582830-16582878	837	49	49	100
4-16582699-16583535	4-16582878-16582946	837	69	69	100
4-16582699-16583535	4-16582965-16583131	837	167	167	100
4-16582699-16583535	4-16583380-16583591	837	212	156	73.5849
4-566540-567342	4-567049-567075	803	27	27	100
5-1415374-1415881	5-1415303-1415402	508	100	29	29
5-1415374-1415881	5-1415580-1415599	508	20	20	100
5-1415374-1415881	5-1415628-1415715	508	88	88	100
5-2112305-2113147	5-2112699-2112769	843	71	71	100
5-3313652-3314406	5-3313755-3313821	755	67	67	100
5-3313652-3314406	5-3313823-3313870	755	48	48	100
5-3313652-3314406	5-3313905-3313973	755	69	69	100
5-805359-806175	5-805388-805476	817	89	89	100
5-805359-806175	5-805512-805562	817	51	51	100
5-805359-806175	5-805776-805836	817	61	61	100
5-805359-806175	5-805908-805977	817	70	70	100
5-805359-806175	5-805994-806009	817	16	16	100
5-805359-806175	5-806046-806067	817	22	22	100
5-805359-806175	5-806084-806141	817	58	58	100
5-8240426-8241222	5-8240836-8240863	797	28	28	100
5-8240426-8241222	5-8241100-8241111	797	12	12	100
1-10354712-10355570	1-10354757-10354772	859	16	16	100
1-10354712-10355570	1-10354835-10354899	859	65	65	100
1-1537323-1537905	1-1537485-1537525	583	41	41	100
1-17705143-17705936	1-17705506-17705585	794	80	80	100
1-17705143-17705936	1-17705617-17705661	794	45	45	100
1-17705143-17705936	1-17705688-17705717	794	30	30	100
1-22485950-22486819	1-22486234-22486313	870	80	80	100
1-23897698-23898481	1-23898042-23898155	784	114	114	100
1-24679323-24680109	1-24679637-24679680	787	44	44	100
1-27151627-27152190	1-27151968-27152038	564	71	71	100
1-28398830-28399732	1-28399010-28399064	903	55	55	100
1-28398830-28399732	1-28399086-28399113	903	28	28	100
1-28398830-28399732	1-28399345-28399363	903	19	19	100
1-28398830-28399732	1-28399398-28399497	903	100	100	100
1-29362638-29363426	1-29363012-29363067	789	56	56	100
1-4025010-4025912	1-4025125-4025150	903	26	26	100
1-4025010-4025912	1-4025229-4025276	903	48	48	100
1-4025010-4025912	1-4025331-4025380	903	50	50	100
1-4025010-4025912	1-4025500-4025526	903	27	27	100
1-4025010-4025912	1-4025659-4025670	903	12	12	100
1-4611238-4611655	1-4611410-4611484	418	75	75	100
1-4611238-4611655	1-4611501-4611545	418	45	45	100
1-4739490-4740377	1-4739964-4739980	888	17	17	100
1-7347630-7348125	1-7347993-7348030	496	38	38	100
1-7347630-7348125	1-7348065-7348088	496	24	24	100
1-9543972-9544883	1-9544322-9544340	912	19	19	100
1-9543972-9544883	1-9544585-9544607	912	23	23	100
2-11284386-11285175	2-11284831-11284846	790	16	16	100
2-11284386-11285175	2-11284876-11284912	790	37	37	100
2-13259650-13260570	2-13259903-13259964	921	62	62	100
2-13259650-13260570	2-13259986-13260003	921	18	18	100
2-13259650-13260570	2-13260206-13260261	921	56	56	100
2-13259650-13260570	2-13260393-13260408	921	16	16	100
2-16440177-16440886	2-16440342-16440368	710	27	27	100
2-16440177-16440886	2-16440451-16440463	710	13	13	100
2-16440177-16440886	2-16440623-16440656	710	34	34	100
2-19084211-19085069	2-19084787-19084832	859	46	46	100
2-411781-412738	2-411982-412157	958	176	176	100
2-411781-412738	2-412166-412563	958	398	398	100
2-411781-412738	2-412588-412850	958	263	151	57.4144
2-7894259-7895164	2-7894531-7894561	906	31	31	100
2-7894259-7895164	2-7894715-7894744	906	30	30	100
2-7894259-7895164	2-7894839-7894865	906	27	27	100
2-7894259-7895164	2-7894930-7894970	906	41	41	100
3-11032852-11033826	3-11033166-11033295	975	130	130	100
3-11032852-11033826	3-11033600-11033629	975	30	30	100
3-17723908-17724920	3-17724053-17724106	1013	54	54	100
3-272397-273304	3-273182-273225	908	44	44	100
3-272397-273304	3-273279-273298	908	20	20	100
3-3435858-3436753	3-3436284-3436307	896	24	24	100
3-4975643-4976476	3-4976102-4976170	834	69	69	100
3-4975643-4976476	3-4976200-4976232	834	33	33	100
3-5149138-5150008	3-5149184-5149232	871	49	49	100
3-5149138-5150008	3-5149451-5149508	871	58	58	100
3-5149138-5150008	3-5149582-5149619	871	38	38	100
3-5149138-5150008	3-5149639-5149650	871	12	12	100
3-5198146-5199127	3-5198220-5198235	982	16	16	100
3-5198146-5199127	3-5198612-5198652	982	41	41	100
3-5198146-5199127	3-5198780-5198805	982	26	26	100
3-5436502-5437392	3-5436413-5436545	891	133	44	33.0827
3-8779881-8780733	3-8780232-8780316	853	85	85	100
3-8779881-8780733	3-8780424-8780550	853	127	127	100
4-10812724-10813641	4-10812983-10812994	918	12	12	100
4-10812724-10813641	4-10813031-10813046	918	16	16	100
4-10812724-10813641	4-10813237-10813293	918	57	57	100
4-10812724-10813641	4-10813431-10813471	918	41	41	100
4-13070675-13071589	4-13071211-13071239	915	29	29	100
4-13070675-13071589	4-13071302-13071361	915	60	60	100
4-13141609-13142585	4-13141555-13141624	977	70	16	22.8571
4-13141609-13142585	4-13141940-13142013	977	74	74	100
4-14942419-14943213	4-14943112-14943144	795	33	33	100
4-14942419-14943213	4-14943179-14943198	795	20	20	100
4-17318766-17319369	4-17318817-17318833	604	17	17	100
4-17318766-17319369	4-17319082-17319114	604	33	33	100
5-15848857-15849742	5-15849108-15849135	886	28	28	100
5-15848857-15849742	5-15849301-15849323	886	23	23	100
5-1764465-1765388	5-1764707-1764739	924	33	33	100
5-1764465-1765388	5-1765287-1765313	924	27	27	100
5-1764465-1765388	5-1765333-1765425	924	93	56	60.2151
5-1922923-1923607	5-1923200-1923362	685	163	163	100
5-1922923-1923607	5-1923363-1923404	685	42	42	100
5-2009620-2010455	5-2010045-2010166	836	122	122	100
5-2009620-2010455	5-2010221-2010253	836	33	33	100
5-20438079-20439040	5-20438178-20438210	962	33	33	100
5-20438079-20439040	5-20438236-20438278	962	43	43	100
5-20438079-20439040	5-20438579-20438593	962	15	15	100
5-20438079-20439040	5-20438609-20438649	962	41	41	100
5-20438079-20439040	5-20438753-20438783	962	31	31	100
5-21643361-21644266	5-21643760-21643802	906	43	43	100
5-21997620-21998168	5-21997871-21997944	549	74	74	100
5-21997620-21998168	5-21997977-21998093	549	117	117	100
5-4425808-4426647	5-4426389-4426426	840	38	38	100
5-4425808-4426647	5-4426494-4426512	840	19	19	100
5-4775407-4776311	5-4775698-4775720	905	23	23	100
5-4775407-4776311	5-4775756-4775841	905	86	86	100
5-729582-730516	5-729912-729938	935	27	27	100
5-8144862-8145762	5-8145291-8145325	901	35	35	100
5-8144862-8145762	5-8145359-8145415	901	57	57	100
5-8413768-8414596	5-8413712-8413774	829	63	7	11.1111
5-8413768-8414596	5-8414085-8414181	829	97	97	100
5-8413768-8414596	5-8414347-8414412	829	66	66	100
5-8413768-8414596	5-8414489-8414519	829	31	31	100
5-8945511-8946415	5-8946261-8946290	905	30	30	100
1-22640728-22641608	1-22641079-22641133	881	55	55	100
1-22640728-22641608	1-22641238-22641349	881	112	112	100
1-22640728-22641608	1-22641599-22641615	881	17	10	58.8235
1-23676423-23677040	1-23676636-23676682	618	47	47	100
1-23676423-23677040	1-23676828-23676870	618	43	43	100
1-23676423-23677040	1-23676906-23677015	618	110	110	100
1-23896542-23897512	1-23896766-23896784	971	19	19	100
1-23896542-23897512	1-23896927-23896947	971	21	21	100
1-23896542-23897512	1-23897275-23897332	971	58	58	100
1-26422144-26423050	1-26422656-26422673	907	18	18	100
1-26422144-26423050	1-26422695-26422720	907	26	26	100
1-26422144-26423050	1-26422845-26423738	907	894	206	23.0425
1-27032520-27033294	1-27033039-27033264	775	226	226	100
1-27150989-27151547	1-27151161-27151364	559	204	204	100
1-28335012-28335652	1-28335124-28335240	641	117	117	100
1-28335012-28335652	1-28335255-28335287	641	33	33	100
1-28469564-28470412	1-28469599-28469908	849	310	310	100
1-28598249-28598737	1-28598441-28598536	489	96	96	100
1-28897575-28898511	1-28897726-28897799	937	74	74	100
1-28897575-28898511	1-28897897-28897915	937	19	19	100
1-28897575-28898511	1-28898321-28898374	937	54	54	100
1-28897575-28898511	1-28898392-28898440	937	49	49	100
1-28988383-28989222	1-28988621-28988677	840	57	57	100
1-28988383-28989222	1-28988710-28988734	840	25	25	100
1-28988383-28989222	1-28988887-28988901	840	15	15	100
1-28988383-28989222	1-28988977-28988994	840	18	18	100
1-29558017-29558870	1-29558005-29558032	854	28	16	57.1429
1-29558017-29558870	1-29558387-29558459	854	73	73	100
1-29558017-29558870	1-29558517-29558528	854	12	12	100
1-4585036-4585911	1-4585413-4585452	876	40	40	100
1-4585036-4585911	1-4585499-4585536	876	38	38	100
1-4907428-4908265	1-4907502-4907562	838	61	61	100
1-4907428-4908265	1-4907723-4907776	838	54	54	100
1-4907428-4908265	1-4907797-4907837	838	41	41	100
1-4907428-4908265	1-4908175-4908209	838	35	35	100
1-4907428-4908265	1-4908210-4908223	838	14	14	100
1-8002889-8003520	1-8003360-8003379	632	20	20	100
1-9738078-9739038	1-9738308-9738362	961	55	55	100
2-10309993-10310918	2-10310462-10310498	926	37	37	100
2-1117095-1117990	2-1117450-1117465	896	16	16	100
2-11194278-11194921	2-11194375-11194426	644	52	52	100
2-12027803-12028703	2-12028406-12028449	901	44	44	100
2-13161797-13162759	2-13161944-13161969	963	26	26	100
2-13161797-13162759	2-13161989-13162012	963	24	24	100
2-13161797-13162759	2-13162042-13162116	963	75	75	100
2-13161797-13162759	2-13162142-13162166	963	25	25	100
2-13161797-13162759	2-13162285-13162371	963	87	87	100
2-13770905-13771711	2-13771188-13771215	807	28	28	100
2-13770905-13771711	2-13771254-13771296	807	43	43	100
2-14192203-14192837	2-14192542-14192582	635	41	41	100
2-14192203-14192837	2-14192612-14192638	635	27	27	100
2-15293569-15294518	2-15294071-15294109	950	39	39	100
2-15293569-15294518	2-15294202-15294221	950	20	20	100
2-15732119-15733083	2-15732321-15732370	965	50	50	100
2-15732119-15733083	2-15732398-15732444	965	47	47	100
2-15732119-15733083	2-15732667-15732682	965	16	16	100
2-15732119-15733083	2-15732705-15732986	965	282	282	100
2-16801404-16802385	2-16801626-16801695	982	70	70	100
2-16801404-16802385	2-16801712-16801740	982	29	29	100
2-16801404-16802385	2-16801783-16801804	982	22	22	100
2-16801404-16802385	2-16801967-16802044	982	78	78	100
2-16801404-16802385	2-16802122-16802164	982	43	43	100
2-16801404-16802385	2-16802191-16802206	982	16	16	100
2-16801404-16802385	2-16802270-16802309	982	40	40	100
2-16801404-16802385	2-16802351-16802371	982	21	21	100
2-16841904-16842681	2-16842215-16842238	778	24	24	100
2-17003741-17004183	2-17003874-17003995	443	122	122	100
2-17166117-17167028	2-17166541-17166572	912	32	32	100
2-17408827-17409815	2-17409363-17409383	989	21	21	100
2-18563571-18564458	2-18564067-18564110	888	44	44	100
2-18956186-18957124	2-18956644-18956678	939	35	35	100
2-19436825-19437795	2-19437250-19437294	971	45	45	100
2-19436825-19437795	2-19437402-19437436	971	35	35	100
2-19436825-19437795	2-19437488-19437499	971	12	12	100
2-19436825-19437795	2-19437524-19437578	971	55	55	100
2-19436825-19437795	2-19437651-19437732	971	82	82	100
2-7504476-7505234	2-7504892-7504913	759	22	22	100
2-7678569-7679436	2-7678875-7678949	868	75	75	100
2-7678569-7679436	2-7678976-7679008	868	33	33	100
2-7919167-7919842	2-7919402-7919435	676	34	34	100
2-7919167-7919842	2-7919454-7919466	676	13	13	100
2-8293201-8294036	2-8293612-8293627	836	16	16	100
2-8293201-8294036	2-8293681-8293698	836	18	18	100
2-8293201-8294036	2-8293746-8293758	836	13	13	100
2-8739282-8740003	2-8739919-8739941	722	23	23	100
2-8739282-8740003	2-8739963-8740012	722	50	41	82
3-10439649-10440579	3-10440245-10440347	931	103	103	100
3-10753471-10754299	3-10753829-10753903	829	75	75	100
3-10753471-10754299	3-10753945-10754034	829	90	90	100
3-10753471-10754299	3-10754085-10754120	829	36	36	100
3-10753471-10754299	3-10754137-10754153	829	17	17	100
3-10910631-10911474	3-10910587-10910653	844	67	23	34.3284
3-10910631-10911474	3-10910718-10910919	844	202	202	100
3-10910631-10911474	3-10910990-10911123	844	134	134	100
3-10910631-10911474	3-10911157-10911277	844	121	121	100
3-10910631-10911474	3-10911296-10911322	844	27	27	100
3-10910631-10911474	3-10911350-10911378	844	29	29	100
3-17789537-17790345	3-17789574-17789592	809	19	19	100
3-19535177-19535959	3-19535508-19535528	783	21	21	100
3-21501062-21501894	3-21501266-21501298	833	33	33	100
3-2538050-2538980	3-2538455-2538472	931	18	18	100
3-4826821-4827620	3-4826781-4826880	800	100	60	60
3-4826821-4827620	3-4826899-4826921	800	23	23	100
3-4826821-4827620	3-4826960-4827152	800	193	193	100
3-4826821-4827620	3-4827208-4827257	800	50	50	100
3-4826821-4827620	3-4827276-4827291	800	16	16	100
3-5175337-5176270	3-5175497-5175528	934	32	32	100
3-5175337-5176270	3-5175560-5175590	934	31	31	100
3-5175337-5176270	3-5175626-5175653	934	28	28	100
3-5348908-5349814	3-5349271-5349286	907	16	16	100
3-5348908-5349814	3-5349324-5349343	907	20	20	100
3-7115515-7116478	3-7116046-7116070	964	25	25	100
3-7115515-7116478	3-7116177-7116201	964	25	25	100
3-7651119-7652052	3-7651354-7651436	934	83	83	100
3-7651119-7652052	3-7651584-7651624	934	41	41	100
3-7651119-7652052	3-7651715-7651782	934	68	68	100
3-7864535-7865143	3-7864872-7864896	609	25	25	100
3-9298505-9299374	3-9298488-9298516	870	29	12	41.3793
3-9298505-9299374	3-9298854-9298965	870	112	112	100
3-9298505-9299374	3-9299048-9299150	870	103	103	100
3-9709527-9710408	3-9710016-9710056	882	41	41	100
4-10068992-10069930	4-10069518-10069547	939	30	30	100
4-10068992-10069930	4-10069590-10069617	939	28	28	100
4-10258956-10259863	4-10259395-10259434	908	40	40	100
4-10811259-10812288	4-10811970-10812076	1030	107	107	100
4-11885821-11886692	4-11886141-11886257	872	117	117	100
4-11885821-11886692	4-11886318-11886332	872	15	15	100
4-12119875-12120778	4-12120267-12120283	904	17	17	100
4-17757239-17758081	4-17757449-17757508	843	60	60	100
4-17757239-17758081	4-17757572-17757609	843	38	38	100
4-17757239-17758081	4-17757625-17757722	843	98	98	100
4-18459077-18459973	4-18459182-18459252	897	71	71	100
4-18459077-18459973	4-18459384-18459406	897	23	23	100
4-18459077-18459973	4-18459812-18459878	897	67	67	100
4-2552810-2553701	4-2553133-2553147	892	15	15	100
4-2658241-2659172	4-2658644-2658666	932	23	23	100
4-846718-847579	4-846811-846846	862	36	36	100
4-846718-847579	4-846877-846970	862	94	94	100
4-846718-847579	4-847072-847105	862	34	34	100
4-846718-847579	4-847223-847270	862	48	48	100
4-846718-847579	4-847318-847342	862	25	25	100
4-9577420-9578352	4-9577628-9577670	933	43	43	100
5-16150516-16151445	5-16150962-16151060	930	99	99	100
5-16441191-16442106	5-16441563-16441703	916	141	141	100
5-18584162-18584924	5-18584684-18584707	763	24	24	100
5-19396806-19397744	5-19397155-19397196	939	42	42	100
5-19396806-19397744	5-19397323-19397351	939	29	29	100
5-1992674-1993513	5-1992716-1992758	840	43	43	100
5-1992674-1993513	5-1992972-1992996	840	25	25	100
5-1992674-1993513	5-1993019-1993056	840	38	38	100
5-1992674-1993513	5-1993073-1993095	840	23	23	100
5-1992674-1993513	5-1993180-1993209	840	30	30	100
5-1992674-1993513	5-1993234-1993293	840	60	60	100
5-20032029-20032944	5-20032107-20032134	916	28	28	100
5-21304470-21305300	5-21304660-21304715	831	56	56	100
5-21304470-21305300	5-21304825-21304876	831	52	52	100
5-21304470-21305300	5-21305273-21305396	831	124	28	22.5806
5-23000710-23001618	5-23000960-23000994	909	35	35	100
5-23000710-23001618	5-23001020-23001108	909	89	89	100
5-23000710-23001618	5-23001398-23001445	909	48	48	100
5-23000710-23001618	5-23001477-23001543	909	67	67	100
5-23293610-23294211	5-23293674-23293715	602	42	42	100
5-23293610-23294211	5-23293824-23293982	602	159	159	100
5-23984398-23985289	5-23984880-23984930	892	51	51	100
5-24703861-24704806	5-24704270-24704341	946	72	72	100
5-24703861-24704806	5-24704462-24704474	946	13	13	100
5-24747088-24747913	5-24747292-24747368	826	77	77	100
5-24747088-24747913	5-24747412-24747430	826	19	19	100
5-2956152-2957047	5-2956555-2956619	896	65	65	100
5-7777597-7778533	5-7778045-7778104	937	60	60	100
5-7795013-7795929	5-7795308-7795346	917	39	39	100
5-8038278-8039241	5-8038458-8038479	964	22	22	100
5-8735830-8736696	5-8735914-8736000	867	87	87	100
5-8735830-8736696	5-8736079-8736127	867	49	49	100
5-8735830-8736696	5-8736137-8736163	867	27	27	100
5-9317293-9317990	5-9317410-9317446	698	37	37	100
5-9317293-9317990	5-9317505-9317541	698	37	37	100
5-9317293-9317990	5-9317792-9317851	698	60	60	100
1-10108379-10109181	1-10108535-10108575	803	41	41	100
1-1604578-1605524	1-1605009-1605022	947	14	14	100
1-1604578-1605524	1-1605169-1605200	947	32	32	100
1-1604578-1605524	1-1605328-1605384	947	57	57	100
1-17983034-17983957	1-17983653-17983684	924	32	32	100
1-21237439-21238247	1-21237772-21237786	809	15	15	100
1-22181441-22182053	1-22181530-22181562	613	33	33	100
1-2235294-2235995	1-2235439-2235469	702	31	31	100
1-22699452-22700392	1-22699888-22700009	941	122	122	100
1-22699452-22700392	1-22700010-22700038	941	29	29	100
1-22699452-22700392	1-22700096-22700151	941	56	56	100
1-22724774-22725691	1-22725202-22725219	918	18	18	100
1-22889678-22890461	1-22889870-22889920	784	51	51	100
1-22890540-22891145	1-22890939-22891016	606	78	78	100
1-23020115-23021036	1-23020315-23020345	922	31	31	100
1-23020115-23021036	1-23020381-23020401	922	21	21	100
1-23020115-23021036	1-23020421-23020477	922	57	57	100
1-23020115-23021036	1-23020863-23020903	922	41	41	100
1-23893314-23894102	1-23893634-23893771	789	138	138	100
1-24868552-24869382	1-24868889-24868904	831	16	16	100
1-25505318-25506203	1-25505622-25505644	886	23	23	100
1-25925531-25926497	1-25925846-25925897	967	52	52	100
1-25925531-25926497	1-25926157-25926182	967	26	26	100
1-26554975-26555904	1-26555592-26555606	930	15	15	100
1-26554975-26555904	1-26555654-26555704	930	51	51	100
1-26554975-26555904	1-26555748-26555762	930	15	15	100
1-26675666-26676141	1-26675681-26675692	476	12	12	100
1-27085519-27086286	1-27085728-27085742	768	15	15	100
1-27085519-27086286	1-27086108-27086140	768	33	33	100
1-27152985-27153914	1-27153334-27153357	930	24	24	100
1-27152985-27153914	1-27153394-27153478	930	85	85	100
1-28193243-28194181	1-28193866-28193902	939	37	37	100
1-28193243-28194181	1-28193921-28193936	939	16	16	100
1-28193243-28194181	1-28193952-28193969	939	18	18	100
1-28630577-28631526	1-28630562-28630598	950	37	22	59.4595
1-28630577-28631526	1-28630666-28630793	950	128	128	100
1-28630577-28631526	1-28630826-28630870	950	45	45	100
1-3638096-3638653	1-3638401-3638429	558	29	29	100
1-3638096-3638653	1-3638504-3638531	558	28	28	100
1-3638096-3638653	1-3638607-3638630	558	24	24	100
1-4562946-4563848	1-4563292-4563318	903	27	27	100
1-6642882-6643759	1-6643087-6643167	878	81	81	100
1-6642882-6643759	1-6643327-6643381	878	55	55	100
1-6642882-6643759	1-6643444-6643492	878	49	49	100
1-6642882-6643759	1-6643510-6643532	878	23	23	100
1-6642882-6643759	1-6643644-6643718	878	75	75	100
1-7883793-7884688	1-7884373-7884408	896	36	36	100
1-7883793-7884688	1-7884657-7884787	896	131	32	24.4275
1-7913598-7914433	1-7914285-7914308	836	24	24	100
1-8224103-8225102	1-8224274-8224292	1000	19	19	100
1-8224103-8225102	1-8224623-8224657	1000	35	35	100
1-8224103-8225102	1-8224721-8224786	1000	66	66	100
1-8224103-8225102	1-8225080-8225205	1000	126	23	18.254
1-9143233-9144078	1-9143808-9143881	846	74	74	100
1-9648827-9649673	1-9649106-9649184	847	79	79	100
1-9648827-9649673	1-9649220-9649242	847	23	23	100
1-9648827-9649673	1-9649287-9649335	847	49	49	100
1-9648827-9649673	1-9649449-9649479	847	31	31	100
1-9965336-9966232	1-9966132-9966223	897	92	92	100
2-11356041-11356850	2-11356835-11356877	810	43	16	37.2093
2-11361198-11361793	2-11361391-11361511	596	121	121	100
2-1164269-1165228	2-1164447-1164498	960	52	52	100
2-1164269-1165228	2-1164528-1164544	960	17	17	100
2-12294142-12294997	2-12294563-12294699	856	137	137	100
2-12296186-12297098	2-12296640-12296659	913	20	20	100
2-13983309-13984121	2-13984004-13984038	813	35	35	100
2-13983309-13984121	2-13984058-13984079	813	22	22	100
2-13983309-13984121	2-13984095-13984135	813	41	27	65.8537
2-14055577-14056333	2-14056289-14056331	757	43	43	100
2-14186916-14187681	2-14187678-14187753	766	76	4	5.26316
2-14364434-14365333	2-14364773-14364793	900	21	21	100
2-14364434-14365333	2-14364836-14365087	900	252	252	100
2-14945294-14946256	2-14945417-14945603	963	187	187	100
2-14945294-14946256	2-14945631-14945648	963	18	18	100
2-14945294-14946256	2-14945985-14946007	963	23	23	100
2-14945294-14946256	2-14946097-14946115	963	19	19	100
2-15113835-15114402	2-15113836-15113856	568	21	21	100
2-15113835-15114402	2-15113967-15114029	568	63	63	100
2-15113835-15114402	2-15114050-15114069	568	20	20	100
2-15241755-15242606	2-15241865-15241876	852	12	12	100
2-15241755-15242606	2-15242301-15242354	852	54	54	100
2-15767759-15768613	2-15768383-15768534	855	152	152	100
2-15767759-15768613	2-15768594-15768617	855	24	20	83.3333
2-15895889-15896791	2-15896055-15896100	903	46	46	100
2-15895889-15896791	2-15896180-15896229	903	50	50	100
2-15895889-15896791	2-15896396-15896435	903	40	40	100
2-16557464-16558388	2-16557557-16557577	925	21	21	100
2-16557464-16558388	2-16557578-16557593	925	16	16	100
2-16557464-16558388	2-16557739-16557812	925	74	74	100
2-16557464-16558388	2-16557962-16558019	925	58	58	100
2-17177020-17177988	2-17177062-17177086	969	25	25	100
2-17177020-17177988	2-17177217-17177259	969	43	43	100
2-17177020-17177988	2-17177288-17177303	969	16	16	100
2-17177020-17177988	2-17177561-17177586	969	26	26	100
2-17177020-17177988	2-17177680-17177743	969	64	64	100
2-17243854-17244823	2-17244248-17244423	970	176	176	100
2-17243854-17244823	2-17244626-17244704	970	79	79	100
2-17587239-17588086	2-17587240-17587301	848	62	62	100
2-17587239-17588086	2-17587329-17587395	848	67	67	100
2-17587239-17588086	2-17587579-17587600	848	22	22	100
2-17587239-17588086	2-17588009-17588084	848	76	76	100
2-17886087-17886977	2-17886175-17886267	891	93	93	100
2-17886087-17886977	2-17886317-17886348	891	32	32	100
2-17886087-17886977	2-17886370-17886420	891	51	51	100
2-17886087-17886977	2-17886421-17886437	891	17	17	100
2-17886087-17886977	2-17886477-17886495	891	19	19	100
2-17886087-17886977	2-17886622-17886656	891	35	35	100
2-17886087-17886977	2-17886694-17886710	891	17	17	100
2-17886087-17886977	2-17886890-17886926	891	37	37	100
2-18279269-18280104	2-18279586-18279615	836	30	30	100
2-18279269-18280104	2-18279635-18279667	836	33	33	100
2-18279269-18280104	2-18279694-18279744	836	51	51	100
2-18576461-18577415	2-18576816-18576870	955	55	55	100
2-18576461-18577415	2-18577066-18577168	955	103	103	100
2-18722610-18723493	2-18722634-18722739	884	106	106	100
2-18722610-18723493	2-18722773-18722799	884	27	27	100
2-18722610-18723493	2-18723051-18723130	884	80	80	100
2-18722610-18723493	2-18723399-18723410	884	12	12	100
2-18833888-18834498	2-18833996-18834016	611	21	21	100
2-18833888-18834498	2-18834058-18834149	611	92	92	100
2-18918830-18919695	2-18919110-18919135	866	26	26	100
2-18918830-18919695	2-18919136-18919199	866	64	64	100
2-18918830-18919695	2-18919231-18919248	866	18	18	100
2-18918830-18919695	2-18919376-18919402	866	27	27	100
2-18933300-18934048	2-18933293-18933309	749	17	10	58.8235
2-18933300-18934048	2-18933451-18933493	749	43	43	100
2-18933300-18934048	2-18933542-18933560	749	19	19	100
2-393750-394582	2-394062-394094	833	33	33	100
2-493422-494333	2-493629-493675	912	47	47	100
2-493422-494333	2-493699-493718	912	20	20	100
2-493422-494333	2-493767-493816	912	50	50	100
2-493422-494333	2-493845-493883	912	39	39	100
2-7238721-7239502	2-7239389-7239415	782	27	27	100
2-7285055-7286020	2-7285729-7285760	966	32	32	100
2-7285055-7286020	2-7285810-7285823	966	14	14	100
2-7493133-7493958	2-7493726-7493790	826	65	65	100
2-7979922-7980780	2-7980350-7980375	859	26	26	100
2-7979922-7980780	2-7980391-7980473	859	83	83	100
2-7979922-7980780	2-7980525-7980563	859	39	39	100
2-8648779-8649707	2-8649589-8649711	929	123	119	96.748
2-8763787-8764500	2-8764027-8764099	714	73	73	100
2-8763787-8764500	2-8764114-8764160	714	47	47	100
2-9027104-9027866	2-9027756-9027777	763	22	22	100
2-9987703-9988673	2-9988114-9988143	971	30	30	100
2-9987703-9988673	2-9988178-9988198	971	21	21	100
3-10023136-10024072	3-10023781-10023826	937	46	46	100
3-10023136-10024072	3-10024054-10024142	937	89	19	21.3483
3-10231836-10232534	3-10232159-10232170	699	12	12	100
3-10231836-10232534	3-10232292-10232306	699	15	15	100
3-10241680-10242216	3-10241929-10241999	537	71	71	100
3-10241680-10242216	3-10242048-10242144	537	97	97	100
3-1054884-1055701	3-1055054-1055155	818	102	102	100
3-1054884-1055701	3-1055261-1055322	818	62	62	100
3-10915319-10916140	3-10915836-10915907	822	72	72	100
3-10915319-10916140	3-10915929-10915977	822	49	49	100
3-1261321-1262258	3-1261954-1261965	938	12	12	100
3-1261321-1262258	3-1261998-1262016	938	19	19	100
3-1316320-1317131	3-1316992-1317090	812	99	99	100
3-1316320-1317131	3-1317128-1317214	812	87	4	4.5977
3-17350172-17351091	3-17350725-17350752	920	28	28	100
3-17350172-17351091	3-17350918-17350934	920	17	17	100
3-17977340-17978247	3-17977417-17977443	908	27	27	100
3-18205613-18206404	3-18206206-18206226	792	21	21	100
3-18820227-18821215	3-18821058-18821151	989	94	94	100
3-2068521-2069549	3-2069015-2069051	1029	37	37	100
3-21217237-21218200	3-21217352-21217393	964	42	42	100
3-21217237-21218200	3-21217964-21217985	964	22	22	100
3-21229340-21230207	3-21229838-21229863	868	26	26	100
3-21229340-21230207	3-21229945-21229979	868	35	35	100
3-21251615-21252569	3-21251835-21251856	955	22	22	100
3-21251615-21252569	3-21251989-21252072	955	84	84	100
3-22635179-22636095	3-22635908-22635932	917	25	25	100
3-22635179-22636095	3-22636048-22636066	917	19	19	100
3-22766667-22767672	3-22766702-22766716	1006	15	15	100
3-22766667-22767672	3-22766832-22766846	1006	15	15	100
3-22766667-22767672	3-22766865-22766940	1006	76	76	100
3-22766667-22767672	3-22766970-22767020	1006	51	51	100
3-2894020-2894930	3-2894051-2894085	911	35	35	100
3-2894020-2894930	3-2894114-2894144	911	31	31	100
3-2894020-2894930	3-2894176-2894262	911	87	87	100
3-2894020-2894930	3-2894353-2894416	911	64	64	100
3-2894020-2894930	3-2894526-2894551	911	26	26	100
3-2894020-2894930	3-2894619-2894639	911	21	21	100
3-2894020-2894930	3-2894694-2894707	911	14	14	100
3-3267057-3267894	3-3267349-3267426	838	78	78	100
3-3267057-3267894	3-3267799-3267812	838	14	14	100
3-5254301-5254957	3-5254335-5254371	657	37	37	100
3-5254301-5254957	3-5254504-5254532	657	29	29	100
3-5254301-5254957	3-5254598-5254662	657	65	65	100
3-5277570-5278493	3-5277659-5277671	924	13	13	100
3-9363313-9364229	3-9363544-9363628	917	85	85	100
3-9363313-9364229	3-9363647-9363710	917	64	64	100
3-9363313-9364229	3-9363726-9363825	917	100	100	100
3-9363313-9364229	3-9363960-9364011	917	52	52	100
4-10705672-10706356	4-10705807-10705875	685	69	69	100
4-10705672-10706356	4-10706035-10706059	685	25	25	100
4-1111416-1112270	4-1111590-1111665	855	76	76	100
4-1111416-1112270	4-1111838-1111897	855	60	60	100
4-11698865-11699238	4-11699098-11699128	374	31	31	100
4-11963939-11964900	4-11964822-11964852	962	31	31	100
4-11963939-11964900	4-11964874-11964925	962	52	27	51.9231
4-12243042-12243923	4-12243607-12243622	882	16	16	100
4-12393705-12394590	4-12393995-12394019	886	25	25	100
4-12393705-12394590	4-12394097-12394215	886	119	119	100
4-12393705-12394590	4-12394268-12394289	886	22	22	100
4-12393705-12394590	4-12394317-12394369	886	53	53	100
4-13893342-13894252	4-13893631-13893678	911	48	48	100
4-13893342-13894252	4-13894025-13894080	911	56	56	100
4-13893342-13894252	4-13894093-13894146	911	54	54	100
4-13964294-13965045	4-13964933-13965006	752	74	74	100
4-13964294-13965045	4-13965007-13965021	752	15	15	100
4-14792037-14792876	4-14792327-14792381	840	55	55	100
4-14792037-14792876	4-14792407-14792452	840	46	46	100
4-14792037-14792876	4-14792483-14792532	840	50	50	100
4-14792037-14792876	4-14792567-14792587	840	21	21	100
4-15083511-15084482	4-15084053-15084090	972	38	38	100
4-15825433-15825997	4-15825553-15825590	565	38	38	100
4-15825433-15825997	4-15825659-15825770	565	112	112	100
4-15825433-15825997	4-15825861-15825946	565	86	86	100
4-16587485-16588107	4-16587776-16587812	623	37	37	100
4-16587485-16588107	4-16587837-16587917	623	81	81	100
4-2415236-2416096	4-2415442-2415550	861	109	109	100
4-2415236-2416096	4-2415679-2415721	861	43	43	100
4-6419736-6420695	4-6420092-6420131	960	40	40	100
4-721812-722735	4-722028-722130	924	103	103	100
4-721812-722735	4-722307-722343	924	37	37	100
4-721812-722735	4-722517-722533	924	17	17	100
4-8473898-8474873	4-8474752-8474775	976	24	24	100
4-8492063-8492729	4-8492250-8492333	667	84	84	100
4-9824651-9825597	4-9825091-9825109	947	19	19	100
4-9824651-9825597	4-9825197-9825220	947	24	24	100
4-9824651-9825597	4-9825315-9825333	947	19	19	100
4-9824651-9825597	4-9825379-9825404	947	26	26	100
5-1411310-1412102	5-1411648-1411667	793	20	20	100
5-1411310-1412102	5-1411743-1411759	793	17	17	100
5-1519175-1520123	5-1519539-1519594	949	56	56	100
5-1519175-1520123	5-1519628-1519689	949	62	62	100
5-1519175-1520123	5-1519708-1519731	949	24	24	100
5-1519175-1520123	5-1519949-1520002	949	54	54	100
5-1519175-1520123	5-1520045-1520104	949	60	60	100
5-1539892-1540490	5-1540118-1540150	599	33	33	100
5-1539892-1540490	5-1540183-1540227	599	45	45	100
5-1539892-1540490	5-1540255-1540292	599	38	38	100
5-16200275-16201191	5-16200692-16200743	917	52	52	100
5-16200275-16201191	5-16200864-16200945	917	82	82	100
5-16598254-16599137	5-16598699-16598710	884	12	12	100
5-16598254-16599137	5-16598780-16598795	884	16	16	100
5-16709345-16710351	5-16710112-16710172	1007	61	61	100
5-17327676-17328598	5-17328259-17328308	923	50	50	100
5-17766831-17767792	5-17767228-17767280	962	53	53	100
5-17766831-17767792	5-17767666-17767787	962	122	122	100
5-17816194-17817158	5-17816990-17817027	965	38	38	100
5-20050650-20051479	5-20051013-20051082	830	70	70	100
5-20050650-20051479	5-20051425-20051449	830	25	25	100
5-20406268-20407153	5-20406376-20406395	886	20	20	100
5-20406268-20407153	5-20406732-20406840	886	109	109	100
5-2120218-2120683	5-2120290-2120332	466	43	43	100
5-2120218-2120683	5-2120349-2120465	466	117	117	100
5-2120218-2120683	5-2120499-2120527	466	29	29	100
5-2120218-2120683	5-2120568-2120597	466	30	30	100
5-2120218-2120683	5-2120617-2120687	466	71	67	94.3662
5-21856437-21857359	5-21856732-21856826	923	95	95	100
5-21856437-21857359	5-21856873-21857011	923	139	139	100
5-22190322-22191098	5-22190533-22190564	777	32	32	100
5-22190322-22191098	5-22190634-22190713	777	80	80	100
5-22749932-22750775	5-22750003-22750037	844	35	35	100
5-22749932-22750775	5-22750098-22750287	844	190	190	100
5-22749932-22750775	5-22750467-22750491	844	25	25	100
5-2352405-2353308	5-2352380-2352439	904	60	35	58.3333
5-2352405-2353308	5-2352498-2352548	904	51	51	100
5-23584112-23585090	5-23584173-23584199	979	27	27	100
5-23584112-23585090	5-23584434-23584502	979	69	69	100
5-23584112-23585090	5-23584786-23584890	979	105	105	100
5-23584112-23585090	5-23584958-23585016	979	59	59	100
5-23584112-23585090	5-23585046-23585106	979	61	45	73.7705
5-2521098-2522013	5-2521769-2521791	916	23	23	100
5-2532999-2533898	5-2533516-2533529	900	14	14	100
5-2532999-2533898	5-2533888-2533903	900	16	11	68.75
5-26067502-26068382	5-26067577-26067597	881	21	21	100
5-26067502-26068382	5-26067637-26067714	881	78	78	100
5-26067502-26068382	5-26067830-26067847	881	18	18	100
5-26077976-26078891	5-26078308-26078323	916	16	16	100
5-26077976-26078891	5-26078400-26078419	916	20	20	100
5-26321440-26322286	5-26321666-26321770	847	105	105	100
5-26321440-26322286	5-26321959-26322018	847	60	60	100
5-26321440-26322286	5-26322089-26322107	847	19	19	100
5-26321440-26322286	5-26322170-26322236	847	67	67	100
5-26517518-26518379	5-26517501-26517535	862	35	18	51.4286
5-26517518-26518379	5-26517767-26517780	862	14	14	100
5-26517518-26518379	5-26517841-26517880	862	40	40	100
5-26517518-26518379	5-26517899-26517953	862	55	55	100
5-26517518-26518379	5-26518353-26518386	862	34	27	79.4118
5-2761520-2762432	5-2761531-2761576	913	46	46	100
5-2761520-2762432	5-2761620-2761698	913	79	79	100
5-2761520-2762432	5-2761727-2761739	913	13	13	100
5-2761520-2762432	5-2761848-2761870	913	23	23	100
5-2761520-2762432	5-2761882-2761895	913	14	14	100
5-2761520-2762432	5-2761896-2761909	913	14	14	100
5-3304397-3305334	5-3304761-3304860	938	100	100	100
5-3304397-3305334	5-3305254-3305290	938	37	37	100
5-3342695-3343526	5-3343209-3343222	832	14	14	100
5-4067323-4068174	5-4067267-4067326	852	60	4	6.66667
5-4067323-4068174	5-4067344-4067396	852	53	53	100
5-4067323-4068174	5-4067683-4067715	852	33	33	100
5-4067323-4068174	5-4067768-4067778	852	11	11	100
5-4067323-4068174	5-4067878-4067905	852	28	28	100
5-4229084-4229961	5-4229428-4229459	878	32	32	100
5-4229084-4229961	5-4229499-4229531	878	33	33	100
5-4229084-4229961	5-4229595-4229798	878	204	204	100
5-5694361-5695281	5-5694709-5694723	921	15	15	100
5-5694361-5695281	5-5694776-5694840	921	65	65	100
5-5695946-5696773	5-5696105-5696124	828	20	20	100
5-5695946-5696773	5-5696141-5696184	828	44	44	100
5-5695946-5696773	5-5696216-5696280	828	65	65	100
5-6748309-6749290	5-6749012-6749116	982	105	105	100
5-7317104-7317865	5-7317394-7317535	762	142	142	100
5-7477778-7478720	5-7477821-7477851	943	31	31	100
5-7477778-7478720	5-7477961-7478017	943	57	57	100
5-7563875-7564393	5-7563855-7563878	519	24	4	16.6667
5-7563875-7564393	5-7563900-7563956	519	57	57	100
5-7563875-7564393	5-7564323-7564405	519	83	71	85.5422
5-7841289-7841987	5-7841871-7841902	699	32	32	100
5-8296797-8297732	5-8297124-8297140	936	17	17	100
5-8405681-8406488	5-8406178-8406243	808	66	66	100
5-8508827-8509663	5-8508902-8508959	837	58	58	100
5-8508827-8509663	5-8509092-8509115	837	24	24	100
5-8984602-8985437	5-8985009-8985104	836	96	96	100
5-8984602-8985437	5-8985148-8985269	836	122	122	100
5-9261282-9262075	5-9261341-9261375	794	35	35	100
5-9261282-9262075	5-9261448-9261513	794	66	66	100
5-9309931-9310846	5-9310447-9310500	916	54	54	100
5-9309931-9310846	5-9310770-9310785	916	16	16	100
1-10247026-10247904	1-10247256-10247268	879	13	13	100
1-10247026-10247904	1-10247391-10247430	879	40	40	100
1-10581414-10582225	1-10581345-10581457	812	113	44	38.9381
1-10581414-10582225	1-10581576-10581657	812	82	82	100
1-10581414-10582225	1-10581722-10581735	812	14	14	100
1-10581414-10582225	1-10581915-10582002	812	88	88	100
1-10581414-10582225	1-10582017-10582074	812	58	58	100
1-10581414-10582225	1-10582114-10582180	812	67	67	100
1-10713414-10714229	1-10713639-10713688	816	50	50	100
1-10713414-10714229	1-10713810-10713833	816	24	24	100
1-10789921-10790846	1-10790226-10790249	926	24	24	100
1-10789921-10790846	1-10790303-10790314	926	12	12	100
1-10956197-10957027	1-10956369-10956457	831	89	89	100
1-10956197-10957027	1-10956508-10956520	831	13	13	100
1-10956197-10957027	1-10956557-10956576	831	20	20	100
1-11207957-11208702	1-11208362-11208401	746	40	40	100
1-11207957-11208702	1-11208511-11208611	746	101	101	100
1-17697059-17698020	1-17697298-17697362	962	65	65	100
1-17697059-17698020	1-17697623-17697685	962	63	63	100
1-17697059-17698020	1-17697783-17697926	962	144	144	100
1-17952362-17953280	1-17952909-17952925	919	17	17	100
1-18357397-18358249	1-18357752-18357841	853	90	90	100
1-20621671-20622542	1-20621675-20621692	872	18	18	100
1-20621671-20622542	1-20621859-20621937	872	79	79	100
1-20621671-20622542	1-20621978-20622048	872	71	71	100
1-20621671-20622542	1-20622071-20622182	872	112	112	100
1-20956420-20957350	1-20956276-20956422	931	147	3	2.04082
1-20956420-20957350	1-20956733-20956759	931	27	27	100
1-20956420-20957350	1-20956823-20956863	931	41	41	100
1-2110787-2111756	1-2110766-2110788	970	23	2	8.69565
1-2110787-2111756	1-2110840-2110859	970	20	20	100
1-2110787-2111756	1-2111141-2111201	970	61	61	100
1-2110787-2111756	1-2111581-2111612	970	32	32	100
1-2110787-2111756	1-2111676-2111690	970	15	15	100
1-21187868-21188793	1-21188184-21188201	926	18	18	100
1-2128683-2129226	1-2128899-2128911	544	13	13	100
1-2128683-2129226	1-2129014-2129033	544	20	20	100
1-21316125-21317035	1-21316642-21316675	911	34	34	100
1-22342891-22343700	1-22343502-22343525	810	24	24	100
1-22342891-22343700	1-22343575-22343605	810	31	31	100
1-22369358-22370056	1-22369854-22369890	699	37	37	100
1-22635979-22636984	1-22636013-22636053	1006	41	41	100
1-22635979-22636984	1-22636119-22636182	1006	64	64	100
1-22635979-22636984	1-22636328-22636348	1006	21	21	100
1-22635979-22636984	1-22636417-22636594	1006	178	178	100
1-22756074-22756940	1-22756300-22756412	867	113	113	100
1-22756074-22756940	1-22756482-22756599	867	118	118	100
1-22756074-22756940	1-22756614-22756730	867	117	117	100
1-22805963-22806693	1-22806486-22806512	731	27	27	100
1-22892884-22893402	1-22893041-22893044	519	4	4	100
1-22892884-22893402	1-22893061-22893100	519	40	40	100
1-22892884-22893402	1-22893101-22893114	519	14	14	100
1-23401836-23402662	1-23402136-23402212	827	77	77	100
1-23401836-23402662	1-23402239-23402344	827	106	106	100
1-23429175-23429859	1-23429479-23429523	685	45	45	100
1-23429175-23429859	1-23429636-23429664	685	29	29	100
1-23429175-23429859	1-23429681-23429740	685	60	60	100
1-23778185-23778833	1-23778529-23778542	649	14	14	100
1-23871527-23872409	1-23871533-23871606	883	74	74	100
1-23871527-23872409	1-23871907-23871929	883	23	23	100
1-23871527-23872409	1-23872037-23872083	883	47	47	100
1-25501445-25502357	1-25502130-25502154	913	25	25	100
1-25528961-25529843	1-25529103-25529343	883	241	241	100
1-25528961-25529843	1-25529389-25529668	883	280	280	100
1-25615103-25616022	1-25615406-25615418	920	13	13	100
1-25987638-25988511	1-25987754-25987857	874	104	104	100
1-25987638-25988511	1-25987898-25988077	874	180	180	100
1-26186364-26187231	1-26186327-26186465	868	139	102	73.3813
1-26186364-26187231	1-26186731-26186750	868	20	20	100
1-26382506-26383144	1-26382601-26382634	639	34	34	100
1-26382506-26383144	1-26382690-26382841	639	152	152	100
1-26517391-26518157	1-26517691-26517706	767	16	16	100
1-26517391-26518157	1-26517821-26517874	767	54	54	100
1-26517391-26518157	1-26517929-26518013	767	85	85	100
1-26517391-26518157	1-26518032-26518055	767	24	24	100
1-26926428-26927258	1-26926611-26926668	831	58	58	100
1-26926428-26927258	1-26926688-26926735	831	48	48	100
1-26926428-26927258	1-26926757-26926771	831	15	15	100
1-26926428-26927258	1-26926811-26926863	831	53	53	100
1-26926428-26927258	1-26926885-26926896	831	12	12	100
1-26926428-26927258	1-26926921-26926978	831	58	58	100
1-26926428-26927258	1-26926995-26927009	831	15	15	100
1-27069444-27070299	1-27069736-27069779	856	44	44	100
1-27069444-27070299	1-27069804-27069925	856	122	122	100
1-27069444-27070299	1-27070038-27070063	856	26	26	100
1-27069444-27070299	1-27070095-27070180	856	86	86	100
1-27069444-27070299	1-27070287-27070302	856	16	13	81.25
1-27083695-27084562	1-27083909-27083930	868	22	22	100
1-27083695-27084562	1-27083968-27084011	868	44	44	100
1-27083695-27084562	1-27084030-27084226	868	197	197	100
1-27083695-27084562	1-27084448-27084555	868	108	108	100
1-27365503-27366304	1-27366286-27366340	802	55	19	34.5455
1-28199599-28200555	1-28199731-28199747	957	17	17	100
1-28208593-28209518	1-28209292-28209369	926	78	78	100
1-28664990-28665647	1-28665376-28665399	658	24	24	100
1-29190814-29191813	1-29191338-29191374	1000	37	37	100
1-29281555-29282472	1-29281822-29281880	918	59	59	100
1-29281555-29282472	1-29281958-29282071	918	114	114	100
1-29281555-29282472	1-29282122-29282215	918	94	94	100
1-30213159-30213978	1-30213522-30213535	820	14	14	100
1-30213159-30213978	1-30213635-30213703	820	69	69	100
1-3027568-3028404	1-3028020-3028115	837	96	96	100
1-329878-330684	1-330641-330664	807	24	24	100
1-3590213-3591122	1-3590299-3590313	910	15	15	100
1-3590213-3591122	1-3590906-3590930	910	25	25	100
1-4245821-4246746	1-4245953-4245998	926	46	46	100
1-4245821-4246746	1-4246660-4246795	926	136	87	63.9706
1-4782294-4783036	1-4782290-4782324	743	35	31	88.5714
1-4782294-4783036	1-4782459-4782476	743	18	18	100
1-4782294-4783036	1-4782583-4782605	743	23	23	100
1-4782294-4783036	1-4782795-4782875	743	81	81	100
1-4849591-4850501	1-4849929-4849955	911	27	27	100
1-4849591-4850501	1-4849997-4850037	911	41	41	100
1-4864223-4865150	1-4865025-4865039	928	15	15	100
1-5089392-5090130	1-5089557-5089589	739	33	33	100
1-5089392-5090130	1-5089955-5090007	739	53	53	100
1-5089392-5090130	1-5090118-5090157	739	40	13	32.5
1-692187-693139	1-692778-692875	953	98	98	100
1-692187-693139	1-692954-692996	953	43	43	100
1-7154177-7154812	1-7154358-7154399	636	42	42	100
1-7154177-7154812	1-7154447-7154513	636	67	67	100
1-7154177-7154812	1-7154803-7154822	636	20	10	50
1-7873297-7874099	1-7873462-7873496	803	35	35	100
1-7873297-7874099	1-7873943-7874013	803	71	71	100
1-8167768-8168545	1-8167882-8167890	778	9	9	100
1-8167768-8168545	1-8167978-8168013	778	36	36	100
1-8167768-8168545	1-8168468-8168533	778	66	66	100
1-8968992-8969742	1-8969220-8969260	751	41	41	100
1-9628359-9629257	1-9628540-9628609	899	70	70	100
1-9628359-9629257	1-9628627-9628650	899	24	24	100
1-9628359-9629257	1-9628711-9628726	899	16	16	100
1-9628359-9629257	1-9628754-9628871	899	118	118	100
1-9628359-9629257	1-9628908-9628947	899	40	40	100
1-9787286-9788093	1-9787581-9787695	808	115	115	100
1-9787286-9788093	1-9787855-9787964	808	110	110	100
1-9787286-9788093	1-9787986-9788082	808	97	97	100
1-9824755-9825444	1-9824895-9825088	690	194	194	100
1-9824755-9825444	1-9825115-9825283	690	169	169	100
1-9824755-9825444	1-9825286-9825322	690	37	37	100
1-9824755-9825444	1-9825382-9825393	690	12	12	100
1-9824755-9825444	1-9825409-9825430	690	22	22	100
2-10106710-10107454	2-10107051-10107062	745	12	12	100
2-10106710-10107454	2-10107085-10107106	745	22	22	100
2-10106710-10107454	2-10107149-10107249	745	101	101	100
2-10106710-10107454	2-10107431-10107485	745	55	24	43.6364
2-10138037-10138889	2-10138378-10138394	853	17	17	100
2-10138037-10138889	2-10138516-10138565	853	50	50	100
2-11095839-11096723	2-11096288-11096390	885	103	103	100
2-11377687-11378311	2-11377729-11377861	625	133	133	100
2-11377687-11378311	2-11378146-11378203	625	58	58	100
2-11377687-11378311	2-11378294-11378322	625	29	18	62.069
2-11646201-11647057	2-11646582-11646719	857	138	138	100
2-12684826-12685757	2-12684922-12684936	932	15	15	100
2-12684826-12685757	2-12685038-12685070	932	33	33	100
2-12684826-12685757	2-12685088-12685105	932	18	18	100
2-12684826-12685757	2-12685149-12685171	932	23	23	100
2-12684826-12685757	2-12685205-12685289	932	85	85	100
2-12684826-12685757	2-12685341-12685375	932	35	35	100
2-12684826-12685757	2-12685433-12685458	932	26	26	100
2-12684826-12685757	2-12685553-12685628	932	76	76	100
2-1320814-1321723	2-1320984-1321010	910	27	27	100
2-1320814-1321723	2-1321212-1321241	910	30	30	100
2-1320814-1321723	2-1321531-1321551	910	21	21	100
2-13255232-13256320	2-13255268-13255290	1089	23	23	100
2-13934404-13935346	2-13935326-13935398	943	73	21	28.7671
2-1406345-1407270	2-1406673-1406770	926	98	98	100
2-1406345-1407270	2-1406802-1406819	926	18	18	100
2-1406345-1407270	2-1406886-1406901	926	16	16	100
2-14684422-14685245	2-14684505-14684550	824	46	46	100
2-14684422-14685245	2-14684998-14685044	824	47	47	100
2-14684422-14685245	2-14685222-14685263	824	42	24	57.1429
2-14688287-14689065	2-14688557-14688643	779	87	87	100
2-14688287-14689065	2-14688780-14688830	779	51	51	100
2-14688287-14689065	2-14688879-14688911	779	33	33	100
2-15097075-15097958	2-15097122-15097166	884	45	45	100
2-15097075-15097958	2-15097270-15097289	884	20	20	100
2-15097075-15097958	2-15097648-15097713	884	66	66	100
2-15097075-15097958	2-15097751-15098034	884	284	208	73.2394
2-15185085-15185986	2-15185330-15185394	902	65	65	100
2-15185085-15185986	2-15185499-15185512	902	14	14	100
2-15599647-15600571	2-15600074-15600119	925	46	46	100
2-15599647-15600571	2-15600152-15600163	925	12	12	100
2-15599647-15600571	2-15600199-15600310	925	112	112	100
2-16118951-16119937	2-16119187-16119208	987	22	22	100
2-16118951-16119937	2-16119567-16119595	987	29	29	100
2-16118951-16119937	2-16119696-16119738	987	43	43	100
2-16118951-16119937	2-16119915-16119943	987	29	23	79.3103
2-16157221-16158065	2-16157655-16157691	845	37	37	100
2-16338514-16339424	2-16338539-16338739	911	201	201	100
2-16338514-16339424	2-16338756-16338904	911	149	149	100
2-16338514-16339424	2-16338976-16339011	911	36	36	100
2-16338514-16339424	2-16339163-16339260	911	98	98	100
2-16545332-16546094	2-16545498-16545567	763	70	70	100
2-16545332-16546094	2-16545585-16545655	763	71	71	100
2-16545332-16546094	2-16545724-16545760	763	37	37	100
2-16545332-16546094	2-16545900-16545927	763	28	28	100
2-16545332-16546094	2-16545980-16546005	763	26	26	100
2-16607470-16608245	2-16607743-16607809	776	67	67	100
2-16607470-16608245	2-16607923-16607981	776	59	59	100
2-16608361-16608932	2-16608586-16608637	572	52	52	100
2-16998465-16999146	2-16998733-16998770	682	38	38	100
2-17192763-17193575	2-17193037-17193083	813	47	47	100
2-17192763-17193575	2-17193218-17193334	813	117	117	100
2-17247876-17248382	2-17247849-17247879	507	31	4	12.9032
2-17247876-17248382	2-17248023-17248124	507	102	102	100
2-17247876-17248382	2-17248220-17248257	507	38	38	100
2-17251298-17252159	2-17251344-17251542	862	199	199	100
2-18364174-18365018	2-18364690-18364737	845	48	48	100
2-18373694-18374555	2-18374177-18374209	862	33	33	100
2-18373694-18374555	2-18374232-18374316	862	85	85	100
2-18373694-18374555	2-18374344-18374364	862	21	21	100
2-18381498-18382369	2-18381813-18381834	872	22	22	100
2-18438491-18439455	2-18438925-18438944	965	20	20	100
2-18438491-18439455	2-18438949-18438986	965	38	38	100
2-18473747-18474628	2-18474037-18474066	882	30	30	100
2-18473747-18474628	2-18474100-18474183	882	84	84	100
2-18704796-18705679	2-18705670-18705794	884	125	10	8
2-19070694-19071559	2-19071067-19071101	866	35	35	100
2-19130440-19131418	2-19131103-19131143	979	41	41	100
2-19130440-19131418	2-19131167-19131212	979	46	46	100
2-19130440-19131418	2-19131241-19131299	979	59	59	100
2-19177470-19178193	2-19177422-19177505	724	84	36	42.8571
2-19186446-19187337	2-19186493-19186557	892	65	65	100
2-19186446-19187337	2-19186634-19186656	892	23	23	100
2-19186446-19187337	2-19186682-19186723	892	42	42	100
2-19186446-19187337	2-19186732-19186777	892	46	46	100
2-19186446-19187337	2-19186921-19186948	892	28	28	100
2-19186446-19187337	2-19187153-19187177	892	25	25	100
2-19186446-19187337	2-19187244-19187273	892	30	30	100
2-19223246-19223981	2-19223598-19223611	736	14	14	100
2-19223246-19223981	2-19223626-19223745	736	120	120	100
2-19315047-19315978	2-19315625-19315661	932	37	37	100
2-644084-645072	2-644436-644476	989	41	41	100
2-644084-645072	2-644589-644609	989	21	21	100
2-644084-645072	2-644631-644660	989	30	30	100
2-644084-645072	2-644675-644760	989	86	86	100
2-644084-645072	2-644799-644923	989	125	125	100
2-6792539-6793468	2-6792970-6792994	930	25	25	100
2-7699335-7700300	2-7699343-7699417	966	75	75	100
2-7752711-7753551	2-7753107-7753155	841	49	49	100
2-7752711-7753551	2-7753219-7753292	841	74	74	100
2-807295-808138	2-807502-807514	844	13	13	100
2-807295-808138	2-807733-807798	844	66	66	100
2-807295-808138	2-807955-807998	844	44	44	100
2-807295-808138	2-808010-808045	844	36	36	100
2-8510997-8511930	2-8511449-8511491	934	43	43	100
2-8510997-8511930	2-8511508-8511522	934	15	15	100
2-8510997-8511930	2-8511552-8511564	934	13	13	100
2-9916178-9916990	2-9916368-9916379	813	12	12	100
3-10015337-10016262	3-10016033-10016152	926	120	120	100
3-10060039-10060986	3-10060390-10060525	948	136	136	100
3-10060039-10060986	3-10060600-10060662	948	63	63	100
3-10242324-10243048	3-10242498-10242520	725	23	23	100
3-10242324-10243048	3-10242617-10242649	725	33	33	100
3-10242324-10243048	3-10242666-10242774	725	109	109	100
3-10784111-10785110	3-10785075-10785102	1000	28	28	100
3-10913187-10913955	3-10913339-10913353	769	15	15	100
3-10913187-10913955	3-10913413-10913576	769	164	164	100
3-10913187-10913955	3-10913634-10913678	769	45	45	100
3-10913187-10913955	3-10913683-10913703	769	21	21	100
3-10913187-10913955	3-10913738-10913784	769	47	47	100
3-1192119-1193088	3-1192942-1192963	970	22	22	100
3-1192119-1193088	3-1192991-1193071	970	81	81	100
3-17179954-17180901	3-17180199-17180265	948	67	67	100
3-17179954-17180901	3-17180657-17180677	948	21	21	100
3-18191586-18192458	3-18191682-18191702	873	21	21	100
3-18191586-18192458	3-18192001-18192064	873	64	64	100
3-18191586-18192458	3-18192113-18192126	873	14	14	100
3-18561452-18562329	3-18561577-18561638	878	62	62	100
3-18561452-18562329	3-18561710-18561764	878	55	55	100
3-18561452-18562329	3-18561794-18561833	878	40	40	100
3-18561452-18562329	3-18561982-18562005	878	24	24	100
3-18890036-18890996	3-18890645-18890671	961	27	27	100
3-18890036-18890996	3-18890821-18890856	961	36	36	100
3-19232134-19232999	3-19232335-19232393	866	59	59	100
3-19232134-19232999	3-19232495-19232550	866	56	56	100
3-19232134-19232999	3-19232569-19232582	866	14	14	100
3-19281968-19282818	3-19282032-19282103	851	72	72	100
3-19281968-19282818	3-19282122-19282263	851	142	142	100
3-19281968-19282818	3-19282314-19282405	851	92	92	100
3-19281968-19282818	3-19282546-19282605	851	60	60	100
3-19393233-19394049	3-19393452-19393521	817	70	70	100
3-19393233-19394049	3-19393641-19393675	817	35	35	100
3-19393233-19394049	3-19393745-19393819	817	75	75	100
3-19393233-19394049	3-19393819-19393882	817	64	64	100
3-19874397-19875529	3-19874983-19875031	1133	49	49	100
3-19874397-19875529	3-19875272-19875299	1133	28	28	100
3-20860364-20861317	3-20860369-20860385	954	17	17	100
3-21037155-21038084	3-21037677-21037802	930	126	126	100
3-21037155-21038084	3-21038032-21038054	930	23	23	100
3-21061168-21062093	3-21061301-21061365	926	65	65	100
3-21061168-21062093	3-21061402-21061420	926	19	19	100
3-21061168-21062093	3-21061462-21061483	926	22	22	100
3-21061168-21062093	3-21061522-21061603	926	82	82	100
3-21061168-21062093	3-21061627-21061652	926	26	26	100
3-21061168-21062093	3-21061808-21061882	926	75	75	100
3-21061168-21062093	3-21061906-21062070	926	165	165	100
3-21550300-21551047	3-21550492-21550512	748	21	21	100
3-21550300-21551047	3-21550580-21550587	748	8	8	100
3-21550300-21551047	3-21550941-21551030	748	90	90	100
3-22213469-22214407	3-22214390-22214412	939	23	18	78.2609
3-22621402-22622348	3-22621975-22622008	947	34	34	100
3-22621402-22622348	3-22622034-22622088	947	55	55	100
3-22621402-22622348	3-22622193-22622206	947	14	14	100
3-22621402-22622348	3-22622268-22622280	947	13	13	100
3-23135180-23136066	3-23135314-23135342	887	29	29	100
3-23135180-23136066	3-23135529-23135578	887	50	50	100
3-23135180-23136066	3-23135615-23135636	887	22	22	100
3-23181061-23181828	3-23181822-23181839	768	18	7	38.8889
3-2329641-2330508	3-2329802-2329849	868	48	48	100
3-2749230-2750124	3-2749363-2749377	895	15	15	100
3-3671675-3672575	3-3671730-3671762	901	33	33	100
3-3671675-3672575	3-3672085-3672120	901	36	36	100
3-4319025-4319882	3-4319745-4319758	858	14	14	100
3-4429119-4429936	3-4429251-4429263	818	13	13	100
3-4429119-4429936	3-4429343-4429387	818	45	45	100
3-4560708-4561523	3-4561103-4561174	816	72	72	100
3-5183054-5183967	3-5183286-5183316	914	31	31	100
3-5236266-5236947	3-5236512-5236545	682	34	34	100
3-5236266-5236947	3-5236676-5236698	682	23	23	100
3-5236266-5236947	3-5236704-5236884	682	181	181	100
3-5303658-5304529	3-5304135-5304168	872	34	34	100
3-5303658-5304529	3-5304207-5304222	872	16	16	100
3-5303658-5304529	3-5304244-5304275	872	32	32	100
3-5303658-5304529	3-5304303-5304356	872	54	54	100
3-5425097-5426038	3-5425540-5425562	942	23	23	100
3-5425097-5426038	3-5425684-5425783	942	100	100	100
3-5425097-5426038	3-5425887-5425920	942	34	34	100
3-5518676-5519561	3-5519232-5519244	886	13	13	100
3-5694270-5695068	3-5694542-5694588	799	47	47	100
3-5694270-5695068	3-5694689-5694722	799	34	34	100
3-5694270-5695068	3-5694956-5695051	799	96	96	100
3-5851662-5852516	3-5852032-5852069	855	38	38	100
3-5894362-5895275	3-5894734-5894758	914	25	25	100
3-5919840-5920751	3-5919860-5919902	912	43	43	100
3-5919840-5920751	3-5920189-5920202	912	14	14	100
3-6119153-6119776	3-6119157-6119172	624	16	16	100
3-6119153-6119776	3-6119353-6119399	624	47	47	100
3-6119153-6119776	3-6119473-6119486	624	14	14	100
3-6119153-6119776	3-6119528-6119719	624	192	192	100
3-6119153-6119776	3-6119755-6119767	624	13	13	100
3-6119153-6119776	3-6119767-6119827	624	61	10	16.3934
3-6457230-6458159	3-6457513-6457544	930	32	32	100
3-6457230-6458159	3-6457667-6457686	930	20	20	100
3-6510594-6511471	3-6510930-6510991	878	62	62	100
3-6530590-6531423	3-6530877-6530948	834	72	72	100
3-6720890-6721761	3-6721478-6721513	872	36	36	100
3-7579473-7580359	3-7579646-7579661	887	16	16	100
3-7579473-7580359	3-7579758-7579791	887	34	34	100
3-7579473-7580359	3-7579966-7579979	887	14	14	100
3-7579473-7580359	3-7580072-7580132	887	61	61	100
3-7614380-7615118	3-7614413-7614421	739	9	9	100
3-7614380-7615118	3-7614481-7614541	739	61	61	100
3-7816603-7817467	3-7816824-7816875	865	52	52	100
3-7816603-7817467	3-7817216-7817289	865	74	74	100
3-7816603-7817467	3-7817423-7817459	865	37	37	100
3-7870768-7871225	3-7870835-7870865	458	31	31	100
3-7870768-7871225	3-7871073-7871118	458	46	46	100
3-8007513-8008052	3-8007524-8007572	540	49	49	100
3-8007513-8008052	3-8007676-8007706	540	31	31	100
3-8007513-8008052	3-8007759-8007770	540	12	12	100
3-8213411-8214274	3-8213887-8213998	864	112	112	100
3-856308-857217	3-856883-856904	910	22	22	100
3-856308-857217	3-856926-856979	910	54	54	100
3-9336833-9337734	3-9337711-9337726	902	16	16	100
4-10176865-10177648	4-10177394-10177430	784	37	37	100
4-10214371-10215342	4-10214644-10214685	972	42	42	100
4-10292925-10293842	4-10293526-10293580	918	55	55	100
4-10491181-10492105	4-10491169-10491219	925	51	39	76.4706
4-10721802-10722353	4-10722050-10722179	552	130	130	100
4-10721802-10722353	4-10722208-10722231	552	24	24	100
4-10721802-10722353	4-10722290-10722382	552	93	64	68.8172
4-10722439-10723044	4-10722689-10722720	606	32	32	100
4-10722439-10723044	4-10722821-10722833	606	13	13	100
4-10722439-10723044	4-10722878-10722901	606	24	24	100
4-10786021-10786956	4-10786070-10786085	936	16	16	100
4-10938491-10939384	4-10938737-10938893	894	157	157	100
4-10938491-10939384	4-10939241-10939323	894	83	83	100
4-10938491-10939384	4-10939360-10939405	894	46	25	54.3478
4-1109819-1110773	4-1110576-1110647	955	72	72	100
4-11786569-11787344	4-11786891-11786921	776	31	31	100
4-12448828-12449677	4-12449182-12449230	850	49	49	100
4-12448828-12449677	4-12449264-12449383	850	120	120	100
4-12448828-12449677	4-12449460-12449489	850	30	30	100
4-12448828-12449677	4-12449515-12449534	850	20	20	100
4-13306783-13307674	4-13307274-13307380	892	107	107	100
4-13658420-13659004	4-13658625-13658699	585	75	75	100
4-13658420-13659004	4-13658716-13658759	585	44	44	100
4-13658420-13659004	4-13658781-13658816	585	36	36	100
4-1376048-1376981	4-1375984-1376155	934	172	108	62.7907
4-1376048-1376981	4-1376195-1376228	934	34	34	100
4-1376048-1376981	4-1376318-1376399	934	82	82	100
4-1376048-1376981	4-1376472-1376541	934	70	70	100
4-13876943-13877558	4-13877558-13877573	616	16	1	6.25
4-13903670-13904625	4-13904153-13904204	956	52	52	100
4-13903670-13904625	4-13904434-13904451	956	18	18	100
4-14106297-14107244	4-14106355-14106424	948	70	70	100
4-14106297-14107244	4-14106466-14106593	948	128	128	100
4-14106297-14107244	4-14106613-14106631	948	19	19	100
4-14106297-14107244	4-14106934-14106943	948	10	10	100
4-14106297-14107244	4-14106988-14107020	948	33	33	100
4-14106297-14107244	4-14107052-14107119	948	68	68	100
4-14106297-14107244	4-14107171-14107196	948	26	26	100
4-15607341-15607953	4-15607665-15607726	613	62	62	100
4-15677491-15678402	4-15678007-15678027	912	21	21	100
4-15677491-15678402	4-15678060-15678078	912	19	19	100
4-15987921-15988785	4-15988262-15988304	865	43	43	100
4-15987921-15988785	4-15988576-15988605	865	30	30	100
4-16895662-16896587	4-16896122-16896137	926	16	16	100
4-16895662-16896587	4-16896362-16896390	926	29	29	100
4-17203882-17204819	4-17204338-17204351	938	14	14	100
4-17203882-17204819	4-17204367-17204378	938	12	12	100
4-17206488-17207410	4-17206721-17206735	923	15	15	100
4-17656439-17657254	4-17656575-17656603	816	29	29	100
4-17656439-17657254	4-17656889-17656989	816	101	101	100
4-17656439-17657254	4-17657017-17657051	816	35	35	100
4-17756282-17757141	4-17756275-17756347	860	73	66	90.411
4-17756282-17757141	4-17757015-17757073	860	59	59	100
4-17875677-17876348	4-17875747-17875765	672	19	19	100
4-17875677-17876348	4-17875821-17875948	672	128	128	100
4-17875677-17876348	4-17876157-17876175	672	19	19	100
4-17875677-17876348	4-17876197-17876215	672	19	19	100
4-578567-579414	4-579305-579325	848	21	21	100
4-8303521-8304302	4-8303963-8303993	782	31	31	100
4-8565018-8565886	4-8565459-8565537	869	79	79	100
4-923373-924048	4-923824-923865	676	42	42	100
4-9474388-9475286	4-9474838-9474870	899	33	33	100
4-9844606-9845526	4-9845390-9845532	921	143	137	95.8042
4-9950064-9950941	4-9950036-9950137	878	102	74	72.549
4-9950064-9950941	4-9950176-9950192	878	17	17	100
4-9996298-9997204	4-9996339-9996420	907	82	82	100
4-9996298-9997204	4-9996696-9996712	907	17	17	100
4-9996298-9997204	4-9996736-9996765	907	30	30	100
5-101367-102231	5-101644-101707	865	64	64	100
5-1270681-1271492	5-1270689-1270704	812	16	16	100
5-1270681-1271492	5-1270738-1270839	812	102	102	100
5-1270681-1271492	5-1270859-1270998	812	140	140	100
5-1270681-1271492	5-1271016-1271060	812	45	45	100
5-1270681-1271492	5-1271171-1271220	812	50	50	100
5-1270681-1271492	5-1271223-1271278	812	56	56	100
5-1277654-1278582	5-1277870-1277893	929	24	24	100
5-1277654-1278582	5-1277906-1277923	929	18	18	100
5-1277654-1278582	5-1277977-1277997	929	21	21	100
5-1277654-1278582	5-1278081-1278143	929	63	63	100
5-1530213-1530962	5-1530251-1530262	750	12	12	100
5-1530213-1530962	5-1530278-1530338	750	61	61	100
5-15913649-15914578	5-15913777-15913850	930	74	74	100
5-15913649-15914578	5-15913964-15914138	930	175	175	100
5-15913649-15914578	5-15914186-15914328	930	143	143	100
5-1697792-1698737	5-1698099-1698148	946	50	50	100
5-1697792-1698737	5-1698294-1698339	946	46	46	100
5-17111138-17111982	5-17111400-17111436	845	37	37	100
5-17111138-17111982	5-17111500-17111549	845	50	50	100
5-17111138-17111982	5-17111566-17111659	845	94	94	100
5-17199493-17200427	5-17199804-17199855	935	52	52	100
5-17199493-17200427	5-17199895-17199966	935	72	72	100
5-1738860-1739684	5-1739180-1739211	825	32	32	100
5-1876314-1877244	5-1877112-1877216	931	105	105	100
5-19132657-19133246	5-19132745-19132788	590	44	44	100
5-19132657-19133246	5-19132892-19132939	590	48	48	100
5-1951914-1952805	5-1952402-1952437	892	36	36	100
5-1951914-1952805	5-1952505-1952524	892	20	20	100
5-1951914-1952805	5-1952691-1952709	892	19	19	100
5-1951914-1952805	5-1952729-1952792	892	64	64	100
5-19683431-19684346	5-19683764-19683886	916	123	123	100
5-19683431-19684346	5-19684000-19684052	916	53	53	100
5-20030157-20031094	5-20030770-20030793	938	24	24	100
5-20215732-20216611	5-20216115-20216136	880	22	22	100
5-20215732-20216611	5-20216292-20216354	880	63	63	100
5-20215732-20216611	5-20216406-20216436	880	31	31	100
5-20215732-20216611	5-20216501-20216543	880	43	43	100
5-20437025-20437910	5-20437580-20437623	886	44	44	100
5-20437025-20437910	5-20437670-20437699	886	30	30	100
5-2063066-2063812	5-2063359-2063371	747	13	13	100
5-21558528-21559331	5-21558834-21558906	804	73	73	100
5-21558528-21559331	5-21558952-21559025	804	74	74	100
5-2201717-2202624	5-2202396-2202413	908	18	18	100
5-22084429-22085406	5-22085348-22085376	978	29	29	100
5-2220782-2221724	5-2221483-2221515	943	33	33	100
5-22525222-22526184	5-22525604-22525631	963	28	28	100
5-22686210-22687135	5-22686644-22690024	926	3381	492	14.5519
5-22716705-22717607	5-22716920-22716957	903	38	38	100
5-22716705-22717607	5-22717043-22717083	903	41	41	100
5-23165504-23166271	5-23165487-23165625	768	139	122	87.7698
5-23165504-23166271	5-23165996-23166052	768	57	57	100
5-23165504-23166271	5-23166067-23166086	768	20	20	100
5-23165504-23166271	5-23166107-23166191	768	85	85	100
5-23281843-23282372	5-23281869-23281935	530	67	67	100
5-23281843-23282372	5-23282195-23282253	530	59	59	100
5-23388557-23389620	5-23388561-23388694	1064	134	134	100
5-23388557-23389620	5-23388818-23388853	1064	36	36	100
5-23388557-23389620	5-23388921-23388943	1064	23	23	100
5-23388557-23389620	5-23389083-23389111	1064	29	29	100
5-23388557-23389620	5-23389159-23389181	1064	23	23	100
5-23725151-23726047	5-23725325-23725385	897	61	61	100
5-23725151-23726047	5-23725502-23725531	897	30	30	100
5-23725151-23726047	5-23725836-23725871	897	36	36	100
5-24101169-24102164	5-24101628-24101696	996	69	69	100
5-24101169-24102164	5-24101838-24101857	996	20	20	100
5-24101169-24102164	5-24101876-24101987	996	112	112	100
5-24371090-24371934	5-24371094-24371113	845	20	20	100
5-24391912-24392656	5-24392183-24392342	745	160	160	100
5-24391912-24392656	5-24392364-24392385	745	22	22	100
5-24391912-24392656	5-24392424-24392474	745	51	51	100
5-24391912-24392656	5-24392504-24392553	745	50	50	100
5-25423786-25424446	5-25423838-25423853	661	16	16	100
5-25423786-25424446	5-25423987-25423998	661	12	12	100
5-25423786-25424446	5-25424000-25424053	661	54	54	100
5-2571446-2572391	5-2572317-2572330	946	14	14	100
5-25901692-25902581	5-25902497-25902552	890	56	56	100
5-26033851-26034800	5-26033827-26033889	950	63	39	61.9048
5-26033851-26034800	5-26033890-26033934	950	45	45	100
5-26033851-26034800	5-26034045-26034098	950	54	54	100
5-26033851-26034800	5-26034202-26034293	950	92	92	100
5-26033851-26034800	5-26034310-26034334	950	25	25	100
5-26945976-26946850	5-26946769-26946809	875	41	41	100
5-2774200-2775116	5-2774347-2774366	917	20	20	100
5-2774200-2775116	5-2774398-2774445	917	48	48	100
5-2774200-2775116	5-2774669-2774691	917	23	23	100
5-30848-31686	5-31416-31472	839	57	57	100
5-30848-31686	5-31495-31534	839	40	40	100
5-3205404-3206269	5-3205753-3205785	866	33	33	100
5-3205404-3206269	5-3205894-3205963	866	70	70	100
5-3205404-3206269	5-3206056-3206075	866	20	20	100
5-3608692-3609541	5-3609062-3609184	850	123	123	100
5-3608692-3609541	5-3609219-3609290	850	72	72	100
5-3608692-3609541	5-3609349-3609400	850	52	52	100
5-3668411-3669336	5-3669002-3669073	926	72	72	100
5-3796972-3797812	5-3797021-3797120	841	100	100	100
5-3796972-3797812	5-3797315-3797329	841	15	15	100
5-3796972-3797812	5-3797370-3797410	841	41	41	100
5-3796972-3797812	5-3797455-3797486	841	32	32	100
5-3796972-3797812	5-3797541-3797554	841	14	14	100
5-3846521-3847380	5-3847067-3847190	860	124	124	100
5-3889400-3890341	5-3889426-3889537	942	112	112	100
5-3889400-3890341	5-3889658-3889680	942	23	23	100
5-3889400-3890341	5-3889925-3889942	942	18	18	100
5-3889400-3890341	5-3889971-3889992	942	22	22	100
5-3889400-3890341	5-3890166-3890186	942	21	21	100
5-4481783-4482596	5-4481913-4482004	814	92	92	100
5-4481783-4482596	5-4482312-4482367	814	56	56	100
5-5267849-5268731	5-5268402-5268421	883	20	20	100
5-547240-547594	5-547361-547390	355	30	30	100
5-547240-547594	5-547491-547516	355	26	26	100
5-6257623-6258599	5-6258146-6258210	977	65	65	100
5-6257623-6258599	5-6258146-6258164	977	19	19	100
5-6658105-6659012	5-6658242-6658337	908	96	96	100
5-6726555-6727200	5-6726824-6726840	646	17	17	100
5-6726555-6727200	5-6726919-6726934	646	16	16	100
5-7068893-7069833	5-7068981-7068997	941	17	17	100
5-7068893-7069833	5-7069146-7069223	941	78	78	100
5-7068893-7069833	5-7069333-7069389	941	57	57	100
5-7092098-7093035	5-7092202-7092221	938	20	20	100
5-7092098-7093035	5-7092295-7092377	938	83	83	100
5-7092098-7093035	5-7092452-7092501	938	50	50	100
5-7420700-7421547	5-7421058-7421202	848	145	145	100
5-7420700-7421547	5-7421220-7421251	848	32	32	100
5-7420700-7421547	5-7421266-7421354	848	89	89	100
5-7558966-7559663	5-7559378-7559431	698	54	54	100
5-7558966-7559663	5-7559513-7559528	698	16	16	100
5-7636851-7637739	5-7637279-7637309	889	31	31	100
5-7636851-7637739	5-7637374-7637402	889	29	29	100
5-7748507-7749488	5-7749106-7749202	982	97	97	100
5-7748507-7749488	5-7749278-7749289	982	12	12	100
5-7748507-7749488	5-7749376-7749390	982	15	15	100
5-7859450-7861101	5-7859775-7859803	1652	29	29	100
5-7859450-7861101	5-7860717-7860747	1652	31	31	100
5-7859450-7861101	5-7860878-7860929	1652	52	52	100
5-7859450-7861101	5-7860959-7860979	1652	21	21	100
5-8343839-8344699	5-8343981-8344009	861	29	29	100
5-8775235-8776092	5-8775198-8775238	858	41	4	9.7561
5-8860868-8861748	5-8861273-8861336	881	64	64	100
5-8860868-8861748	5-8861363-8861407	881	45	45	100
5-8992858-8993775	5-8993124-8993138	918	15	15	100
5-8992858-8993775	5-8993204-8993236	918	33	33	100
5-8992858-8993775	5-8993282-8993318	918	37	37	100
5-8992858-8993775	5-8993396-8993412	918	17	17	100
5-899838-900719	5-900246-900302	882	57	57	100
5-9417635-9418567	5-9418430-9418446	933	17	17	100
5-9444929-9445763	5-9445348-9445386	835	39	39	100
5-9444929-9445763	5-9445452-9445522	835	71	71	100
1-10241283-10242083	1-10241442-10241515	801	74	74	100
1-10241283-10242083	1-10241563-10241594	801	32	32	100
1-10241283-10242083	1-10241697-10241755	801	59	59	100
1-10241283-10242083	1-10241810-10241863	801	54	54	100
1-10241283-10242083	1-10242012-10242047	801	36	36	100
1-10267724-10268548	1-10267788-10267808	825	21	21	100
1-1063995-1064914	1-1064023-1064056	920	34	34	100
1-1063995-1064914	1-1064110-1064142	920	33	33	100
1-1063995-1064914	1-1064174-1064193	920	20	20	100
1-1063995-1064914	1-1064324-1064432	920	109	109	100
1-10823466-10824465	1-10824044-10824062	1000	19	19	100
1-10823466-10824465	1-10824091-10824124	1000	34	34	100
1-10823466-10824465	1-10824368-10824457	1000	90	90	100
1-10873938-10874921	1-10874111-10874205	984	95	95	100
1-10873938-10874921	1-10874866-10875044	984	179	56	31.2849
1-11468685-11469524	1-11469267-11469301	840	35	35	100
1-11468685-11469524	1-11469366-11469422	840	57	57	100
1-11468685-11469524	1-11469451-11469475	840	25	25	100
1-11527924-11528578	1-11528551-11528566	655	16	16	100
1-11615832-11616851	1-11615911-11615938	1020	28	28	100
1-11615832-11616851	1-11615953-11615979	1020	27	27	100
1-11615832-11616851	1-11615994-11616054	1020	61	61	100
1-1272176-1273078	1-1272856-1272868	903	13	13	100
1-1272176-1273078	1-1272960-1272994	903	35	35	100
1-1272176-1273078	1-1273057-1273080	903	24	22	91.6667
1-12897093-12897955	1-12897655-12897682	863	28	28	100
1-13073858-13074793	1-13074063-13074109	936	47	47	100
1-13073858-13074793	1-13074131-13074142	936	12	12	100
1-13073858-13074793	1-13074709-13074760	936	52	52	100
1-13140325-13141163	1-13140415-13140453	839	39	39	100
1-13140325-13141163	1-13140454-13140475	839	22	22	100
1-1554108-1554971	1-1554505-1554534	864	30	30	100
1-1554108-1554971	1-1554635-1554649	864	15	15	100
1-1554108-1554971	1-1554685-1554728	864	44	44	100
1-1693129-1694097	1-1693318-1693361	969	44	44	100
1-18242702-18243378	1-18242898-18242947	677	50	50	100
1-18398678-18399495	1-18398997-18399035	818	39	39	100
1-18733954-18734823	1-18734113-18734173	870	61	61	100
1-18733954-18734823	1-18734449-18734461	870	13	13	100
1-18886115-18887012	1-18886267-18886291	898	25	25	100
1-18886115-18887012	1-18886365-18886432	898	68	68	100
1-18886115-18887012	1-18886491-18886510	898	20	20	100
1-18886115-18887012	1-18886707-18886731	898	25	25	100
1-18886115-18887012	1-18886759-18886778	898	20	20	100
1-18983969-18984868	1-18984309-18984331	900	23	23	100
1-18983969-18984868	1-18984353-18984402	900	50	50	100
1-18983969-18984868	1-18984484-18984559	900	76	76	100
1-18983969-18984868	1-18984728-18984761	900	34	34	100
1-1932718-1933481	1-1932969-1933021	764	53	53	100
1-1932718-1933481	1-1933037-1933080	764	44	44	100
1-19443216-19444047	1-19443407-19443430	832	24	24	100
1-19443216-19444047	1-19443607-19443625	832	19	19	100
1-19788818-19789604	1-19788915-19788935	787	21	21	100
1-19788818-19789604	1-19789425-19789485	787	61	61	100
1-20044047-20045001	1-20044199-20044240	955	42	42	100
1-20044047-20045001	1-20044268-20044294	955	27	27	100
1-20044047-20045001	1-20044358-20044401	955	44	44	100
1-20044047-20045001	1-20044434-20044452	955	19	19	100
1-20044047-20045001	1-20044472-20044504	955	33	33	100
1-20097758-20098559	1-20097876-20097911	802	36	36	100
1-20097758-20098559	1-20098238-20098267	802	30	30	100
1-21563347-21564263	1-21563929-21563957	917	29	29	100
1-21969755-21970545	1-21970074-21970107	791	34	34	100
1-22336640-22337576	1-22336924-22336951	937	28	28	100
1-22336640-22337576	1-22337124-22337146	937	23	23	100
1-2237417-2238328	1-2237688-2237763	912	76	76	100
1-2241341-2242242	1-2241512-2241526	902	15	15	100
1-2241341-2242242	1-2241589-2241638	902	50	50	100
1-2241341-2242242	1-2241653-2241684	902	32	32	100
1-2241341-2242242	1-2241717-2241783	902	67	67	100
1-22419138-22419937	1-22419664-22419685	800	22	22	100
1-22419138-22419937	1-22419702-22419758	800	57	57	100
1-22419138-22419937	1-22419793-22419818	800	26	26	100
1-2290933-2291802	1-2291413-2291454	870	42	42	100
1-22939644-22940408	1-22939891-22939955	765	65	65	100
1-22977203-22978146	1-22977590-22977605	944	16	16	100
1-22977203-22978146	1-22977625-22977677	944	53	53	100
1-23021654-23022363	1-23021857-23021875	710	19	19	100
1-23021654-23022363	1-23021969-23021987	710	19	19	100
1-23021654-23022363	1-23022007-23022047	710	41	41	100
1-23021654-23022363	1-23022126-23022173	710	48	48	100
1-23145761-23146629	1-23145952-23145979	869	28	28	100
1-23195805-23196677	1-23196140-23196164	873	25	25	100
1-2343908-2344853	1-2344333-2344357	946	25	25	100
1-23612743-23613537	1-23612910-23612935	795	26	26	100
1-23612743-23613537	1-23612956-23613053	795	98	98	100
1-23629590-23630317	1-23629619-23629640	728	22	22	100
1-23629590-23630317	1-23630022-23630096	728	75	75	100
1-23686569-23687517	1-23686808-23686893	949	86	86	100
1-23919228-23920070	1-23919819-23919841	843	23	23	100
1-24952100-24953043	1-24952537-24952677	944	141	141	100
1-24957191-24958087	1-24957453-24957498	897	46	46	100
1-25117151-25118030	1-25117475-25117539	880	65	65	100
1-2522459-2523266	1-2522779-2522811	808	33	33	100
1-2522459-2523266	1-2522871-2522889	808	19	19	100
1-2522459-2523266	1-2522906-2522925	808	20	20	100
1-25225933-25226785	1-25226061-25226195	853	135	135	100
1-25225933-25226785	1-25226461-25226475	853	15	15	100
1-25319318-25320128	1-25319682-25319703	811	22	22	100
1-25319318-25320128	1-25319832-25319850	811	19	19	100
1-25363067-25363951	1-25363691-25363717	885	27	27	100
1-25363067-25363951	1-25363925-25363947	885	23	23	100
1-25368266-25369192	1-25368971-25369045	927	75	75	100
1-25472748-25473761	1-25473282-25473332	1014	51	51	100
1-25472748-25473761	1-25473441-25473511	1014	71	71	100
1-25490399-25491288	1-25491029-25491045	890	17	17	100
1-25490399-25491288	1-25491075-25491089	890	15	15	100
1-25490399-25491288	1-25491220-25491261	890	42	42	100
1-25507999-25508800	1-25508420-25508483	802	64	64	100
1-25602014-25602974	1-25602155-25602208	961	54	54	100
1-25602014-25602974	1-25602232-25602256	961	25	25	100
1-25602014-25602974	1-25602298-25602388	961	91	91	100
1-25602014-25602974	1-25602436-25602474	961	39	39	100
1-25602014-25602974	1-25602489-25602510	961	22	22	100
1-25627362-25628002	1-25627935-25627991	641	57	57	100
1-25739638-25740403	1-25740347-25740362	766	16	16	100
1-25891419-25892305	1-25892009-25892057	887	49	49	100
1-26075863-26076792	1-26076377-26076418	930	42	42	100
1-26084194-26085067	1-26084677-26084700	874	24	24	100
1-26084194-26085067	1-26084967-26084990	874	24	24	100
1-26181541-26182370	1-26181781-26181919	830	139	139	100
1-26181541-26182370	1-26181986-26182040	830	55	55	100
1-26181541-26182370	1-26182100-26182115	830	16	16	100
1-26181541-26182370	1-26182157-26182188	830	32	32	100
1-26181541-26182370	1-26182233-26182270	830	38	38	100
1-26181541-26182370	1-26182289-26182365	830	77	77	100
1-26266412-26267115	1-26266586-26266609	704	24	24	100
1-26266412-26267115	1-26266609-26266653	704	45	45	100
1-26266412-26267115	1-26266718-26266747	704	30	30	100
1-26266412-26267115	1-26266806-26266837	704	32	32	100
1-26470816-26471562	1-26470961-26470982	747	22	22	100
1-2653-3651	1-3614-3628	999	15	15	100
1-2680180-2681180	1-2680445-2680489	1001	45	45	100
1-2680180-2681180	1-2680652-2680740	1001	89	89	100
1-2680180-2681180	1-2680913-2680957	1001	45	45	100
1-2680180-2681180	1-2681075-2681185	1001	111	106	95.4955
1-26993238-26994041	1-26993619-26993642	804	24	24	100
1-26993238-26994041	1-26993669-26993700	804	32	32	100
1-27048038-27048946	1-27048076-27048119	909	44	44	100
1-27048038-27048946	1-27048207-27048424	909	218	218	100
1-27183682-27184619	1-27183548-27183717	938	170	36	21.1765
1-27183682-27184619	1-27183764-27183853	938	90	90	100
1-27713646-27714161	1-27713719-27713746	516	28	28	100
1-27713646-27714161	1-27713783-27713876	516	94	94	100
1-27713646-27714161	1-27713933-27713963	516	31	31	100
1-27713646-27714161	1-27714114-27714211	516	98	48	48.9796
1-28011510-28012207	1-28011707-28011733	698	27	27	100
1-28032202-28033113	1-28032682-28032741	912	60	60	100
1-28256833-28257770	1-28257334-28257485	938	152	152	100
1-28256833-28257770	1-28257556-28257620	938	65	65	100
1-28315153-28316063	1-28315157-28315245	911	89	89	100
1-28315153-28316063	1-28315951-28315992	911	42	42	100
1-28343507-28344296	1-28343517-28343534	790	18	18	100
1-28343507-28344296	1-28343554-28343629	790	76	76	100
1-28343507-28344296	1-28343824-28344058	790	235	235	100
1-28343507-28344296	1-28344082-28344093	790	12	12	100
1-28343507-28344296	1-28344126-28344150	790	25	25	100
1-28343507-28344296	1-28344296-28344318	790	23	1	4.34783
1-28358274-28359231	1-28358350-28358599	958	250	250	100
1-28358274-28359231	1-28358667-28358780	958	114	114	100
1-28358274-28359231	1-28358803-28358815	958	13	13	100
1-28358274-28359231	1-28358876-28358891	958	16	16	100
1-28383074-28384031	1-28383746-28383806	958	61	61	100
1-28383074-28384031	1-28383841-28383869	958	29	29	100
1-28383074-28384031	1-28384029-28384054	958	26	3	11.5385
1-28386780-28387646	1-28386707-28386785	867	79	6	7.59494
1-28386780-28387646	1-28386899-28386914	867	16	16	100
1-28386780-28387646	1-28387320-28387362	867	43	43	100
1-28386780-28387646	1-28387503-28387592	867	90	90	100
1-28489956-28490815	1-28490358-28490390	860	33	33	100
1-28722242-28723110	1-28722772-28722790	869	19	19	100
1-29223485-29224389	1-29224043-29224061	905	19	19	100
1-29223485-29224389	1-29224096-29224127	905	32	32	100
1-29223485-29224389	1-29224357-29224449	905	93	33	35.4839
1-29512978-29513715	1-29513033-29513051	738	19	19	100
1-29512978-29513715	1-29513379-29513399	738	21	21	100
1-29512978-29513715	1-29513587-29513611	738	25	25	100
1-29780441-29781283	1-29780935-29781011	843	77	77	100
1-29780441-29781283	1-29781040-29781063	843	24	24	100
1-29909312-29910136	1-29909287-29909332	825	46	21	45.6522
1-30371431-30372386	1-30371871-30371903	956	33	33	100
1-30371431-30372386	1-30371949-30371980	956	32	32	100
1-30371431-30372386	1-30372111-30372161	956	51	51	100
1-3249754-3250670	1-3250069-3250162	917	94	94	100
1-3249754-3250670	1-3250226-3250258	917	33	33	100
1-3415839-3416864	1-3416443-3416477	1026	35	35	100
1-3415839-3416864	1-3416724-3416751	1026	28	28	100
1-3447700-3448603	1-3447713-3447743	904	31	31	100
1-3447700-3448603	1-3447845-3447981	904	137	137	100
1-3447700-3448603	1-3448047-3448318	904	272	272	100
1-3447700-3448603	1-3448346-3448420	904	75	75	100
1-3447700-3448603	1-3448440-3448503	904	64	64	100
1-3447700-3448603	1-3448518-3448611	904	94	86	91.4894
1-3451249-3452022	1-3451358-3451472	774	115	115	100
1-3451249-3452022	1-3451518-3451689	774	172	172	100
1-3451249-3452022	1-3451718-3451759	774	42	42	100
1-3655190-3656145	1-3655591-3655613	956	23	23	100
1-3655190-3656145	1-3656027-3656049	956	23	23	100
1-3700102-3700957	1-3700143-3700173	856	31	31	100
1-3700102-3700957	1-3700259-3700357	856	99	99	100
1-3700102-3700957	1-3700441-3700470	856	30	30	100
1-3700102-3700957	1-3700641-3700680	856	40	40	100
1-3773232-3774096	1-3773673-3773704	865	32	32	100
1-3793749-3794519	1-3794038-3794054	771	17	17	100
1-4081804-4082229	1-4082010-4082088	426	79	79	100
1-4291921-4292577	1-4292210-4292284	657	75	75	100
1-4583901-4584673	1-4584589-4584618	773	30	30	100
1-4648496-4649265	1-4648698-4648716	770	19	19	100
1-4648496-4649265	1-4649199-4649275	770	77	67	87.013
1-478737-479386	1-478851-478866	650	16	16	100
1-4846014-4846805	1-4846116-4846167	792	52	52	100
1-4846014-4846805	1-4846341-4846357	792	17	17	100
1-4952521-4953369	1-4953019-4953083	849	65	65	100
1-5018030-5018700	1-5018098-5018114	671	17	17	100
1-5018030-5018700	1-5018132-5018247	671	116	116	100
1-5018030-5018700	1-5018505-5018647	671	143	143	100
1-5018030-5018700	1-5018664-5018680	671	17	17	100
1-5144425-5145127	1-5144401-5144446	703	46	22	47.8261
1-5144425-5145127	1-5144571-5144593	703	23	23	100
1-5144425-5145127	1-5144658-5144691	703	34	34	100
1-5166320-5167280	1-5166690-5166704	961	15	15	100
1-5264950-5265741	1-5265044-5265076	792	33	33	100
1-5264950-5265741	1-5265114-5265138	792	25	25	100
1-5264950-5265741	1-5265160-5265246	792	87	87	100
1-5264950-5265741	1-5265297-5265318	792	22	22	100
1-5297471-5298342	1-5298235-5298248	872	14	14	100
1-5890327-5891257	1-5890739-5890775	931	37	37	100
1-5890327-5891257	1-5890795-5890827	931	33	33	100
1-5890327-5891257	1-5891199-5891211	931	13	13	100
1-6307943-6308420	1-6308006-6308023	478	18	18	100
1-6307943-6308420	1-6308101-6308158	478	58	58	100
1-6426390-6427191	1-6426831-6426871	802	41	41	100
1-6762967-6763782	1-6763202-6763238	816	37	37	100
1-6762967-6763782	1-6763702-6763716	816	15	15	100
1-6795643-6796460	1-6795743-6795750	818	8	8	100
1-6795643-6796460	1-6795824-6795858	818	35	35	100
1-6795643-6796460	1-6795941-6795968	818	28	28	100
1-6795643-6796460	1-6796016-6796065	818	50	50	100
1-6795643-6796460	1-6796281-6796305	818	25	25	100
1-6911478-6912104	1-6911475-6911536	627	62	59	95.1613
1-6912719-6913648	1-6913164-6913199	930	36	36	100
1-7231483-7232410	1-7232296-7232307	928	12	12	100
1-7231483-7232410	1-7232322-7232337	928	16	16	100
1-7988845-7989563	1-7989301-7989316	719	16	16	100
1-7988845-7989563	1-7989488-7989511	719	24	24	100
1-8078768-8079588	1-8079328-8079352	821	25	25	100
1-8543795-8544647	1-8544278-8544318	853	41	41	100
1-8608964-8609871	1-8609318-8609336	908	19	19	100
1-8608964-8609871	1-8609729-8609757	908	29	29	100
1-8979015-8979828	1-8979153-8979170	814	18	18	100
1-8979015-8979828	1-8979245-8979312	814	68	68	100
1-8979015-8979828	1-8979393-8979409	814	17	17	100
1-8999503-9000419	1-8999601-8999618	917	18	18	100
1-8999503-9000419	1-8999883-8999904	917	22	22	100
1-8999503-9000419	1-8999915-8999930	917	16	16	100
1-9354594-9355453	1-9355034-9355065	860	32	32	100
1-9486305-9487151	1-9486615-9486663	847	49	49	100
1-9486305-9487151	1-9486715-9486766	847	52	52	100
1-9486305-9487151	1-9487151-9487168	847	18	1	5.55556
1-9641458-9642442	1-9641902-9641922	985	21	21	100
1-9641458-9642442	1-9642324-9642348	985	25	25	100
1-9641458-9642442	1-9642369-9642399	985	31	31	100
1-9655677-9656480	1-9655918-9655987	804	70	70	100
1-9739949-9740667	1-9740551-9740689	719	139	117	84.1727
1-9819008-9819865	1-9819153-9819172	858	20	20	100
1-9819008-9819865	1-9819239-9819359	858	121	121	100
1-9819008-9819865	1-9819451-9819507	858	57	57	100
1-9819008-9819865	1-9819527-9819627	858	101	101	100
1-9824105-9824693	1-9824189-9824279	589	91	91	100
1-9824105-9824693	1-9824297-9824359	589	63	63	100
1-9824105-9824693	1-9824420-9824616	589	197	197	100
1-9824105-9824693	1-9824631-9824657	589	27	27	100
1-9845520-9846449	1-9845782-9845842	930	61	61	100
1-9845520-9846449	1-9846011-9846193	930	183	183	100
1-99086-100058	1-99108-99132	973	25	25	100
1-99086-100058	1-99378-99408	973	31	31	100
1-99086-100058	1-99654-99666	973	13	13	100
1-99086-100058	1-99786-99852	973	67	67	100
1-99086-100058	1-99906-99927	973	22	22	100
1-99086-100058	1-99948-100036	973	89	89	100
1-992852-993749	1-993364-993380	898	17	17	100
2-10084677-10085382	2-10084915-10084983	706	69	69	100
2-10737217-10738145	2-10737769-10737860	929	92	92	100
2-10787596-10788556	2-10788181-10788220	961	40	40	100
2-10979607-10980481	2-10980152-10980174	875	23	23	100
2-11664211-11665080	2-11664419-11664486	870	68	68	100
2-11664211-11665080	2-11664508-11664567	870	60	60	100
2-11664211-11665080	2-11664676-11664768	870	93	93	100
2-11840337-11841221	2-11840573-11840604	885	32	32	100
2-11840337-11841221	2-11840667-11840688	885	22	22	100
2-11840337-11841221	2-11840832-11840927	885	96	96	100
2-11840337-11841221	2-11840976-11841004	885	29	29	100
2-12135715-12136607	2-12136090-12136132	893	43	43	100
2-12135715-12136607	2-12136173-12136286	893	114	114	100
2-12407887-12408657	2-12408129-12408235	771	107	107	100
2-12407887-12408657	2-12408236-12408265	771	30	30	100
2-12407887-12408657	2-12408294-12408314	771	21	21	100
2-12407887-12408657	2-12408409-12408431	771	23	23	100
2-13006269-13007115	2-13006514-13006542	847	29	29	100
2-13006269-13007115	2-13006577-13006672	847	96	96	100
2-13006269-13007115	2-13006737-13006768	847	32	32	100
2-13006269-13007115	2-13006845-13006883	847	39	39	100
2-13136628-13137613	2-13137239-13137309	986	71	71	100
2-13631453-13632328	2-13631921-13631999	876	79	79	100
2-13692047-13692782	2-13692101-13692136	736	36	36	100
2-13692047-13692782	2-13692157-13692204	736	48	48	100
2-13692047-13692782	2-13692222-13692256	736	35	35	100
2-13692047-13692782	2-13692622-13692690	736	69	69	100
2-13863659-13864328	2-13863740-13863854	670	115	115	100
2-13863659-13864328	2-13863880-13863920	670	41	41	100
2-13987352-13988268	2-13987725-13987747	917	23	23	100
2-13987352-13988268	2-13987777-13987883	917	107	107	100
2-14130669-14131657	2-14130932-14130948	989	17	17	100
2-14130669-14131657	2-14131071-14131131	989	61	61	100
2-14310347-14311198	2-14310814-14310895	852	82	82	100
2-14310347-14311198	2-14310933-14310955	852	23	23	100
2-14382040-14383024	2-14382134-14382156	985	23	23	100
2-14445201-14446156	2-14445694-14445708	956	15	15	100
2-14445201-14446156	2-14445907-14445926	956	20	20	100
2-14574782-14575672	2-14574827-14574879	891	53	53	100
2-14574782-14575672	2-14574902-14575040	891	139	139	100
2-14574782-14575672	2-14575092-14575109	891	18	18	100
2-14574782-14575672	2-14575232-14575314	891	83	83	100
2-14595451-14596268	2-14595618-14595692	818	75	75	100
2-14595451-14596268	2-14595843-14596001	818	159	159	100
2-1461195-1462102	2-1461652-1461682	908	31	31	100
2-1461195-1462102	2-1461802-1461817	908	16	16	100
2-14645456-14646150	2-14645548-14645564	695	17	17	100
2-14645456-14646150	2-14645599-14645651	695	53	53	100
2-14645456-14646150	2-14645798-14645875	695	78	78	100
2-14645456-14646150	2-14645949-14646009	695	61	61	100
2-14645456-14646150	2-14646038-14646084	695	47	47	100
2-14679329-14680267	2-14680255-14680277	939	23	13	56.5217
2-14821485-14822336	2-14821677-14821711	852	35	35	100
2-14884699-14885335	2-14884808-14884823	637	16	16	100
2-14884699-14885335	2-14884879-14884906	637	28	28	100
2-14884699-14885335	2-14884934-14884970	637	37	37	100
2-14884699-14885335	2-14885034-14885134	637	101	101	100
2-14897539-14898408	2-14897870-14897900	870	31	31	100
2-14897539-14898408	2-14898229-14898240	870	12	12	100
2-14897539-14898408	2-14898309-14898323	870	15	15	100
2-14935930-14936866	2-14936458-14936483	937	26	26	100
2-15005477-15006296	2-15006013-15006071	820	59	59	100
2-15043244-15044156	2-15043576-15043648	913	73	73	100
2-15043244-15044156	2-15043856-15043869	913	14	14	100
2-15043244-15044156	2-15044052-15044119	913	68	68	100
2-15324798-15325678	2-15325123-15325160	881	38	38	100
2-15476784-15477606	2-15476879-15476893	823	15	15	100
2-15476784-15477606	2-15477071-15477141	823	71	71	100
2-15773736-15774607	2-15773821-15774046	872	226	226	100
2-16074744-16075335	2-16074954-16074968	592	15	15	100
2-16074744-16075335	2-16075050-16075123	592	74	74	100
2-16074744-16075335	2-16075257-16075298	592	42	42	100
2-16288913-16289617	2-16288991-16289057	705	67	67	100
2-16288913-16289617	2-16289150-16289254	705	105	105	100
2-16318965-16319853	2-16319585-16319664	889	80	80	100
2-16318965-16319853	2-16319664-16319675	889	12	12	100
2-16318965-16319853	2-16319709-16319788	889	80	80	100
2-16629140-16630039	2-16629176-16629262	900	87	87	100
2-16629140-16630039	2-16629573-16629620	900	48	48	100
2-16629140-16630039	2-16629648-16629696	900	49	49	100
2-16629140-16630039	2-16629711-16629735	900	25	25	100
2-16962902-16963804	2-16963106-16963121	903	16	16	100
2-16962902-16963804	2-16963206-16963223	903	18	18	100
2-17120812-17121759	2-17121312-17121327	948	16	16	100
2-17120812-17121759	2-17121484-17121504	948	21	21	100
2-17139642-17140585	2-17140126-17140221	944	96	96	100
2-17307044-17307944	2-17307202-17307233	901	32	32	100
2-17307044-17307944	2-17307285-17307298	901	14	14	100
2-17547949-17548831	2-17547954-17548009	883	56	56	100
2-17547949-17548831	2-17548087-17548130	883	44	44	100
2-17547949-17548831	2-17548152-17548165	883	14	14	100
2-17708097-17709053	2-17708113-17708162	957	50	50	100
2-17708097-17709053	2-17708815-17708863	957	49	49	100
2-17831004-17831715	2-17830907-17831013	712	107	10	9.34579
2-17831004-17831715	2-17831465-17831507	712	43	43	100
2-17831004-17831715	2-17831586-17831610	712	25	25	100
2-17925746-17926198	2-17925784-17925823	453	40	40	100
2-17925746-17926198	2-17925956-17925999	453	44	44	100
2-18171426-18172349	2-18172284-18172370	924	87	66	75.8621
2-18214981-18215832	2-18215572-18215590	852	19	19	100
2-18480257-18481062	2-18480333-18480361	806	29	29	100
2-18556663-18557480	2-18557032-18557134	818	103	103	100
2-18556663-18557480	2-18557149-18557226	818	78	78	100
2-18556663-18557480	2-18557264-18557397	818	134	134	100
2-18647497-18648377	2-18647815-18647830	881	16	16	100
2-18801004-18801868	2-18801799-18801846	865	48	48	100
2-18891339-18892088	2-18891378-18891396	750	19	19	100
2-18891339-18892088	2-18891699-18891767	750	69	69	100
2-18891339-18892088	2-18891788-18891906	750	119	119	100
2-18891339-18892088	2-18891922-18891937	750	16	16	100
2-18891339-18892088	2-18892002-18892040	750	39	39	100
2-18976450-18977342	2-18977259-18977269	893	11	11	100
2-18976450-18977342	2-18977311-18977322	893	12	12	100
2-19281733-19282449	2-19281764-19281814	717	51	51	100
2-19281733-19282449	2-19281854-19281893	717	40	40	100
2-19281733-19282449	2-19282064-19282157	717	94	94	100
2-19281733-19282449	2-19282247-19282287	717	41	41	100
2-19287808-19288669	2-19288107-19288128	862	22	22	100
2-19287808-19288669	2-19288144-19288205	862	62	62	100
2-2764611-2765537	2-2764841-2764908	927	68	68	100
2-298923-299775	2-299060-299189	853	130	130	100
2-298923-299775	2-299210-299240	853	31	31	100
2-298923-299775	2-299284-299367	853	84	84	100
2-298923-299775	2-299395-299465	853	71	71	100
2-5766421-5767306	2-5766702-5766748	886	47	47	100
2-5981358-5982279	2-5981781-5981799	922	19	19	100
2-6357806-6358624	2-6357971-6358019	819	49	49	100
2-6357806-6358624	2-6358096-6358153	819	58	58	100
2-6357806-6358624	2-6358166-6358179	819	14	14	100
2-6357806-6358624	2-6358470-6358577	819	108	108	100
2-72849-73790	2-73290-73450	942	161	161	100
2-7353431-7354329	2-7353778-7353793	899	16	16	100
2-7353431-7354329	2-7353839-7353851	899	13	13	100
2-7353431-7354329	2-7353921-7353938	899	18	18	100
2-7353431-7354329	2-7354184-7354225	899	42	42	100
2-7445910-7446867	2-7446001-7446012	958	12	12	100
2-7641020-7641894	2-7641232-7641303	875	72	72	100
2-7641020-7641894	2-7641321-7641337	875	17	17	100
2-7641020-7641894	2-7641379-7641398	875	20	20	100
2-7643373-7644302	2-7643712-7643735	930	24	24	100
2-7860274-7861167	2-7860521-7860663	894	143	143	100
2-8030634-8032078	2-8030929-8030966	1445	38	38	100
2-8030634-8032078	2-8031082-8031123	1445	42	42	100
2-8030634-8032078	2-8031180-8031273	1445	94	94	100
2-8030634-8032078	2-8031297-8031386	1445	90	90	100
2-8221209-8222116	2-8221591-8221611	908	21	21	100
2-8221209-8222116	2-8221633-8221662	908	30	30	100
2-8221209-8222116	2-8221736-8221833	908	98	98	100
2-8235535-8236301	2-8235835-8235883	767	49	49	100
2-833413-834160	2-833532-833734	748	203	203	100
2-8518527-8519231	2-8518712-8518746	705	35	35	100
2-918836-919653	2-919144-919184	818	41	41	100
2-918836-919653	2-919296-919374	818	79	79	100
2-9290285-9291172	2-9290611-9290752	888	142	142	100
2-9290285-9291172	2-9290871-9290912	888	42	42	100
2-9290285-9291172	2-9290932-9290950	888	19	19	100
2-9368973-9369790	2-9369119-9369146	818	28	28	100
2-9368973-9369790	2-9369194-9369248	818	55	55	100
2-9368973-9369790	2-9369278-9369297	818	20	20	100
2-9368973-9369790	2-9369298-9369320	818	23	23	100
2-9368973-9369790	2-9369591-9369603	818	13	13	100
2-9405778-9406620	2-9406129-9406207	843	79	79	100
2-9405778-9406620	2-9406401-9406437	843	37	37	100
2-9405778-9406620	2-9406502-9406540	843	39	39	100
2-9449279-9450194	2-9449812-9449883	916	72	72	100
2-9449279-9450194	2-9449969-9449979	916	11	11	100
2-9640600-9641526	2-9640995-9641088	927	94	94	100
2-9640600-9641526	2-9641291-9641312	927	22	22	100
2-9648918-9649737	2-9649119-9649204	820	86	86	100
2-97423-98318	2-97614-97634	896	21	21	100
2-97423-98318	2-97734-97830	896	97	97	100
2-97423-98318	2-97951-97967	896	17	17	100
2-97423-98318	2-97986-98014	896	29	29	100
2-9791644-9792522	2-9792111-9792137	879	27	27	100
2-9934936-9935679	2-9935334-9935356	744	23	23	100
3-10309383-10310312	3-10309461-10309484	930	24	24	100
3-10309383-10310312	3-10309522-10309556	930	35	35	100
3-11137482-11138353	3-11137846-11137856	872	11	11	100
3-1229100-1230037	3-1229338-1229365	938	28	28	100
3-1229100-1230037	3-1229824-1229946	938	123	123	100
3-16123396-16124351	3-16123924-16123994	956	71	71	100
3-16911805-16912619	3-16912232-16912246	815	15	15	100
3-17152279-17153146	3-17152421-17152447	868	27	27	100
3-17152279-17153146	3-17152532-17152578	868	47	47	100
3-17152279-17153146	3-17152624-17152731	868	108	108	100
3-17152279-17153146	3-17152874-17152898	868	25	25	100
3-17152279-17153146	3-17152916-17152963	868	48	48	100
3-17152279-17153146	3-17153004-17153025	868	22	22	100
3-17221200-17222185	3-17221588-17221609	986	22	22	100
3-17221200-17222185	3-17221687-17221703	986	17	17	100
3-17221200-17222185	3-17221734-17221780	986	47	47	100
3-17221200-17222185	3-17221854-17221922	986	69	69	100
3-1760087-1760994	3-1760199-1760242	908	44	44	100
3-1760087-1760994	3-1760279-1760359	908	81	81	100
3-1760087-1760994	3-1760438-1760486	908	49	49	100
3-1760087-1760994	3-1760521-1760534	908	14	14	100
3-1760087-1760994	3-1760559-1760618	908	60	60	100
3-1760087-1760994	3-1760754-1760766	908	13	13	100
3-17951059-17951940	3-17951856-17951882	882	27	27	100
3-18070971-18071933	3-18071529-18071671	963	143	143	100
3-18070971-18071933	3-18071846-18071870	963	25	25	100
3-18372745-18373466	3-18373097-18373120	722	24	24	100
3-18453791-18454630	3-18454042-18454072	840	31	31	100
3-18453791-18454630	3-18454234-18454280	840	47	47	100
3-18453791-18454630	3-18454348-18454405	840	58	58	100
3-18821654-18822528	3-18821949-18822122	875	174	174	100
3-18829121-18830061	3-18829493-18829530	941	38	38	100
3-18883023-18883841	3-18883000-18883035	819	36	13	36.1111
3-18883023-18883841	3-18883072-18883094	819	23	23	100
3-18883023-18883841	3-18883129-18883155	819	27	27	100
3-18883023-18883841	3-18883265-18883416	819	152	152	100
3-18883023-18883841	3-18883460-18883543	819	84	84	100
3-18883023-18883841	3-18883576-18883604	819	29	29	100
3-18883023-18883841	3-18883633-18883651	819	19	19	100
3-18883023-18883841	3-18883699-18883724	819	26	26	100
3-18883023-18883841	3-18883748-18883853	819	106	94	88.6792
3-18909391-18910222	3-18909690-18910127	832	438	438	100
3-18909391-18910222	3-18910215-18910236	832	22	8	36.3636
3-19032951-19033935	3-19033396-19033423	985	28	28	100
3-19171011-19171860	3-19170997-19171063	850	67	53	79.1045
3-19238575-19239534	3-19239329-19239343	960	15	15	100
3-19250574-19251539	3-19251059-19251093	966	35	35	100
3-19438638-19439559	3-19438906-19438932	922	27	27	100
3-19438638-19439559	3-19439197-19439233	922	37	37	100
3-19438638-19439559	3-19439480-19439523	922	44	44	100
3-19749457-19750306	3-19749800-19749851	850	52	52	100
3-19749457-19750306	3-19749907-19749932	850	26	26	100
3-20052558-20053483	3-20052874-20052887	926	14	14	100
3-20273664-20274547	3-20274047-20274209	884	163	163	100
3-20340648-20341566	3-20340923-20341103	919	181	181	100
3-20340648-20341566	3-20341104-20341157	919	54	54	100
3-20340648-20341566	3-20341187-20341199	919	13	13	100
3-20396292-20397195	3-20396657-20396668	904	12	12	100
3-20396292-20397195	3-20396721-20396756	904	36	36	100
3-20522583-20523380	3-20522857-20522893	798	37	37	100
3-20778520-20779480	3-20778645-20778673	961	29	29	100
3-20778520-20779480	3-20779097-20779131	961	35	35	100
3-20778520-20779480	3-20779214-20779318	961	105	105	100
3-20778520-20779480	3-20779373-20779412	961	40	40	100
3-20778520-20779480	3-20779437-20779475	961	39	39	100
3-20958137-20959051	3-20958616-20958636	915	21	21	100
3-20974742-20975708	3-20974735-20974750	967	16	9	56.25
3-20974742-20975708	3-20975064-20975120	967	57	57	100
3-20974742-20975708	3-20975396-20975508	967	113	113	100
3-21207020-21207875	3-21207335-21207351	856	17	17	100
3-21236648-21237314	3-21236858-21236913	667	56	56	100
3-21236648-21237314	3-21236941-21236971	667	31	31	100
3-21236648-21237314	3-21237059-21237112	667	54	54	100
3-21343631-21344575	3-21343700-21343721	945	22	22	100
3-21343631-21344575	3-21343761-21343777	945	17	17	100
3-21343631-21344575	3-21344080-21344110	945	31	31	100
3-21343631-21344575	3-21344573-21344591	945	19	3	15.7895
3-21429963-21430887	3-21430324-21430359	925	36	36	100
3-21429963-21430887	3-21430376-21430389	925	14	14	100
3-21429963-21430887	3-21430446-21430581	925	136	136	100
3-21434139-21435130	3-21434265-21434277	992	13	13	100
3-21434139-21435130	3-21434380-21434402	992	23	23	100
3-21434139-21435130	3-21434475-21434493	992	19	19	100
3-21434139-21435130	3-21434671-21434695	992	25	25	100
3-21487192-21487890	3-21487506-21487551	699	46	46	100
3-21708573-21709455	3-21708655-21708682	883	28	28	100
3-21708573-21709455	3-21709125-21709177	883	53	53	100
3-21708573-21709455	3-21709201-21709251	883	51	51	100
3-21708573-21709455	3-21709283-21709295	883	13	13	100
3-21708573-21709455	3-21709315-21709327	883	13	13	100
3-21731723-21732632	3-21732156-21732173	910	18	18	100
3-21731723-21732632	3-21732410-21732426	910	17	17	100
3-22095976-22096913	3-22096274-22096325	938	52	52	100
3-22095976-22096913	3-22096355-22096393	938	39	39	100
3-22420788-22421758	3-22420971-22421060	971	90	90	100
3-22420788-22421758	3-22421386-22421399	971	14	14	100
3-22881476-22882419	3-22881614-22881630	944	17	17	100
3-22881476-22882419	3-22881631-22881642	944	12	12	100
3-22894669-22895586	3-22894653-22894687	918	35	19	54.2857
3-22894669-22895586	3-22894817-22894892	918	76	76	100
3-22894669-22895586	3-22895174-22895262	918	89	89	100
3-22894669-22895586	3-22895281-22895307	918	27	27	100
3-22894669-22895586	3-22895337-22895492	918	156	156	100
3-22927384-22928261	3-22927419-22927474	878	56	56	100
3-22947753-22948734	3-22947748-22947772	982	25	20	80
3-22947753-22948734	3-22947863-22947965	982	103	103	100
3-22947753-22948734	3-22947987-22948044	982	58	58	100
3-22947753-22948734	3-22948089-22948172	982	84	84	100
3-22947753-22948734	3-22948535-22948593	982	59	59	100
3-22961947-22962432	3-22962122-22962254	486	133	133	100
3-23366981-23367864	3-23367089-23367108	884	20	20	100
3-23366981-23367864	3-23367174-23367333	884	160	160	100
3-23366981-23367864	3-23367611-23367642	884	32	32	100
3-2605255-2606130	3-2605487-2605551	876	65	65	100
3-2605255-2606130	3-2605562-2605674	876	113	113	100
3-2986028-2986966	3-2986666-2986696	939	31	31	100
3-3262247-3263135	3-3262650-3262703	889	54	54	100
3-3666864-3667796	3-3667239-3667311	933	73	73	100
3-3711150-3712033	3-3711530-3711561	884	32	32	100
3-3711150-3712033	3-3711632-3711663	884	32	32	100
3-3727169-3728086	3-3727670-3727715	918	46	46	100
3-4394816-4395768	3-4394842-4394876	953	35	35	100
3-4394816-4395768	3-4394918-4394939	953	22	22	100
3-4394816-4395768	3-4395043-4395157	953	115	115	100
3-4394816-4395768	3-4395457-4395502	953	46	46	100
3-4843011-4843946	3-4842969-4843025	936	57	15	26.3158
3-4843011-4843946	3-4843146-4843243	936	98	98	100
3-4843011-4843946	3-4843361-4843442	936	82	82	100
3-4843011-4843946	3-4843460-4843567	936	108	108	100
3-4843011-4843946	3-4843588-4843613	936	26	26	100
3-4843011-4843946	3-4843656-4843668	936	13	13	100
3-5023096-5024052	3-5023411-5023429	957	19	19	100
3-5023096-5024052	3-5023512-5023583	957	72	72	100
3-5023096-5024052	3-5023607-5023643	957	37	37	100
3-5023096-5024052	3-5023690-5023817	957	128	128	100
3-5023096-5024052	3-5023994-5024017	957	24	24	100
[truncated: 2,782 more rows]
