# Supplementary material for: Multiome in the Same Cell Reveals the Impact of Osmotic Stress on Arabidopsis Root Tip Development at Single‐Cell Level
Source: Adv Sci (Weinh). 2024 Apr 18;11(24):2308384. doi: 10.1002/advs.202308384 (PMC11199978; doi:10.1002/advs.202308384)
Supplement: Supplementary file 9 — Supplemental Table 8 [file ADVS-11-2308384-s009.xlsx]

## Sheet: Columella.Case.Target.GO.geneli
Columella stress related gl-cCRES Target GO genelist
Gene	Symbol
AT1G51450	TRO
AT2G19520	FVE
AT3G13682	LDL2
AT3G22590	PHP
AT4G15180	SDG2
AT4G18470	SNI1
AT4G27910	SDG16
AT4G29730	NFC5
AT5G14530	AT5G14530
AT5G42400	SDG25
AT5G53430	SDG29
AT5G66240	AT5G66240
