# Supplementary material for: Multiome in the Same Cell Reveals the Impact of Osmotic Stress on Arabidopsis Root Tip Development at Single‐Cell Level
Source: Adv Sci (Weinh). 2024 Apr 18;11(24):2308384. doi: 10.1002/advs.202308384 (PMC11199978; doi:10.1002/advs.202308384)
Supplement: Supplementary file 10 — Supplemental Table 9 [file ADVS-11-2308384-s005.xlsx]

## Sheet: Sheet1
List of Differentially Expressed Genes Between Control and Stress for H3K4me3
PeakID	seqnames	start	end	width	strand	Conc	Conc_Treatment	Conc_NonTreatment	Fold	p.value	FDR	Treat1	Treat2	CK1	CK2
13163	5	4690719	4691119	401	*	8.66353	7.70924	9.23293	-1.52369	4.19974e-32	6.77124e-28	219.82	198.73	609.85	593.58
4476	2	3493159	3493559	401	*	7.63417	6.17832	8.34386	-2.16555	5.08419e-31	4.09862e-27	84.89	59.95	337.4	312.41
11327	4	12886583	12886983	401	*	7.81541	6.61464	8.46153	-1.84689	2.20375e-28	1.18437e-24	98.29	97.7	377	328.03
16076	Mt	119138	119538	401	*	7.41747	6.04593	8.10768	-2.06175	2.32581e-25	9.37476e-22	77.74	54.4	277.2	274.47
16072	Mt	41923	42323	401	*	10.3307	9.04452	10.9997	-1.95522	5.8175e-25	1.87591e-21	635.32	420.77	2013.28	2081.99
13454	5	6412508	6412908	401	*	8.3665	8.9717	7.30402	1.66768	2.13541e-24	5.73821e-21	483.42	520.69	182.16	133.89
16101	Pt	20867	21267	401	*	10.2344	9.04726	10.8767	-1.82949	4.35284e-24	1.00258e-20	636.21	421.88	1903.99	1856.61
1373	1	7906222	7906622	401	*	8.22781	8.82772	7.18199	1.64573	1.34531e-23	2.71131e-20	464.65	444.09	152.07	138.35
13070	5	4218761	4219161	401	*	8.66984	9.21403	7.78567	1.42836	4.07269e-23	7.296e-20	616.56	571.21	236.02	205.3
11944	4	16451876	16452276	401	*	7.72073	8.42655	6.28216	2.14439	2.47375e-22	3.98843e-19	298.45	389.69	88.7	66.95
5428	2	12363409	12363809	401	*	7.98147	7.06939	8.53589	-1.4665	1.65237e-21	2.42192e-18	137.61	131.01	378.58	363.73
8719	3	16379632	16380032	401	*	7.01015	7.81641	5.0178	2.79862	5.15671e-21	6.92847e-18	233.22	217.6	38.02	26.78
15928	5	26266044	26266444	401	*	8.47707	9.02178	7.59147	1.43031	6.57679e-21	8.15673e-18	547.75	491.83	202.75	182.98
16075	Mt	92202	92602	401	*	6.95855	5.46192	7.67718	-2.21526	8.8074e-21	1.0143e-17	55.4	32.75	199.59	209.76
5202	2	10834604	10835004	401	*	9.08511	9.57414	8.3397	1.23444	3.3839e-20	3.47679e-17	695.19	829.33	331.06	316.87
1065	1	5977272	5977672	401	*	7.65819	8.31223	6.42858	1.88365	3.45026e-20	3.47679e-17	294.87	340.84	80.78	91.49
4474	2	3478140	3478540	401	*	7.40247	6.21887	8.04379	-1.82492	4.56149e-20	4.32617e-17	88.46	60.51	275.62	252.16
6384	2	18186861	18187261	401	*	8.33671	7.5678	8.83561	-1.26782	1.24734e-19	1.11727e-16	200.16	179.3	445.11	468.62
7389	3	3853648	3854048	401	*	9.01391	8.39799	9.44418	-1.04619	3.11016e-19	2.63922e-16	344.91	329.74	696.97	696.23
12634	5	1741891	1742291	401	*	8.05457	7.20544	8.58552	-1.38008	2.0004e-18	1.61262e-15	160.84	134.34	353.24	415.06
6146	2	16845004	16845404	401	*	8.41111	7.68334	8.89258	-1.20924	9.79991e-18	7.524e-15	200.16	210.94	524.31	426.22
13304	5	5493972	5494372	401	*	8.07667	7.29118	8.58241	-1.29123	1.14545e-17	8.3946e-15	157.27	155.99	362.74	403.9
16096	Mt	364310	364710	401	*	10.4645	9.30619	11.0986	-1.79246	2.87171e-17	2.01307e-14	776.5	489.61	2241.38	2144.47
4469	2	3337885	3338285	401	*	6.82381	5.44162	7.51657	-2.07495	4.53847e-17	3.0489e-14	53.61	33.31	163.15	203.07
5798	2	14739680	14740080	401	*	8.23941	8.7479	7.44715	1.30075	7.3912e-17	4.76673e-14	435.16	424.66	161.57	187.45
12106	4	17423156	17423556	401	*	7.59731	8.19984	6.54328	1.65655	1.09337e-16	6.78018e-14	292.19	295.87	95.04	91.49
14227	5	15641583	15641983	401	*	7.41751	8.05939	6.23189	1.8275	1.28212e-16	7.65615e-14	285.94	247.58	74.45	75.87
16085	Mt	246930	247330	401	*	6.87284	5.58747	7.54163	-1.95415	3.31234e-16	1.90732e-13	58.97	37.19	207.51	165.13
3978	1	29338528	29338928	401	*	8.57267	7.94159	9.01023	-1.06865	6.10349e-16	3.39333e-13	234.11	257.57	506.89	524.4
5775	2	14573170	14573570	401	*	7.73312	8.29948	6.78752	1.51196	7.10227e-16	3.72461e-13	306.49	323.63	98.21	122.73
16109	Pt	54900	55300	401	*	10.4858	9.38858	11.1018	-1.71321	7.16138e-16	3.72461e-13	817.61	522.91	2239.8	2155.63
14207	5	15501804	15502204	401	*	7.75427	8.31303	6.83015	1.48288	1.02973e-15	5.18822e-13	316.32	319.74	109.3	118.27
6064	2	16339765	16340165	401	*	9.20627	8.69945	9.58059	-0.881137	6.62371e-15	3.23619e-12	421.76	409.67	779.34	752.02
13176	5	4756060	4756460	401	*	8.70721	9.14707	8.07127	1.0758	7.3531e-15	3.48688e-12	538.82	595.08	283.54	254.39
6203	2	17170226	17170626	401	*	7.27835	7.90146	6.15743	1.74404	7.98616e-15	3.67888e-12	243.94	234.26	60.19	82.57
13661	5	7669164	7669564	401	*	7.97893	7.25947	8.45679	-1.19732	8.69192e-15	3.89277e-12	151.01	155.43	338.98	363.73
3880	1	28765592	28765992	401	*	7.97388	8.50598	7.12176	1.38422	1.16904e-14	5.09418e-12	369.04	358.05	164.74	113.81
9787	3	22895332	22895732	401	*	9.05739	8.53447	9.44037	-0.905898	1.24708e-14	5.29122e-12	361.89	379.7	673.21	716.31
5167	2	10584583	10584983	401	*	6.75185	7.46961	5.25926	2.21035	1.55332e-14	6.4216e-12	184.07	170.42	36.43	40.17
6361	2	18088386	18088786	401	*	6.76335	7.48763	5.24019	2.24744	1.64868e-14	6.64542e-12	167.99	190.96	44.35	31.24
16108	Pt	51474	51874	401	*	10.5177	9.47838	11.1156	-1.63721	1.73489e-14	6.68371e-12	863.18	563.44	2163.77	2273.9
11507	4	13873745	13874145	401	*	8.66045	9.09051	8.04496	1.04555	1.74109e-14	6.68371e-12	526.31	563.99	258.19	270.01
1627	1	9621332	9621732	401	*	8.28385	7.64213	8.72645	-1.08432	1.88988e-14	7.08617e-12	213.56	185.96	438.77	408.36
9606	3	21862595	21862995	401	*	7.70578	8.25139	6.81778	1.43361	1.96401e-14	7.19676e-12	304.7	304.76	114.05	111.58
12623	5	1672281	1672681	401	*	9.19714	9.61018	8.61617	0.994008	2.31484e-14	8.29383e-12	719.31	843.77	416.6	368.2
4472	2	3398702	3399102	401	*	6.74743	5.57216	7.38638	-1.81422	3.06708e-14	1.07501e-11	56.29	38.86	169.49	165.13
4598	2	6761500	6761900	401	*	8.34127	8.81715	7.62634	1.19081	4.22238e-14	1.44846e-11	469.12	432.99	223.35	171.83
6041	2	16200858	16201258	401	*	8.36931	8.82102	7.70806	1.11296	4.5402e-14	1.52503e-11	447.67	456.86	210.67	207.53
6219	2	17267734	17268134	401	*	9.61255	9.12455	9.97655	-0.852002	5.99685e-14	1.97321e-11	554.01	562.33	977.34	1037.65
13746	5	8144827	8145227	401	*	7.55654	8.13964	6.56212	1.57752	7.09098e-14	2.28656e-11	302.02	262.01	110.88	78.1
16107	Pt	40619	41019	401	*	10.6006	9.51095	11.2142	-1.70326	7.24143e-14	2.28929e-11	889.09	570.1	2372.86	2378.78
15042	5	21039881	21040281	401	*	8.13317	7.47988	8.58119	-1.10131	7.85549e-14	2.43566e-11	180.5	176.53	364.32	401.67
8828	3	17385212	17385612	401	*	9.31473	8.80001	9.69333	-0.893322	2.05505e-13	6.25161e-11	487.88	403.57	807.85	847.97
8757	3	16790025	16790425	401	*	7.91111	8.41082	7.14027	1.27055	2.82603e-13	8.4378e-11	331.51	349.16	150.48	131.66
16105	Pt	38364	38764	401	*	10.5745	9.47527	11.1911	-1.71582	2.91662e-13	8.54995e-11	887.3	536.24	2219.21	2456.88
15166	5	21888052	21888452	401	*	7.59025	6.82281	8.08854	-1.26572	3.18628e-13	9.11517e-11	117.06	109.36	267.7	276.71
13128	5	4525561	4525961	401	*	7.89566	8.39001	7.13766	1.25235	3.22251e-13	9.11517e-11	335.08	335.84	129.89	151.74
5273	2	11283719	11284119	401	*	8.55022	8.97721	7.94104	1.03618	4.20377e-13	1.16858e-10	495.03	512.92	266.11	225.38
14434	5	17024798	17025198	401	*	8.00237	8.492	7.25555	1.23645	4.78557e-13	1.29518e-10	347.59	372.48	169.49	136.12
15502	5	23833983	23834383	401	*	7.4164	7.97826	6.48358	1.49468	4.81989e-13	1.29518e-10	252.88	251.46	80.78	98.19
8071	3	7879535	7879935	401	*	6.94176	7.61907	5.62287	1.9962	6.0332e-13	1.59464e-10	230.54	162.65	42.77	55.79
8423	3	10190004	10190404	401	*	7.86919	8.35926	7.12134	1.23792	8.8381e-13	2.2775e-10	327.04	329.74	126.72	151.74
1422	1	8183253	8183653	401	*	8.55329	7.98872	8.95802	-0.969308	8.89923e-13	2.2775e-10	253.77	254.24	454.61	540.02
12156	4	17691706	17692106	401	*	8.77275	8.25564	9.15263	-0.89699	1.02618e-12	2.58517e-10	327.04	284.22	578.17	560.11
6721	3	312401	312801	401	*	7.39142	7.96128	6.43582	1.52545	1.39342e-12	3.45632e-10	231.43	267.01	95.04	78.1
300	1	1704409	1704809	401	*	7.1453	7.75963	6.0534	1.70624	1.44027e-12	3.51841e-10	238.58	194.84	68.11	64.71
4465	2	3291791	3292191	401	*	5.72649	4.06764	6.47779	-2.41015	1.52771e-12	3.6763e-10	19.66	13.88	93.46	84.8
9424	3	20863978	20864378	401	*	8.27663	7.70063	8.68717	-0.986544	1.59573e-12	3.78351e-10	211.77	204.28	407.09	417.29
13636	5	7496526	7496926	401	*	6.78963	7.44863	5.54158	1.90705	1.69675e-12	3.9213e-10	182.29	167.09	39.6	53.56
16089	Mt	289804	290204	401	*	9.54953	8.2843	10.2131	-1.92877	1.70248e-12	3.9213e-10	372.61	250.91	1180.09	1193.85
6333	2	17934422	17934822	401	*	8.15329	7.55746	8.57372	-1.01626	1.83644e-12	4.17027e-10	193.01	183.74	384.92	377.12
11260	4	12503855	12504255	401	*	8.8049	8.30684	9.17445	-0.867606	1.95318e-12	4.37377e-10	325.26	308.09	557.57	598.04
2644	1	20463234	20463634	401	*	6.71829	7.38555	5.43881	1.94674	2.91058e-12	6.4284e-10	170.67	163.76	44.35	42.4
6564	2	19133124	19133524	401	*	8.42726	7.88924	8.81824	-0.928999	3.73289e-12	8.13315e-10	237.69	236.48	460.95	441.84
16094	Mt	361271	361671	401	*	10.636	9.54303	11.2507	-1.70769	4.22654e-12	9.08593e-10	934.66	557.33	2320.58	2552.84
11133	4	11585188	11585588	401	*	8.66512	9.05754	8.12434	0.933209	4.8512e-12	1.02916e-09	547.75	517.92	272.45	285.63
11509	4	13878715	13879115	401	*	8.83503	9.21945	8.30942	0.910033	5.37384e-12	1.12523e-09	584.39	607.85	342.15	292.33
4473	2	3412580	3412980	401	*	8.05858	6.7252	8.73951	-2.01431	5.88788e-12	1.21706e-09	127.78	83.82	430.85	423.99
8749	3	16703145	16703545	401	*	7.77588	8.27966	6.99516	1.2845	6.46477e-12	1.31939e-09	335.08	286.44	134.64	120.5
2998	1	23113127	23113527	401	*	8.9134	9.28772	8.40658	0.881138	6.70227e-12	1.35076e-09	609.41	640.6	359.57	319.1
3772	1	28149721	28150121	401	*	9.51287	9.89329	8.99475	0.898535	6.79139e-12	1.35182e-09	857.82	1044.16	533.81	486.47
4507	2	5008001	5008401	401	*	9.20628	8.75643	9.54869	-0.792261	7.43739e-12	1.46235e-09	453.03	411.89	730.23	767.64
2480	1	19414441	19414841	401	*	7.61873	6.91197	8.09102	-1.17905	8.16841e-12	1.58674e-09	117.06	123.79	270.87	274.47
6003	2	16011880	16012280	401	*	7.10692	7.69258	6.10484	1.58774	8.8502e-12	1.69871e-09	214.45	199.28	61.78	75.87
9365	3	20526860	20527260	401	*	7.75074	7.05991	8.21593	-1.15603	1.0143e-11	1.92263e-09	140.29	126.57	335.81	258.85
8494	3	10877271	10877671	401	*	9.36108	8.88298	9.71955	-0.836569	1.02553e-11	1.92263e-09	512.9	431.32	793.59	892.6
13689	5	7859156	7859556	401	*	8.09295	7.48457	8.51955	-1.03497	1.08492e-11	2.0106e-09	189.43	168.75	338.98	394.98
5578	2	13373451	13373851	401	*	9.28166	8.83478	9.62236	-0.787588	1.30574e-11	2.38921e-09	485.2	427.99	773	803.34
1678	1	9973524	9973924	401	*	8.55124	8.02573	8.93561	-0.909887	1.31886e-11	2.38921e-09	251.98	269.23	459.36	519.94
3158	1	24118113	24118513	401	*	7.80214	8.28196	7.07817	1.20378	1.87256e-11	3.35458e-09	296.66	325.85	114.05	156.21
16095	Mt	362415	362815	401	*	10.6897	9.59728	11.3042	-1.70689	2.06252e-11	3.65429e-09	971.3	577.87	2471.06	2586.31
14738	5	19046314	19046714	401	*	9.13922	8.70826	9.47063	-0.762366	2.25964e-11	3.96003e-09	419.08	417.44	704.89	714.08
6581	2	19229165	19229565	401	*	8.79181	8.29293	9.1618	-0.868876	2.4779e-11	4.29583e-09	293.09	334.18	538.57	606.97
9101	3	19089057	19089457	401	*	8.75046	9.13711	8.22064	0.916473	2.67068e-11	4.58079e-09	570.98	555.11	331.06	265.55
14435	5	17033358	17033758	401	*	8.3373	8.75066	7.75569	0.994973	2.82437e-11	4.7934e-09	451.25	410.23	209.09	223.15
12129	4	17530096	17530496	401	*	8.75752	8.29118	9.10937	-0.818192	2.92582e-11	4.91385e-09	314.53	311.97	551.24	553.41
1508	1	8842130	8842530	401	*	8.54624	8.04508	8.91748	-0.872398	3.10751e-11	5.1652e-09	277.9	250.35	478.37	488.7
1668	1	9913159	9913559	401	*	8.57411	8.08293	8.93987	-0.856939	3.37935e-11	5.54238e-09	268.07	274.22	506.89	475.31
12170	4	17797538	17797938	401	*	8.42339	8.83334	7.84854	0.984807	3.40319e-11	5.54238e-09	463.76	448.53	253.44	207.53
540	1	3053474	3053874	401	*	8.98639	8.53679	9.32866	-0.791878	3.47707e-11	5.60609e-09	375.29	367.48	609.85	676.15
4471	2	3396859	3397259	401	*	8.11583	6.85994	8.77691	-1.91697	3.73925e-11	5.9691e-09	138.5	93.81	408.68	468.62
13434	5	6290947	6291347	401	*	8.96466	9.31545	8.50019	0.81526	7.29288e-11	1.15278e-08	619.24	655.03	373.83	350.35
16073	Mt	43075	43475	401	*	9.78529	8.46516	10.4629	-1.99776	7.40194e-11	1.15866e-08	429.8	277	1381.26	1441.55
13109	5	4438281	4438681	401	*	8.43966	8.84122	7.88127	0.959952	7.69504e-11	1.19295e-08	427.12	490.16	243.94	227.61
10024	4	830506	830906	401	*	8.60173	8.98093	8.08587	0.895062	7.99074e-11	1.227e-08	484.31	526.24	275.62	267.78
16123	Pt	127851	128251	401	*	8.54573	7.20762	9.22782	-2.0202	8.13939e-11	1.23803e-08	179.61	116.02	576.58	622.59
8831	3	17439679	17440079	401	*	5.89365	6.69546	3.93188	2.76358	8.68909e-11	1.30929e-08	92.93	114.35	12.67	17.85
9213	3	19720009	19720409	401	*	7.50371	8.01648	6.70086	1.31561	8.94883e-11	1.33594e-08	251.98	265.9	118.8	89.26
11408	4	13317333	13317733	401	*	7.66731	6.99079	8.12604	-1.13525	9.08141e-11	1.3433e-08	132.25	122.12	319.97	238.77
15842	5	25784072	25784472	401	*	8.27773	7.73981	8.66866	-0.928854	9.56169e-11	1.40148e-08	233.22	194.29	405.51	408.36
6601	2	19319482	19319882	401	*	8.00158	7.41114	8.41935	-1.00822	1.24486e-10	1.80819e-08	168.88	171.53	312.05	372.66
2464	1	19199493	19199893	401	*	8.89255	9.24288	8.4289	0.813988	1.27811e-10	1.83991e-08	618.34	593.41	350.07	339.19
8543	3	11383332	11383732	401	*	8.54983	8.93034	8.03154	0.898801	1.3099e-10	1.86898e-08	490.56	485.17	275.62	247.7
4479	2	3514591	3514991	401	*	7.44682	6.74783	7.91567	-1.16784	1.34878e-10	1.90758e-08	111.69	103.25	259.78	223.15
11176	4	11895565	11895965	401	*	9.24518	9.59208	8.78754	0.804543	1.38023e-10	1.93508e-08	710.38	833.22	441.94	441.84
4470	2	3377962	3378362	401	*	8.78683	7.38356	9.48455	-2.10099	1.40125e-10	1.94761e-08	204.62	129.34	747.66	685.07
5038	2	9684558	9684958	401	*	8.68025	9.04813	8.1852	0.862926	1.43193e-10	1.96051e-08	539.71	519.03	300.96	281.17
1877	1	11476027	11476427	401	*	8.16305	8.57409	7.58606	0.98803	1.43484e-10	1.96051e-08	379.76	382.47	178.99	205.3
14226	5	15634372	15634772	401	*	7.62961	8.11315	6.89703	1.21612	1.68313e-10	2.28044e-08	293.98	259.79	115.63	122.73
16097	Mt	365509	365909	401	*	10.0399	8.81092	10.6937	-1.88279	1.69882e-10	2.28251e-08	542.39	355.83	1679.06	1633.46
3511	1	26654944	26655344	401	*	7.62203	8.11001	6.87908	1.23093	1.72192e-10	2.29442e-08	260.03	292.54	128.31	107.11
298	1	1695818	1696218	401	*	6.46822	7.14476	5.1524	1.99236	1.76184e-10	2.32837e-08	133.14	149.88	44.35	26.78
16077	Mt	162493	162893	401	*	8.28509	6.91972	8.97382	-2.0541	1.81659e-10	2.38121e-08	148.33	93.81	487.88	517.71
7334	3	3556548	3556948	401	*	8.97213	9.31089	8.52859	0.782303	1.88026e-10	2.44479e-08	633.53	636.71	365.91	372.66
7961	3	7105665	7106065	401	*	8.68739	9.0509	8.20028	0.850614	2.02123e-10	2.60706e-08	508.44	552.33	291.46	296.79
4404	2	1875231	1875631	401	*	7.5295	8.01987	6.78094	1.23893	2.12104e-10	2.71409e-08	269.85	249.24	106.13	113.81
2700	1	20821343	20821743	401	*	7.33844	7.85708	6.52084	1.33624	2.1832e-10	2.762e-08	235.01	228.71	96.62	87.03
11228	4	12307309	12307709	401	*	6.47936	7.14738	5.19696	1.95042	2.19275e-10	2.762e-08	144.76	138.78	44.35	29.01
16116	Pt	82365	82765	401	*	9.68402	8.48634	10.3293	-1.84294	2.22379e-10	2.7794e-08	432.48	284.77	1298.89	1274.19
3754	1	28047962	28048362	401	*	8.75936	8.28915	9.1134	-0.824245	2.34141e-10	2.90389e-08	297.56	328.07	516.39	591.35
13453	5	6408733	6409133	401	*	7.9299	8.36466	7.30465	1.06001	2.47223e-10	3.04273e-08	330.62	328.63	159.99	156.21
13225	5	5072115	5072515	401	*	9.59079	9.17699	9.91198	-0.734996	2.76346e-10	3.3754e-08	594.22	563.44	909.23	1017.56
5405	2	12200514	12200914	401	*	8.77795	8.31044	9.13046	-0.820023	2.85808e-10	3.44627e-08	348.49	286.44	549.65	571.26
9810	3	23028095	23028495	401	*	6.99511	6.17467	7.51488	-1.34021	2.86424e-10	3.44627e-08	79.53	64.95	180.58	185.21
14583	5	17937751	17938151	401	*	7.96043	7.37046	8.37796	-1.0075	2.94021e-10	3.49153e-08	164.41	166.53	299.38	365.97
1948	1	12026974	12027374	401	*	7.38457	6.64814	7.86976	-1.22163	2.94516e-10	3.49153e-08	88.46	112.13	231.27	236.54
5226	2	11000367	11000767	401	*	8.30653	7.77666	8.69321	-0.916549	3.23177e-10	3.80335e-08	244.84	193.73	415.01	412.83
2576	1	20048639	20049039	401	*	7.03176	7.58936	6.11088	1.47848	3.3921e-10	3.9631e-08	190.33	194.84	71.28	66.95
15504	5	23845071	23845471	401	*	7.28379	7.81129	6.44361	1.36769	3.52463e-10	4.08831e-08	226.07	223.15	98.21	75.87
274	1	1537334	1537734	401	*	7.13077	7.68063	6.23122	1.44941	3.658e-10	4.21271e-08	201.05	209.28	85.54	64.71
14334	5	16415028	16415428	401	*	7.52346	6.85084	7.98041	-1.12957	3.78151e-10	4.32406e-08	117.06	113.8	232.85	272.24
6039	2	16197273	16197673	401	*	7.65867	8.13326	6.94669	1.18657	3.82323e-10	4.34099e-08	257.34	304.2	106.13	140.58
16083	Mt	209552	209952	401	*	9.67103	8.41894	10.3311	-1.91215	3.91856e-10	4.41811e-08	416.4	268.12	1290.97	1285.34
2146	1	16837851	16838251	401	*	7.91807	8.36818	7.26029	1.10789	3.98696e-10	4.46401e-08	358.32	302.54	161.57	145.05
7945	3	7016472	7016872	401	*	7.70694	8.16634	7.02895	1.13738	4.4076e-10	4.88833e-08	281.47	293.1	136.23	124.96
3015	1	23261466	23261866	401	*	8.78199	9.13682	8.31039	0.826426	4.42658e-10	4.88833e-08	587.96	537.9	324.72	310.18
9378	3	20587585	20587985	401	*	7.85781	7.26157	8.27846	-1.01689	4.54905e-10	4.98941e-08	169.78	137.11	304.13	316.87
5608	2	13569856	13570256	401	*	7.67767	7.04785	8.11462	-1.06677	4.72787e-10	5.1505e-08	140.29	124.34	259.78	294.56
5867	2	15127275	15127675	401	*	6.63385	7.25001	5.53602	1.71399	5.14731e-10	5.5698e-08	150.12	154.32	45.94	46.86
12433	5	642193	642593	401	*	9.28116	8.87946	9.59503	-0.715563	6.53883e-10	7.02837e-08	499.5	442.42	763.5	783.26
16086	Mt	283674	284074	401	*	9.59807	8.34524	10.2583	-1.9131	7.13173e-10	7.61489e-08	396.74	253.69	1213.36	1236.25
4248	2	539976	540376	401	*	7.8082	7.20226	8.23361	-1.03135	7.61173e-10	8.07395e-08	163.52	131.01	285.12	316.87
16088	Mt	287806	288206	401	*	10.2066	8.93293	10.8724	-1.93947	9.68686e-10	1.02079e-07	597.79	379.7	1877.06	1872.23
16122	Pt	122846	123246	401	*	9.81931	8.68395	10.4467	-1.76276	9.76136e-10	1.02196e-07	495.03	327.52	1376.51	1414.77
11888	4	16143744	16144144	401	*	7.15475	7.67749	6.3268	1.35069	1.00681e-09	1.04727e-07	200.16	209.28	71.28	89.26
3615	1	27265124	27265524	401	*	8.28297	7.79248	8.64835	-0.855875	1.11871e-09	1.14712e-07	218.03	225.37	389.67	412.83
11614	4	14544535	14544935	401	*	8.15841	8.56682	7.58662	0.980198	1.11896e-09	1.14712e-07	352.06	406.34	205.92	178.52
11134	4	11591599	11591999	401	*	9.13719	9.45477	8.72938	0.725385	1.12414e-09	1.14712e-07	686.25	717.2	418.18	430.68
16121	Pt	121528	121928	401	*	9.81579	8.66863	10.4466	-1.77802	1.15012e-09	1.16625e-07	489.67	324.18	1447.79	1343.36
3910	1	28946751	28947151	401	*	8.13033	7.61484	8.50933	-0.894489	1.16562e-09	1.17458e-07	205.52	186.52	351.65	377.12
3295	1	25243797	25244197	401	*	8.20991	7.71213	8.57929	-0.867163	1.19137e-09	1.19308e-07	211.77	207.61	372.24	392.74
10991	4	10521258	10521658	401	*	7.52199	7.99029	6.8242	1.1661	1.27048e-09	1.26445e-07	253.77	254.8	106.13	120.5
9941	4	303773	304173	401	*	7.59008	8.05294	6.90443	1.14851	1.28106e-09	1.26715e-07	259.13	272	123.55	116.04
10311	4	5792132	5792532	401	*	9.02025	8.61529	9.33609	-0.720802	1.34349e-09	1.3208e-07	414.61	369.7	670.04	622.59
14061	5	13855862	13856262	401	*	7.75934	7.18424	8.16941	-0.985172	1.42999e-09	1.39732e-07	146.54	144.33	294.63	281.17
10704	4	8680136	8680536	401	*	7.60574	8.06615	6.92551	1.14064	1.44701e-09	1.4002e-07	277.9	258.13	120.39	122.73
9441	3	20939253	20939653	401	*	8.60828	8.16746	8.94546	-0.778002	1.45031e-09	1.4002e-07	300.24	274.78	508.47	477.54
16084	Mt	232926	233326	401	*	7.69153	6.36169	8.37158	-2.00988	1.52278e-09	1.46141e-07	100.08	64.39	361.16	301.25
11634	4	14657589	14657989	401	*	9.30308	9.62545	8.88731	0.738146	1.55058e-09	1.47799e-07	735.4	844.32	467.28	479.77
6632	2	19492787	19493187	401	*	8.28377	7.79749	8.64681	-0.849322	1.55838e-09	1.47799e-07	216.24	228.71	424.52	377.12
5037	2	9677740	9678140	401	*	7.18737	7.72415	6.32295	1.4012	1.6161e-09	1.52377e-07	185.86	237.03	88.7	71.41
10988	4	10499012	10499412	401	*	8.40168	8.77066	7.90464	0.866019	1.65829e-09	1.55445e-07	419.97	453.53	236.02	243.23
8352	3	9776633	9777033	401	*	6.99785	6.20213	7.50775	-1.30562	1.67852e-09	1.56432e-07	79.53	67.72	163.15	200.84
1971	1	12188769	12189169	401	*	8.02839	8.43721	7.45577	0.981435	1.6913e-09	1.56717e-07	352.96	340.28	183.75	167.36
10025	4	834371	834771	401	*	8.54146	8.90851	8.04792	0.860591	1.72004e-09	1.58469e-07	491.46	469.62	288.29	241
10453	4	6994231	6994631	401	*	8.25389	8.63675	7.73121	0.905537	1.83642e-09	1.68231e-07	411.93	384.14	199.59	225.38
16078	Mt	183104	183504	401	*	9.53429	8.33605	10.1797	-1.84365	2.12815e-09	1.93854e-07	393.17	253.13	1192.76	1126.91
14172	5	15200887	15201287	401	*	6.96427	7.51201	6.0705	1.44151	2.20105e-09	1.99368e-07	188.54	176.53	69.7	64.71
16090	Mt	297828	298228	401	*	8.8518	7.52908	9.53007	-2.00098	2.21676e-09	1.9967e-07	227.86	141.55	744.49	734.16
15128	5	21634104	21634504	401	*	10.3499	9.79394	10.7502	-0.956287	2.24137e-09	2.00764e-07	967.72	807.69	1775.68	1669.16
4547	2	5936121	5936521	401	*	8.60513	8.97207	8.11182	0.860249	2.30724e-09	2.05523e-07	544.18	460.19	278.79	274.47
4777	2	8078891	8079291	401	*	7.41117	7.89553	6.67669	1.21884	2.36307e-09	2.0934e-07	231.43	244.8	110.88	93.72
16067	Mt	1428	1828	401	*	10.2027	9.05471	10.8337	-1.77903	2.39327e-09	2.10856e-07	643.36	420.22	1824.79	1825.37
917	1	5189430	5189830	401	*	7.83271	7.2806	8.23103	-0.950427	2.69277e-09	2.35954e-07	164.41	146.55	304.13	296.79
13117	5	4473803	4474203	401	*	8.93594	9.2684	8.50318	0.765218	2.77521e-09	2.41863e-07	577.24	656.14	337.4	388.28
12205	4	17995101	17995501	401	*	8.75166	9.09985	8.29177	0.808073	2.86827e-09	2.4863e-07	503.97	593.41	300.96	325.8
3005	1	23199866	23200266	401	*	8.69508	9.03627	8.24734	0.78893	3.04123e-09	2.62213e-07	538.82	511.26	281.95	325.8
5373	2	11943360	11943760	401	*	7.35862	6.66489	7.82512	-1.16023	3.10046e-09	2.65897e-07	90.25	112.69	217.01	236.54
9230	3	19827109	19827509	401	*	7.36215	7.85283	6.61285	1.23997	3.17902e-09	2.71192e-07	210.88	251.46	99.79	95.95
16118	Pt	111547	111947	401	*	9.28606	8.02163	9.9494	-1.92777	3.2359e-09	2.74591e-07	319.89	199.84	971	1006.41
10513	4	7352765	7353165	401	*	9.40512	9.00884	9.71567	-0.706834	3.38781e-09	2.85977e-07	554.01	476.28	804.68	876.98
6383	2	18185082	18185482	401	*	7.43714	6.79547	7.87971	-1.08425	3.4371e-09	2.88627e-07	111.69	110.47	223.35	247.7
10816	4	9385068	9385468	401	*	7.97044	8.38286	7.39071	0.992144	3.48706e-09	2.91305e-07	355.64	311.97	161.57	174.06
1524	1	8938594	8938994	401	*	7.18077	7.68837	6.39071	1.29765	4.17491e-09	3.46969e-07	217.13	195.4	80.78	87.03
9229	3	19825163	19825563	401	*	8.6328	8.97341	8.18609	0.787319	4.27378e-09	3.53365e-07	496.82	508.48	294.63	287.86
8894	3	17792599	17792999	401	*	7.47847	6.85759	7.91113	-1.05354	4.51691e-09	3.71562e-07	112.59	119.35	247.11	234.31
14099	5	14302686	14303086	401	*	9.10242	8.70725	9.4123	-0.705042	4.63786e-09	3.79574e-07	451.25	384.69	673.21	689.53
4478	2	3500657	3501057	401	*	7.22341	5.83149	7.91846	-2.08697	5.49113e-09	4.47139e-07	70.59	43.3	262.95	220.92
1638	1	9675890	9676290	401	*	9.59807	9.22711	9.89289	-0.665777	5.89873e-09	4.77916e-07	624.6	573.98	932.99	968.47
13550	5	6937961	6938361	401	*	9.1367	8.73229	9.45221	-0.719912	6.1199e-09	4.93356e-07	466.44	384.14	677.96	723.01
6040	2	16198303	16198703	401	*	7.86689	8.28315	7.27948	1.00367	6.19126e-09	4.96625e-07	308.28	314.75	167.91	142.82
16120	Pt	120149	120549	401	*	9.77744	8.60403	10.4159	-1.81183	6.38524e-09	5.0965e-07	471.8	306.42	1286.22	1446.01
13782	5	8418544	8418944	401	*	9.8179	9.43897	10.1177	-0.678755	6.52747e-09	5.18435e-07	710.38	677.79	1142.08	1080.05
4236	2	432215	432615	401	*	7.69736	7.1225	8.10732	-0.984817	6.64034e-09	5.24815e-07	151.01	127.68	299.38	252.16
16069	Mt	9825	10225	401	*	10.767	9.78138	11.3472	-1.56578	7.54147e-09	5.93127e-07	1104.44	655.59	2478.98	2731.36
14279	5	16081443	16081843	401	*	7.34832	7.83424	6.61021	1.22403	7.63044e-09	5.97211e-07	242.15	214.27	106.13	89.26
2999	1	23128616	23129016	401	*	8.79716	8.3966	9.11032	-0.713721	7.71706e-09	6.01073e-07	347.59	326.4	587.67	517.71
12707	5	2132320	2132720	401	*	8.95538	9.26731	8.55686	0.710449	7.81778e-09	6.04454e-07	624.6	607.85	373.83	379.36
6989	3	1763811	1764211	401	*	8.99919	8.61544	9.30201	-0.686571	7.83545e-09	6.04454e-07	391.38	393.02	601.93	660.52
3622	1	27308461	27308861	401	*	7.9364	8.3423	7.36954	0.972764	8.13022e-09	6.24207e-07	324.36	324.74	178.99	151.74
16115	Pt	78404	78804	401	*	10.1603	9.0248	10.7877	-1.76292	8.35576e-09	6.38483e-07	632.64	409.12	1799.44	1736.11
12860	5	3051977	3052377	401	*	9.31847	8.93491	9.62117	-0.686253	8.70535e-09	6.62059e-07	507.54	471.29	727.06	847.97
6021	2	16110547	16110947	401	*	7.96897	8.37158	7.40854	0.963038	9.41927e-09	7.09747e-07	303.81	358.6	156.82	182.98
1682	1	10013904	10014304	401	*	7.38141	7.86175	6.65625	1.2055	9.44294e-09	7.09747e-07	244.84	220.38	112.47	89.26
14117	5	14731283	14731683	401	*	7.69693	8.13134	7.07242	1.05892	9.4865e-09	7.09747e-07	299.34	261.46	133.06	136.12
4475	2	3486411	3486811	401	*	8.4578	7.2362	9.10966	-1.87346	9.50849e-09	7.09747e-07	184.97	116.57	567.08	537.79
12363	5	287411	287811	401	*	8.21202	7.74642	8.56346	-0.817045	9.96668e-09	7.4052e-07	209.09	220.38	381.75	374.89
4676	2	7428650	7429050	401	*	6.97259	7.50348	6.12362	1.37986	1.08752e-08	8.04315e-07	181.39	181.52	79.2	60.25
16068	Mt	3362	3762	401	*	10.0348	8.82808	10.6825	-1.85446	1.09717e-08	8.05153e-07	557.58	351.38	1686.98	1599.99
7999	3	7345286	7345686	401	*	8.01065	8.39953	7.47662	0.922908	1.09864e-08	8.05153e-07	335.08	340.28	182.16	174.06
16070	Mt	10961	11361	401	*	10.9028	9.82167	11.5138	-1.69214	1.15292e-08	8.36833e-07	1123.2	686.67	2867.07	2981.29
11177	4	11901878	11902278	401	*	6.69544	7.27759	5.70383	1.57376	1.15428e-08	8.36833e-07	130.46	179.86	50.69	53.56
6835	3	929553	929953	401	*	7.74608	8.16331	7.15673	1.00658	1.15744e-08	8.36833e-07	284.15	289.21	142.56	142.82
13868	5	9174281	9174681	401	*	7.66075	8.08839	7.05025	1.03814	1.16466e-08	8.38297e-07	277.9	266.45	126.72	138.35
10293	4	5600207	5600607	401	*	7.04518	6.29423	7.53656	-1.24233	1.19393e-08	8.55546e-07	87.57	69.39	161.57	209.76
9589	3	21766341	21766741	401	*	8.53995	8.87743	8.09861	0.77882	1.20157e-08	8.57206e-07	463.76	476.84	269.28	278.94
6381	2	18172964	18173364	401	*	6.91927	7.45008	6.0705	1.37959	1.20837e-08	8.58262e-07	167.1	182.63	69.7	64.71
1372	1	7897162	7897562	401	*	9.54851	9.84054	9.18198	0.658564	1.33281e-08	9.42495e-07	931.09	902.61	559.16	602.51
9638	3	22044094	22044494	401	*	8.29293	7.81247	8.65273	-0.840263	1.34107e-08	9.44193e-07	231.43	218.16	356.4	448.53
12130	4	17531026	17531426	401	*	7.7172	7.17224	8.11182	-0.93958	1.36801e-08	9.589e-07	151.91	136.56	278.79	274.47
4912	2	8942771	8943171	401	*	8.12837	7.64701	8.48867	-0.841661	1.37385e-08	9.589e-07	217.13	183.74	377	341.42
2335	1	18329635	18330035	401	*	7.94648	8.34398	7.39597	0.948011	1.40579e-08	9.7696e-07	339.55	310.31	169.49	167.36
6898	3	1290374	1290774	401	*	9.47909	9.12936	9.76037	-0.631015	1.56969e-08	1.08618e-06	563.84	556.22	855.37	879.21
2187	1	17224634	17225034	401	*	8.42201	7.96178	8.77039	-0.808615	1.57934e-08	1.08819e-06	278.79	219.82	429.27	444.07
16091	Mt	305434	305834	401	*	9.18154	7.90076	9.84914	-1.94838	1.77533e-08	1.21803e-06	297.56	180.41	940.91	903.76
10305	4	5740180	5740580	401	*	8.93062	8.501	9.26122	-0.760219	1.83593e-08	1.25427e-06	413.72	310.86	622.52	604.74
4336	2	1170985	1171385	401	*	7.5424	6.94998	7.96116	-1.01118	1.89051e-08	1.28412e-06	134.03	113.24	232.85	265.55
8490	3	10790172	10790572	401	*	8.45694	8.79935	8.00711	0.792245	1.89556e-08	1.28412e-06	457.5	433.54	253.44	261.09
5553	2	13190128	13190528	401	*	9.13636	8.77544	9.42482	-0.649389	2.0336e-08	1.37187e-06	458.4	418	709.64	664.99
10779	4	9171097	9171497	401	*	8.14227	8.52702	7.61604	0.91098	2.10756e-08	1.41584e-06	391.38	346.39	213.84	178.52
14619	5	18218582	18218982	401	*	8.84296	8.4601	9.14523	-0.685125	2.14693e-08	1.4363e-06	369.04	335.29	592.42	540.02
14029	5	13233679	13234079	401	*	8.67369	9.00306	8.24616	0.756899	2.16253e-08	1.44076e-06	534.35	491.83	310.47	296.79
10822	4	9428170	9428570	401	*	8.35515	8.70171	7.89812	0.80359	2.2153e-08	1.46984e-06	416.4	416.33	224.93	252.16
15556	5	24137664	24138064	401	*	7.66891	8.11143	7.02736	1.08407	2.24004e-08	1.48017e-06	239.47	313.64	131.47	129.43
9549	3	21523134	21523534	401	*	9.24109	8.88881	9.52401	-0.635199	2.34572e-08	1.54367e-06	483.42	464.63	715.98	756.48
10254	4	4887562	4887962	401	*	5.30831	3.76841	6.03609	-2.26768	2.45555e-08	1.60621e-06	8.94	18.32	66.53	64.71
4160	1	30374929	30375329	401	*	7.9494	8.35825	7.37673	0.981524	2.46066e-08	1.60621e-06	287.73	368.59	169.49	162.9
1328	1	7610788	7611188	401	*	8.42245	8.77285	7.95868	0.814172	2.56489e-08	1.66749e-06	419.08	455.75	267.7	229.84
9607	3	21864170	21864570	401	*	7.2565	7.72502	6.55823	1.16679	2.63618e-08	1.70695e-06	209.99	213.16	90.29	98.19
3894	1	28823313	28823713	401	*	8.94981	9.25076	8.56907	0.681686	2.71164e-08	1.74879e-06	613.87	604.52	369.08	390.51
10118	4	1415624	1416024	401	*	8.44838	7.98583	8.79809	-0.812263	2.86178e-08	1.83826e-06	287.73	219.27	475.2	415.06
6572	2	19175803	19176203	401	*	8.52145	8.11326	8.83926	-0.726004	2.99444e-08	1.91585e-06	282.36	271.45	483.12	432.91
1674	1	9956358	9956758	401	*	7.92952	8.31962	7.3932	0.926419	3.0509e-08	1.94425e-06	302.02	336.95	171.07	165.13
13468	5	6480128	6480528	401	*	7.14948	6.48316	7.60353	-1.12037	3.07538e-08	1.95214e-06	83.99	94.92	194.83	194.14
10934	4	10131901	10132301	401	*	7.71678	7.1882	8.10277	-0.914576	3.26778e-08	2.06614e-06	150.12	141.55	270.87	278.94
15017	5	20914777	20915177	401	*	6.54316	7.12082	5.56485	1.55597	3.29137e-08	2.07292e-06	134.03	144.33	52.27	42.4
16080	Mt	190566	190966	401	*	10.0724	8.96657	10.691	-1.72447	3.53674e-08	2.21765e-06	610.3	390.24	1639.46	1666.93
3330	1	25476742	25477142	401	*	9.09117	9.38927	8.71501	0.674263	3.54868e-08	2.21765e-06	647.83	693.33	438.77	401.67
14804	5	19434933	19435333	401	*	7.74626	8.15976	7.16436	0.995397	3.62523e-08	2.25674e-06	271.64	300.31	155.23	131.66
5727	2	14294715	14295115	401	*	6.25539	6.88635	5.10786	1.77849	3.64423e-08	2.25984e-06	132.25	104.36	33.26	35.7
13071	5	4222174	4222574	401	*	9.46196	9.10595	9.74727	-0.641317	3.68459e-08	2.26875e-06	576.35	525.69	915.56	803.34
13781	5	8412051	8412451	401	*	8.34832	7.92142	8.67732	-0.755901	3.68673e-08	2.26875e-06	243.94	240.92	437.19	381.59
3327	1	25455564	25455964	401	*	9.61388	9.25598	9.90041	-0.64443	3.82183e-08	2.34294e-06	646.04	576.76	925.07	986.32
13127	5	4517970	4518370	401	*	8.34839	8.6918	7.89682	0.794975	3.8956e-08	2.37912e-06	410.14	416.89	242.35	234.31
15324	5	22809344	22809744	401	*	7.78053	8.18189	7.22254	0.959351	4.00788e-08	2.43846e-06	283.26	297.54	153.65	145.05
15148	5	21763149	21763549	401	*	9.34199	8.99713	9.62012	-0.622987	4.06739e-08	2.46536e-06	517.37	504.6	757.16	816.73
5000	2	9465536	9465936	401	*	7.72362	7.16681	8.12437	-0.957555	4.10567e-08	2.47924e-06	156.37	131.01	321.56	236.54
9102	3	19090932	19091332	401	*	8.61198	8.95184	8.16654	0.785295	4.20504e-08	2.52977e-06	489.67	500.71	324.72	249.93
4780	2	8093586	8093986	401	*	8.62131	8.94218	8.20803	0.734149	4.26495e-08	2.55628e-06	498.61	485.17	294.63	296.79
2894	1	22397468	22397868	401	*	7.05935	6.35467	7.53071	-1.17604	4.34087e-08	2.59214e-06	96.5	67.17	198	171.83
9069	3	18917922	18918322	401	*	8.08134	8.47307	7.5419	0.931178	4.83342e-08	2.87562e-06	393.17	317.52	196.42	176.29
7906	3	6803394	6803794	401	*	9.29686	9.60571	8.90335	0.702358	5.10907e-08	3.02844e-06	709.49	848.76	506.89	450.76
5762	2	14493285	14493685	401	*	7.67049	8.10923	7.03691	1.07232	5.16206e-08	3.04864e-06	284.15	268.12	159.99	102.65
4184	2	104258	104658	401	*	8.11568	8.47607	7.63417	0.841903	5.23588e-08	3.08095e-06	361.89	350.27	185.33	211.99
14016	5	12077143	12077543	401	*	7.58043	8.00455	6.97713	1.02741	5.27461e-08	3.09246e-06	262.71	250.91	131.47	120.5
4347	2	1378804	1379204	401	*	7.36168	7.80881	6.71029	1.09852	5.59165e-08	3.26646e-06	226.96	221.49	104.55	104.88
9407	3	20778760	20779160	401	*	7.68573	8.09797	7.10635	0.991623	5.64203e-08	3.27898e-06	290.41	257.57	128.31	147.28
1746	1	10491444	10491844	401	*	8.45537	8.04449	8.7748	-0.730311	5.65376e-08	3.27898e-06	278.79	249.24	460.95	415.06
4975	2	9309597	9309997	401	*	7.79612	8.19041	7.25178	0.938623	5.85876e-08	3.38569e-06	301.13	283.11	144.15	160.67
11759	4	15383440	15383840	401	*	8.27477	8.62314	7.81456	0.808581	5.91047e-08	3.40338e-06	387.8	400.79	236.02	214.22
14785	5	19328836	19329236	401	*	9.1581	8.81007	9.43828	-0.628205	6.51456e-08	3.73788e-06	473.59	424.1	689.05	698.46
9790	3	22914918	22915318	401	*	6.63723	7.19468	5.71673	1.47795	6.54211e-08	3.74037e-06	128.67	164.31	53.86	51.32
6110	2	16643461	16643861	401	*	8.98722	8.62546	9.27621	-0.650751	6.65038e-08	3.78884e-06	414.61	375.25	662.12	577.96
3729	1	27920330	27920730	401	*	8.2095	8.55985	7.74581	0.814033	7.34239e-08	4.16836e-06	371.72	383.03	221.76	207.53
16007	5	26671560	26671960	401	*	7.65522	8.07382	7.0631	1.01073	7.41792e-08	4.19646e-06	254.66	284.22	104.55	162.9
6915	3	1364982	1365382	401	*	8.77717	8.41042	9.06934	-0.658916	7.54403e-08	4.25288e-06	336.87	343.61	543.32	531.1
4434	2	2271922	2272322	401	*	9.20933	8.86471	9.48729	-0.622585	7.58986e-08	4.25479e-06	493.24	439.09	719.14	716.31
10013	4	764919	765319	401	*	7.263	7.72926	6.56978	1.15949	7.6002e-08	4.25479e-06	195.69	228.71	102.96	87.03
9074	3	18946171	18946571	401	*	8.4288	8.75903	7.99983	0.759203	7.73733e-08	4.31657e-06	435.16	431.32	259.78	252.16
3623	1	27310533	27310933	401	*	7.09247	7.57729	6.35692	1.22037	7.79213e-08	4.33215e-06	192.12	189.85	90.29	73.64
924	1	5223940	5224340	401	*	7.12742	7.60208	6.41525	1.18682	8.06168e-08	4.46661e-06	203.73	184.85	79.2	91.49
7569	3	4873875	4874275	401	*	5.7573	6.46216	4.32295	2.13921	8.34671e-08	4.59337e-06	78.63	97.7	22.18	17.85
5460	2	12625436	12625836	401	*	7.53197	7.96347	6.91352	1.04994	8.34744e-08	4.59337e-06	246.62	252.58	136.23	104.88
8675	3	15974895	15975295	401	*	7.23177	7.6914	6.55326	1.13813	8.43568e-08	4.62614e-06	213.56	199.84	91.87	95.95
7024	3	1929442	1929842	401	*	7.45737	6.89524	7.86086	-0.965615	8.65826e-08	4.73211e-06	117.06	121.01	232.85	232.08
261	1	1469814	1470214	401	*	7.45013	7.89048	6.81319	1.07729	8.84085e-08	4.81558e-06	231.43	243.14	126.72	98.19
2680	1	20693540	20693940	401	*	7.49404	7.92086	6.88523	1.03563	9.04479e-08	4.91007e-06	249.3	235.37	120.39	116.04
14404	5	16831011	16831411	401	*	9.96174	9.5918	10.2559	-0.664121	9.19567e-08	4.97523e-06	807.78	735.52	1256.12	1189.39
2674	1	20668471	20668871	401	*	9.07696	8.73112	9.35571	-0.624591	9.27988e-08	5.004e-06	444.1	405.79	643.11	667.22
9770	3	22810513	22810913	401	*	9.37537	9.04647	9.64304	-0.596571	9.43681e-08	5.07165e-06	521.84	535.68	804.68	794.41
630	1	3545433	3545833	401	*	8.15789	7.72257	8.49185	-0.769281	9.49707e-08	5.08709e-06	219.82	202.62	378.58	341.42
14532	5	17666649	17667049	401	*	8.83105	8.46445	9.12312	-0.658677	9.79004e-08	5.22665e-06	371.72	334.73	541.73	573.5
11047	4	10949572	10949972	401	*	7.68855	7.17115	8.06857	-0.89742	9.8338e-08	5.23268e-06	152.8	135.45	291.46	245.47
16087	Mt	285602	286002	401	*	9.73768	8.47123	10.4015	-1.93032	9.91327e-08	5.25762e-06	444.99	264.79	1319.49	1385.76
4161	1	30383629	30384029	401	*	9.06572	9.36947	8.68048	0.688996	1.00395e-07	5.30713e-06	599.58	723.31	405.51	415.06
7300	3	3357250	3357650	401	*	7.97294	8.353	7.45549	0.897515	1.02052e-07	5.36167e-06	334.19	319.74	194.83	156.21
11613	4	14542169	14542569	401	*	8.31228	8.65919	7.8546	0.804591	1.02092e-07	5.36167e-06	419.97	388.58	248.69	214.22
11343	4	12966224	12966624	401	*	6.98414	7.47489	6.23466	1.24023	1.09531e-07	5.73367e-06	178.71	177.08	79.2	71.41
3531	1	26799384	26799784	401	*	8.08531	7.6436	8.423	-0.779403	1.19949e-07	6.25872e-06	207.31	192.62	340.56	345.88
1943	1	11985682	11986082	401	*	6.16001	5.24705	6.71475	-1.4677	1.23041e-07	6.3993e-06	39.32	36.64	102.96	107.11
13725	5	8031131	8031531	401	*	7.82844	8.22669	7.27647	0.950218	1.25117e-07	6.46891e-06	319.89	279.22	169.49	140.58
13275	5	5338050	5338450	401	*	8.68096	9.00696	8.2591	0.747865	1.2526e-07	6.46891e-06	461.08	567.88	302.55	310.18
3698	1	27714376	27714776	401	*	7.71346	7.21329	8.08415	-0.870855	1.25583e-07	6.46891e-06	151.91	144.88	277.2	265.55
16071	Mt	20589	20989	401	*	10.2358	9.07376	10.8709	-1.79715	1.30734e-07	6.71281e-06	667.49	410.23	1886.56	1858.84
11495	4	13811489	13811889	401	*	7.77436	8.17488	7.21801	0.956872	1.34001e-07	6.8587e-06	258.24	319.74	150.48	147.28
16081	Mt	206760	207160	401	*	10.0695	8.87291	10.7145	-1.84156	1.35733e-07	6.92539e-06	583.49	354.16	1648.96	1711.56
7248	3	3058450	3058850	401	*	8.76511	9.08789	8.34866	0.739234	1.43519e-07	7.29595e-06	493.24	595.08	348.48	303.48
2055	1	13159664	13160064	401	*	5.99251	6.63001	4.82235	1.80765	1.43901e-07	7.29595e-06	96.5	101.59	25.34	31.24
14386	5	16738168	16738568	401	*	8.22857	8.58695	7.75066	0.836284	1.4493e-07	7.32508e-06	369.93	399.12	245.52	185.21
10675	4	8520163	8520563	401	*	9.65992	9.31683	9.93689	-0.620063	1.46791e-07	7.39599e-06	673.74	601.74	947.24	1013.1
15061	5	21139202	21139602	401	*	6.76853	7.28468	5.9572	1.32748	1.5034e-07	7.5388e-06	144.76	167.09	61.78	62.48
5889	2	15257363	15257763	401	*	9.03767	9.32463	8.67909	0.64554	1.50722e-07	7.5388e-06	624.6	657.81	429.27	390.51
2744	1	21092571	21092971	401	*	9.80813	9.42556	10.1102	-0.684647	1.51028e-07	7.5388e-06	754.16	621.17	1050.2	1160.38
14644	5	18403679	18404079	401	*	9.47397	9.1129	9.76251	-0.649611	1.53175e-07	7.62236e-06	593.32	514.03	799.93	937.23
12648	5	1804432	1804832	401	*	9.69548	9.35352	9.97171	-0.618187	1.54878e-07	7.67434e-06	691.61	616.73	1037.53	970.7
16079	Mt	184602	185002	401	*	9.59633	8.44737	10.2277	-1.78034	1.55172e-07	7.67434e-06	428.91	269.23	1284.64	1113.52
16112	Pt	68991	69391	401	*	10.1317	9.00186	10.7575	-1.75564	1.56361e-07	7.70953e-06	631.75	393.57	1793.11	1669.16
5782	2	14629060	14629460	401	*	8.98823	8.60507	9.2907	-0.685631	1.5918e-07	7.82455e-06	435.16	343.61	598.76	653.83
4575	2	6399430	6399830	401	*	9.15713	8.81372	9.43431	-0.620582	1.60005e-07	7.84119e-06	482.52	417.44	687.46	696.23
8358	3	9805112	9805512	401	*	8.3773	8.70847	7.94673	0.761742	1.60889e-07	7.86065e-06	420.87	415.78	261.36	232.08
12137	4	17566482	17566882	401	*	6.53767	7.08278	5.65103	1.43175	1.69522e-07	8.25741e-06	129.57	141.55	38.02	62.48
962	1	5420791	5421191	401	*	8.98397	8.63679	9.2636	-0.626801	1.81215e-07	8.80039e-06	416.4	379.7	655.78	573.5
15782	5	25485255	25485655	401	*	8.05021	7.59886	8.39349	-0.794636	1.83451e-07	8.88223e-06	207.31	180.41	319.97	352.58
11757	4	15373932	15374332	401	*	8.3936	8.71564	7.97836	0.737286	1.86262e-07	8.99132e-06	412.82	427.99	245.52	258.85
8076	3	7912840	7913240	401	*	10.4011	9.90348	10.7704	-0.866888	1.9215e-07	9.24784e-06	1051.72	863.75	1777.27	1716.02
8798	3	17182418	17182818	401	*	9.84342	9.50364	10.1182	-0.61459	1.93824e-07	9.30068e-06	752.38	699.44	1118.32	1104.59
9630	3	21991935	21992335	401	*	8.37343	8.7084	7.93638	0.772019	2.00713e-07	9.60263e-06	432.48	404.12	264.53	225.38
2804	1	21613724	21614124	401	*	8.16618	8.50837	7.71673	0.79164	2.17425e-07	1.03714e-05	366.36	361.93	215.43	205.3
9879	3	23384737	23385137	401	*	8.17569	7.75372	8.50176	-0.748036	2.18087e-07	1.03723e-05	220.71	210.94	350.07	374.89
16100	Pt	19382	19782	401	*	10.3644	9.19145	11.0027	-1.81125	2.317e-07	1.09873e-05	724.68	444.64	1943.59	2160.09
8668	3	15905425	15905825	401	*	8.38	7.93593	8.71907	-0.78314	2.34142e-07	1.10706e-05	283.26	206.5	416.6	426.22
7052	3	2067000	2067400	401	*	7.88769	8.25832	7.38763	0.870696	2.35864e-07	1.11194e-05	294.87	317.52	174.24	160.67
7875	3	6649809	6650209	401	*	7.30089	7.74004	6.66647	1.07357	2.49632e-07	1.17342e-05	226.07	201.51	87.12	116.04
11522	4	13940668	13941068	401	*	8.09395	8.44073	7.63652	0.804209	2.51744e-07	1.17929e-05	357.42	337.51	183.75	214.22
3231	1	24709441	24709841	401	*	8.62087	8.93745	8.2147	0.722746	2.52344e-07	1.17929e-05	516.48	464.07	315.22	278.94
14771	5	19250915	19251315	401	*	7.66739	8.06119	7.12398	0.937211	2.60695e-07	1.21479e-05	267.17	267.01	147.31	131.66
4533	2	5776001	5776401	401	*	7.34225	6.76094	7.75546	-0.994518	2.63908e-07	1.22622e-05	124.2	92.7	220.18	211.99
4467	2	3332195	3332595	401	*	7.59645	6.2375	8.28363	-2.04614	2.69297e-07	1.24694e-05	96.5	54.4	304.13	319.1
13880	5	9275853	9276253	401	*	9.03655	8.69314	9.31374	-0.620594	2.69915e-07	1.24694e-05	445.89	381.92	636.77	635.98
9662	3	22174870	22175270	401	*	7.904	8.26621	7.41921	0.847006	2.73232e-07	1.25866e-05	299.34	316.41	161.57	180.75
10894	4	9873231	9873631	401	*	7.52448	7.00158	7.90746	-0.905881	2.76947e-07	1.27214e-05	135.82	120.46	239.19	241
13989	5	10543224	10543624	401	*	9.19239	8.86026	9.46218	-0.601926	2.80359e-07	1.28416e-05	495.93	433.54	703.3	707.39
16082	Mt	208387	208787	401	*	9.48039	8.27525	10.1277	-1.85248	2.82256e-07	1.28533e-05	388.7	230.93	1115.15	1122.45
13136	5	4566150	4566550	401	*	7.71597	8.10559	7.18055	0.925032	2.82256e-07	1.28533e-05	255.56	295.32	147.31	142.82
14057	5	13762274	13762674	401	*	8.81745	8.4714	9.09634	-0.624943	2.83006e-07	1.28533e-05	348.49	361.38	559.16	535.56
3822	1	28442107	28442507	401	*	7.25772	6.68268	7.66778	-0.985102	2.85206e-07	1.29168e-05	102.76	102.7	217.01	189.68
10046	4	960716	961116	401	*	8.02041	8.37632	7.5469	0.829422	2.87522e-07	1.2958e-05	315.43	349.16	193.25	180.75
915	1	5181064	5181464	401	*	8.02843	8.39176	7.54163	0.850129	2.87723e-07	1.2958e-05	322.57	349.16	207.51	165.13
782	1	4440105	4440505	401	*	7.88048	7.39039	8.24564	-0.855256	2.88567e-07	1.29598e-05	191.22	144.33	294.63	312.41
2797	1	21540609	21541009	401	*	7.79777	8.17667	7.28248	0.894186	2.9678e-07	1.32916e-05	285.05	293.65	166.32	145.05
10099	4	1318857	1319257	401	*	7.77187	7.29454	8.12991	-0.835371	3.0552e-07	1.36452e-05	167.99	145.99	283.54	276.71
12281	4	18410464	18410864	401	*	7.71125	8.111	7.15638	0.954624	3.07818e-07	1.37098e-05	249.3	303.65	153.65	131.66
12882	5	3158582	3158982	401	*	7.88183	7.3948	8.24528	-0.850479	3.11328e-07	1.38279e-05	177.82	158.76	267.7	339.19
4330	2	1150330	1150730	401	*	7.8191	8.19134	7.31611	0.875237	3.28961e-07	1.4571e-05	290.41	294.21	164.74	153.97
1522	1	8922632	8923032	401	*	6.94084	7.41532	6.22911	1.18621	3.32019e-07	1.46662e-05	167.1	174.3	69.7	80.33
10455	4	6998624	6999024	401	*	7.94231	8.29728	7.47047	0.826807	3.49291e-07	1.53822e-05	312.75	316.41	169.49	185.21
12591	5	1473425	1473825	401	*	8.46696	8.79142	8.0477	0.743717	3.50137e-07	1.53822e-05	402.1	484.06	250.27	278.94
16119	Pt	112259	112659	401	*	9.05283	7.79801	9.71363	-1.91562	3.65833e-07	1.59841e-05	279.68	165.42	777.75	901.53
6106	2	16602957	16603357	401	*	8.16378	8.50915	7.70882	0.800328	3.66679e-07	1.59841e-05	376.19	352.49	226.51	191.91
11959	4	16537558	16537958	401	*	9.49519	9.16073	9.76652	-0.605791	3.67532e-07	1.59841e-05	615.66	529.02	842.7	899.3
7031	3	1959702	1960102	401	*	7.43629	6.89713	7.82787	-0.930741	3.67805e-07	1.59841e-05	113.48	124.9	231.27	223.15
4019	1	29585856	29586256	401	*	9.21233	9.47873	8.88533	0.593394	3.71112e-07	1.60845e-05	717.53	709.43	470.45	475.31
9940	4	297140	297540	401	*	9.26087	8.93794	9.52457	-0.586629	3.73936e-07	1.61635e-05	517.37	463.52	725.48	747.55
8708	3	16253187	16253587	401	*	7.18217	7.64667	6.49287	1.1538	3.84284e-07	1.65664e-05	219.82	180.97	99.79	80.33
15938	5	26322723	26323123	401	*	7.96138	7.51746	8.30037	-0.782912	4.01751e-07	1.72731e-05	196.58	169.86	313.64	316.87
400	1	2229096	2229496	401	*	8.37592	7.97624	8.68855	-0.712302	4.04427e-07	1.7342e-05	246.62	257.02	383.33	441.84
15999	5	26625490	26625890	401	*	8.45142	8.78357	8.01918	0.764393	4.12347e-07	1.76347e-05	396.74	484.61	275.62	243.23
11938	4	16414240	16414640	401	*	8.11091	8.47316	7.62604	0.847122	4.23659e-07	1.79866e-05	308.28	402.45	185.33	209.76
15145	5	21755160	21755560	401	*	8.77798	8.43037	9.05788	-0.627507	4.23924e-07	1.79866e-05	361.89	328.07	525.89	540.02
13737	5	8101146	8101546	401	*	5.82692	4.79257	6.42315	-1.63058	4.25822e-07	1.80197e-05	23.23	32.2	82.37	89.26
13051	5	4074292	4074692	401	*	8.60465	8.24612	8.89158	-0.645462	4.31294e-07	1.81998e-05	304.7	302.54	476.79	473.08
14645	5	18407186	18407586	401	*	9.97487	9.58975	10.2786	-0.688805	4.32334e-07	1.81998e-05	848.88	692.22	1292.56	1191.62
8172	3	8551352	8551752	401	*	6.86826	6.19214	7.3268	-1.13465	4.38394e-07	1.83077e-05	76.85	69.39	142.56	178.52
14278	5	16075811	16076211	401	*	6.9308	7.41062	6.20682	1.2038	4.38646e-07	1.83077e-05	167.1	173.19	80.78	66.95
16013	5	26707009	26707409	401	*	7.1418	7.59078	6.48647	1.10431	4.39344e-07	1.83077e-05	179.61	205.95	74.45	104.88
15094	5	21410848	21411248	401	*	7.8681	8.23637	7.37236	0.864016	4.3944e-07	1.83077e-05	289.51	313.64	177.41	153.97
9724	3	22547329	22547729	401	*	8.52323	8.83094	8.13158	0.699364	4.4647e-07	1.85527e-05	433.38	477.39	281.95	278.94
2987	1	23018954	23019354	401	*	8.79514	9.08325	8.43476	0.648486	4.55356e-07	1.88733e-05	539.71	545.12	359.57	332.49
13558	5	6977101	6977501	401	*	7.43498	6.90896	7.81963	-0.910665	4.63857e-07	1.91763e-05	125.99	114.35	237.6	214.22
9027	3	18638026	18638426	401	*	7.62248	8.02295	7.06621	0.956741	4.66253e-07	1.92261e-05	233.22	286.99	114.05	153.97
14668	5	18558880	18559280	401	*	9.53831	9.20973	9.80576	-0.596028	4.72926e-07	1.94515e-05	638	546.23	910.81	879.21
13410	5	6144886	6145286	401	*	8.62129	8.91969	8.24462	0.675066	4.79272e-07	1.96318e-05	478.95	489.61	312.05	294.56
11958	4	16529090	16529490	401	*	7.99861	7.56703	8.33038	-0.76335	4.79745e-07	1.96318e-05	184.97	194.29	335.81	307.95
8031	3	7541327	7541727	401	*	7.58509	7.08767	7.95428	-0.866607	4.81248e-07	1.96435e-05	134.93	137.11	255.03	241
4345	2	1364504	1364904	401	*	6.1751	6.76517	5.15965	1.60552	4.84748e-07	1.97364e-05	100.97	116.57	38.02	33.47
9028	3	18639445	18639845	401	*	7.09242	7.56	6.39627	1.16373	4.86296e-07	1.97495e-05	210.88	166.53	79.2	89.26
3144	1	24040534	24040934	401	*	7.29571	6.71808	7.70706	-0.988989	4.87641e-07	1.97544e-05	120.63	89.93	205.92	211.99
11156	4	11753828	11754228	401	*	8.30197	7.8873	8.62367	-0.736374	4.89462e-07	1.97784e-05	260.92	212.61	373.83	415.06
16113	Pt	72291	72691	401	*	10.3349	9.19464	10.9637	-1.76905	4.97074e-07	2.00358e-05	730.04	441.87	1965.76	2028.44
13293	5	5438020	5438420	401	*	7.48181	6.96663	7.86064	-0.894013	5.05182e-07	2.03118e-05	131.35	118.79	243.94	220.92
5265	2	11227924	11228324	401	*	7.47825	7.91289	6.85327	1.05963	5.2317e-07	2.09828e-05	267.17	214.83	133.06	98.19
14803	5	19428837	19429237	401	*	6.92769	7.40464	6.21031	1.19433	5.25742e-07	2.10336e-05	154.59	184.3	74.45	73.64
14320	5	16323696	16324096	401	*	7.48783	7.90619	6.89619	1.01	5.27154e-07	2.10379e-05	246.62	233.15	137.81	100.42
15273	5	22505243	22505643	401	*	7.48155	6.96343	7.86197	-0.898545	5.39815e-07	2.14371e-05	131.35	118.24	226.51	238.77
2909	1	22483429	22483829	401	*	8.41173	8.72086	8.01777	0.703095	5.57086e-07	2.2042e-05	420.87	422.99	255.03	263.32
16111	Pt	66288	66688	401	*	9.99466	8.71415	10.6622	-1.94804	5.57782e-07	2.2042e-05	526.31	313.64	1455.71	1785.2
9744	3	22678403	22678803	401	*	8.57497	8.87612	8.19392	0.682208	5.62118e-07	2.2159e-05	451.25	488.5	297.79	287.86
8834	3	17450831	17451231	401	*	7.99039	7.56135	8.32065	-0.759305	5.76252e-07	2.26608e-05	195.69	182.08	313.64	325.8
12226	4	18116888	18117288	401	*	7.97072	8.31805	7.51233	0.805729	5.79495e-07	2.26803e-05	316.32	321.96	182.16	182.98
8045	3	7628634	7629034	401	*	6.5651	7.08357	5.74795	1.33562	5.79563e-07	2.26803e-05	135.82	135.45	42.77	64.71
15327	5	22828096	22828496	401	*	9.89057	9.51178	10.1903	-0.678525	5.81564e-07	2.27035e-05	807.78	652.25	1107.23	1229.56
5143	2	10378360	10378760	401	*	7.03175	7.48942	6.35753	1.13189	5.85448e-07	2.27999e-05	186.75	172.64	79.2	84.8
10289	4	5550423	5550823	401	*	7.50796	6.99531	7.88544	-0.890127	5.96485e-07	2.31738e-05	135.82	119.35	229.68	243.23
655	1	3684769	3685169	401	*	8.69766	8.98781	8.33408	0.653737	6.02571e-07	2.3354e-05	494.14	521.25	326.31	319.1
4807	2	8235250	8235650	401	*	7.14102	7.58529	6.49574	1.08956	6.09096e-07	2.35503e-05	194.8	189.29	93.46	87.03
3876	1	28741003	28741403	401	*	8.76547	9.05283	8.40626	0.646568	6.1488e-07	2.3717e-05	504.86	557.33	332.64	345.88
11508	4	13875259	13875659	401	*	7.5813	7.97892	7.03055	0.94837	6.29913e-07	2.42389e-05	235.9	268.67	140.98	120.5
3476	1	26440984	26441384	401	*	7.19838	6.6309	7.6046	-0.973708	6.3745e-07	2.44705e-05	98.29	99.92	199.59	189.68
1705	1	10198577	10198977	401	*	8.09039	8.4414	7.62553	0.815864	6.49864e-07	2.48878e-05	374.4	320.85	207.51	187.45
3292	1	25230067	25230467	401	*	8.92906	8.60479	9.19365	-0.588853	6.52655e-07	2.49354e-05	392.27	386.36	579.75	591.35
4626	2	7074601	7075001	401	*	8.68648	8.97723	8.32196	0.655276	6.82371e-07	2.60091e-05	515.58	492.38	323.14	316.87
1798	1	10868584	10868984	401	*	8.16558	8.5188	7.69685	0.821946	6.84916e-07	2.60446e-05	321.68	411.89	218.59	196.37
1860	1	11377578	11377978	401	*	9.0049	8.68265	9.26815	-0.585497	6.87567e-07	2.60818e-05	427.12	394.68	646.28	586.88
14598	5	18066140	18066540	401	*	6.74801	7.26234	5.94127	1.32106	6.89129e-07	2.60818e-05	159.95	147.1	76.03	46.86
4159	1	30367984	30368384	401	*	6.75858	7.24975	6.00811	1.24164	7.02772e-07	2.65358e-05	141.18	163.2	61.78	66.95
13907	5	9515266	9515666	401	*	8.0057	7.57713	8.33568	-0.758545	7.12228e-07	2.683e-05	203.73	178.19	313.64	332.49
1163	1	6520540	6520940	401	*	8.13904	7.72751	8.45886	-0.731348	7.67376e-07	2.8773e-05	220.71	203.17	331.06	372.66
3743	1	27996452	27996852	401	*	7.21924	7.66445	6.57197	1.09248	7.6935e-07	2.87801e-05	215.35	190.4	107.71	82.57
7929	3	6934961	6935361	401	*	7.8477	8.22091	7.34291	0.877996	7.71224e-07	2.87835e-05	272.54	324.18	177.41	147.28
13148	5	4623711	4624111	401	*	6.88017	6.24358	7.32034	-1.07676	7.78274e-07	2.89127e-05	73.27	78.27	167.91	151.74
15372	5	23117241	23117641	401	*	9.04251	8.71982	9.30605	-0.586232	7.91352e-07	2.9331e-05	448.57	394.68	647.86	618.13
16110	Pt	63845	64245	401	*	10.2681	9.09472	10.9066	-1.81184	8.28033e-07	3.06201e-05	687.15	406.34	1886.56	1952.56
16054	5	26932714	26933114	401	*	8.34572	8.66192	7.94019	0.721734	8.30982e-07	3.06589e-05	397.63	412.45	261.36	229.84
6012	2	16062176	16062576	401	*	7.73793	7.27878	8.08568	-0.806901	8.51391e-07	3.13401e-05	154.59	155.99	286.71	256.62
11595	4	14439135	14439535	401	*	8.48401	8.79371	8.08912	0.704591	8.53751e-07	3.13554e-05	414.61	472.95	283.54	261.09
10006	4	716625	717025	401	*	8.27367	7.86929	8.58916	-0.719871	8.97827e-07	3.28993e-05	243.94	223.71	348.48	421.75
4466	2	3313771	3314171	401	*	9.01422	7.793	9.66598	-1.87299	9.13644e-07	3.34029e-05	281.47	162.09	834.78	789.95
3343	1	25532394	25532794	401	*	7.99793	7.56795	8.32874	-0.760791	9.17741e-07	3.34768e-05	188.54	190.96	299.38	343.65
14734	5	19007744	19008144	401	*	7.93603	7.50826	8.26554	-0.757271	9.26604e-07	3.37238e-05	178.71	185.41	323.14	292.33
12032	4	16950412	16950812	401	*	8.7619	8.42686	9.03361	-0.606749	9.39431e-07	3.41136e-05	341.34	346.94	514.81	533.33
8762	3	16849616	16850016	401	*	7.77113	7.31094	8.11949	-0.808548	9.44524e-07	3.42215e-05	155.48	162.09	266.11	290.1
6838	3	956637	957037	401	*	8.27425	7.88516	8.58038	-0.695228	9.68107e-07	3.4919e-05	254.66	218.16	381.75	383.82
4280	2	799334	799734	401	*	9.49945	9.15459	9.77758	-0.622986	9.72397e-07	3.49954e-05	638	501.82	891.8	863.59
8566	3	11810594	11810994	401	*	7.47405	6.97356	7.84491	-0.871348	9.78916e-07	3.51516e-05	128.67	122.68	234.43	225.38
2033	1	12937108	12937508	401	*	7.7152	7.25641	8.06275	-0.806345	9.83506e-07	3.52379e-05	153.69	152.1	280.37	254.39
6068	2	16368054	16368454	401	*	8.40216	8.70973	8.01073	0.698999	9.94914e-07	3.55676e-05	394.95	442.42	250.27	265.55
1974	1	12233604	12234004	401	*	7.74517	8.10895	7.25757	0.851376	1.03839e-06	3.70397e-05	266.28	285.88	152.07	153.97
13404	5	6123011	6123411	401	*	7.36594	7.7824	6.77813	1.00427	1.07472e-06	3.82511e-05	221.6	218.71	123.55	95.95
9899	4	39186	39586	401	*	8.45924	8.76038	8.0782	0.682178	1.09888e-06	3.90199e-05	422.65	444.64	277.2	263.32
14084	5	14090509	14090909	401	*	7.79398	8.16776	7.28815	0.879612	1.10116e-06	3.90199e-05	302.02	273.11	174.24	138.35
9524	3	21397445	21397845	401	*	7.39783	6.88263	7.77668	-0.89405	1.12345e-06	3.97222e-05	123.31	112.69	215.43	223.15
4207	2	228737	229137	401	*	8.3539	8.66892	7.95031	0.718615	1.1744e-06	4.13112e-05	406.57	407.45	269.28	225.38
13924	5	9678551	9678951	401	*	7.91332	8.27365	7.43192	0.841728	1.17607e-06	4.13112e-05	329.72	289.21	186.91	158.44
2266	1	17863915	17864315	401	*	8.10454	8.44129	7.66445	0.776835	1.17985e-06	4.13538e-05	365.47	329.74	213.84	191.91
215	1	1215900	1216300	401	*	9.79229	9.468	10.0569	-0.588904	1.18475e-06	4.14353e-05	749.7	666.69	1028.03	1102.36
5555	2	13201411	13201811	401	*	7.76031	8.14731	7.22984	0.917477	1.23739e-06	4.31826e-05	248.41	318.63	166.32	133.89
14009	5	10934329	10934729	401	*	8.21437	8.53326	7.80437	0.728888	1.28565e-06	4.47701e-05	369.04	371.92	232.85	214.22
11044	4	10926001	10926401	401	*	6.38781	5.6309	6.8817	-1.2508	1.33095e-06	4.62476e-05	49.15	49.96	110.88	124.96
8347	3	9748689	9749089	401	*	8.65528	8.9441	8.29377	0.650335	1.35055e-06	4.68279e-05	513.8	471.29	315.22	312.41
5790	2	14696145	14696545	401	*	7.52113	7.90856	6.98985	0.918702	1.35852e-06	4.70031e-05	229.64	250.91	131.47	122.73
12288	4	18471803	18472203	401	*	8.58411	8.23657	8.86398	-0.62741	1.38058e-06	4.75772e-05	302.92	300.31	449.86	482
15707	5	25113859	25114259	401	*	8.87981	8.5524	9.14649	-0.59409	1.38102e-06	4.75772e-05	371.72	379.14	535.4	598.04
3348	1	25574175	25574575	401	*	6.50099	5.77786	6.98044	-1.20258	1.41216e-06	4.85463e-05	62.55	47.18	140.98	111.58
7893	3	6743422	6743822	401	*	8.16865	7.78106	8.47385	-0.692792	1.44131e-06	4.9341e-05	227.86	212.05	378.58	332.49
2948	1	22767668	22768068	401	*	8.41884	8.05749	8.70756	-0.650075	1.44505e-06	4.93614e-05	279.68	253.13	416.6	419.52
7702	3	5539672	5540072	401	*	7.85201	7.40918	8.19035	-0.781167	1.45598e-06	4.96296e-05	166.2	173.75	274.03	310.18
2768	1	21328996	21329396	401	*	6.23095	6.79423	5.29411	1.50012	1.46146e-06	4.97111e-05	117.06	104.92	42.77	35.7
6606	2	19349657	19350057	401	*	8.26885	8.59004	7.85503	0.73501	1.50542e-06	5.10987e-05	349.38	421.33	226.51	236.54
6872	3	1143486	1143886	401	*	6.08249	6.66556	5.08814	1.57742	1.52059e-06	5.15051e-05	87.57	115.46	30.1	37.94
8146	3	8391619	8392019	401	*	6.60673	5.90619	7.07626	-1.17006	1.53714e-06	5.19566e-05	61.66	58.29	120.39	149.51
457	1	2538226	2538626	401	*	7.76895	7.32386	8.10862	-0.784763	1.54201e-06	5.20122e-05	168.88	151.55	270.87	281.17
7329	3	3534592	3534992	401	*	8.15384	7.76198	8.46168	-0.699695	1.60492e-06	5.40212e-05	208.2	225.93	365.91	339.19
14509	5	17509368	17509768	401	*	6.26374	6.81832	5.35121	1.46711	1.60864e-06	5.40335e-05	110.8	114.91	45.94	35.7
8237	3	9025219	9025619	401	*	7.48105	6.98556	7.84919	-0.863627	1.65096e-06	5.53399e-05	126.89	126.57	220.18	241
5562	2	13271897	13272297	401	*	8.25394	7.87071	8.55644	-0.685728	1.6955e-06	5.67147e-05	246.62	221.49	357.99	394.98
13956	5	9960829	9961229	401	*	8.63885	8.91991	8.28946	0.630454	1.74507e-06	5.81316e-05	485.2	483.5	308.88	316.87
2270	1	17878772	17879172	401	*	7.40017	7.79744	6.85009	0.947352	1.74873e-06	5.81334e-05	232.33	212.61	112.47	118.27
14830	5	19600216	19600616	401	*	8.17569	8.49181	7.77028	0.72153	1.76641e-06	5.86005e-05	350.28	369.7	220.18	216.46
7246	3	3037846	3038246	401	*	7.24891	7.67567	6.6402	1.03547	1.78333e-06	5.90403e-05	188.54	220.38	112.47	87.03
15353	5	23005154	23005554	401	*	7.43468	6.92102	7.8127	-0.891683	1.79463e-06	5.92927e-05	110.8	131.56	226.51	223.15
4477	2	3497368	3497768	401	*	7.43094	6.13144	8.10335	-1.97191	1.85284e-06	6.10906e-05	90.25	49.96	286.71	263.32
7293	3	3322648	3323048	401	*	8.79053	9.06719	8.44791	0.619279	1.85861e-06	6.11557e-05	518.26	554.56	365.91	332.49
16102	Pt	28311	28711	401	*	10.1026	8.98825	10.7237	-1.73546	1.86659e-06	6.12105e-05	637.11	378.59	1661.63	1720.49
4282	2	806901	807301	401	*	8.50995	8.1585	8.79234	-0.633848	1.86786e-06	6.12105e-05	280.58	290.88	429.27	457.46
16117	Pt	83601	84001	401	*	10.0809	8.90623	10.7196	-1.81339	1.92075e-06	6.28159e-05	607.62	351.94	1663.22	1709.33
6446	2	18495220	18495620	401	*	7.7778	8.12758	7.31511	0.812464	1.94204e-06	6.33835e-05	277.9	281.44	148.9	169.59
4107	1	30092893	30093293	401	*	8.15579	8.48253	7.7327	0.74983	1.95035e-06	6.35263e-05	339.55	375.81	231.27	194.14
9170	3	19458645	19459045	401	*	8.01286	7.60835	8.32843	-0.720083	2.0077e-06	6.52624e-05	208.2	182.08	321.56	321.34
10387	4	6522698	6523098	401	*	8.25244	8.57828	7.83084	0.747442	2.04837e-06	6.64504e-05	416.4	348.05	234.43	220.92
13769	5	8323506	8323906	401	*	7.18925	6.63738	7.58745	-0.950062	2.1224e-06	6.85762e-05	99.19	99.92	221.76	162.9
6596	2	19291328	19291728	401	*	6.39979	6.92697	5.56044	1.36653	2.14582e-06	6.91942e-05	129.57	113.8	47.52	46.86
2208	1	17382907	17383307	401	*	4.96457	5.78124	2.89759	2.88365	2.17683e-06	7.00143e-05	50.04	59.95	12.67	2.23
11678	4	14952534	14952934	401	*	7.76026	8.1152	7.28847	0.826725	2.17994e-06	7.00143e-05	277	277.56	163.15	149.51
3523	1	26742886	26743286	401	*	8.4012	8.0477	8.6849	-0.637198	2.20206e-06	7.05842e-05	271.64	257.57	410.26	412.83
6136	2	16785195	16785595	401	*	8.23364	8.55136	7.82559	0.725768	2.21209e-06	7.0765e-05	355.64	394.68	243.94	209.76
13256	5	5262335	5262735	401	*	9.86864	9.53219	10.1413	-0.609091	2.22554e-06	7.10541e-05	795.27	685.56	1205.44	1053.27
3230	1	24702279	24702679	401	*	7.27297	7.6813	6.70135	0.979953	2.28269e-06	7.27347e-05	195.69	214.83	107.71	100.42
15108	5	21499389	21499789	401	*	7.57892	7.11583	7.92894	-0.813109	2.34363e-06	7.43826e-05	140.29	137.11	259.78	227.61
6213	2	17224400	17224800	401	*	8.41195	8.01708	8.72164	-0.704562	2.37612e-06	7.52657e-05	287.73	230.37	380.16	464.15
14096	5	14282421	14282821	401	*	8.00675	8.33575	7.57984	0.755916	2.3814e-06	7.52849e-05	334.19	311.97	188.5	194.14
13080	5	4272208	4272608	401	*	8.2176	8.53102	7.81663	0.714384	2.43347e-06	7.66755e-05	380.66	359.16	234.43	216.46
11403	4	13298297	13298697	401	*	5.88704	6.50612	4.77957	1.72655	2.4349e-06	7.66755e-05	81.31	100.47	34.85	20.08
11768	4	15440850	15441250	401	*	7.47863	6.99952	7.83768	-0.838157	2.49543e-06	7.8276e-05	130.46	125.45	245.52	211.99
12215	4	18053803	18054203	401	*	8.19033	7.80498	8.49414	-0.689168	2.53035e-06	7.92172e-05	213.56	233.7	348.48	372.66
13441	5	6342484	6342884	401	*	8.88929	9.15884	8.55754	0.601297	2.56194e-06	8.00506e-05	532.56	610.62	367.49	386.05
12243	4	18206342	18206742	401	*	8.04041	7.64531	8.35024	-0.704932	2.61173e-06	8.14484e-05	193.9	206.5	335.81	316.87
15704	5	25098438	25098838	401	*	8.3961	8.95362	7.47545	1.47817	2.6487e-06	8.23788e-05	397.63	593.97	177.41	178.52
13082	5	4283679	4284079	401	*	7.81224	8.15836	7.35596	0.802405	2.65178e-06	8.23788e-05	271.64	299.76	164.74	162.9
5127	2	10281960	10282360	401	*	8.35265	8.6528	7.97319	0.679612	2.66254e-06	8.2406e-05	416.4	388.58	228.1	274.47
160	1	901074	901474	401	*	8.36929	8.66407	7.99839	0.665674	2.66573e-06	8.2406e-05	394.95	416.33	239.19	272.24
16114	Pt	75906	76306	401	*	10.4227	9.26877	11.0555	-1.78671	2.66798e-06	8.2406e-05	777.4	456.3	2011.7	2244.89
13579	5	7116485	7116885	401	*	8.76306	8.43054	9.03311	-0.602573	2.71498e-06	8.36971e-05	375.29	314.75	521.14	526.63
4128	1	30197452	30197852	401	*	8.5068	8.79404	8.14779	0.646252	2.7598e-06	8.49164e-05	429.8	457.97	288.29	278.94
16106	Pt	39799	40199	401	*	10.3083	9.21146	10.9241	-1.71267	2.79362e-06	8.57934e-05	744.33	441.31	1962.6	1923.55
2787	1	21474402	21474802	401	*	6.78003	7.24911	6.08052	1.16859	2.80685e-06	8.60358e-05	155.48	148.77	72.86	62.48
5794	2	14726731	14727131	401	*	6.58415	7.07701	5.82971	1.2473	2.82964e-06	8.65697e-05	134.03	136	60.19	53.56
12398	5	463713	464113	401	*	7.95861	8.29087	7.52619	0.76468	2.84197e-06	8.67825e-05	292.19	334.18	178.99	189.68
3432	1	26131222	26131622	401	*	7.87722	8.21563	7.43428	0.781345	2.87851e-06	8.77318e-05	297.56	296.98	147.31	198.6
5808	2	14795185	14795585	401	*	8.76487	9.03384	8.43399	0.599842	2.92279e-06	8.8413e-05	520.94	527.35	316.8	374.89
7691	3	5492913	5493313	401	*	8.30676	8.60605	7.9287	0.677347	2.92902e-06	8.84356e-05	394.06	385.25	221.76	265.55
8511	3	11030374	11030774	401	*	8.31408	8.62252	7.92125	0.701269	2.97513e-06	8.95336e-05	386.91	401.34	266.11	218.69
9608	3	21868317	21868717	401	*	6.87162	7.32337	6.21031	1.11306	2.97649e-06	8.95336e-05	151.01	169.31	74.45	73.64
15404	5	23287020	23287420	401	*	6.98747	7.42598	6.35438	1.0716	3.05585e-06	9.17496e-05	163.52	180.41	85.54	78.1
2681	1	20699538	20699938	401	*	7.37128	7.77791	6.80299	0.974917	3.09359e-06	9.271e-05	234.11	204.84	125.14	98.19
6155	2	16907495	16907895	401	*	7.43302	7.82613	6.89093	0.935202	3.10362e-06	9.28378e-05	204.62	249.24	123.55	113.81
6974	3	1678726	1679126	401	*	8.63421	8.30638	8.90117	-0.594795	3.11997e-06	9.31541e-05	310.06	323.07	483.12	473.08
8596	3	13528146	13528546	401	*	7.17189	6.64316	7.55796	-0.914803	3.20367e-06	9.54765e-05	102.76	97.14	191.67	185.21
4762	2	7972197	7972597	401	*	7.46315	6.97512	7.82717	-0.852058	3.31505e-06	9.84318e-05	136.71	114.91	215.43	238.77
16019	5	26733177	26733577	401	*	8.2593	8.55967	7.8795	0.680165	3.36677e-06	9.9784e-05	374.4	380.25	234.43	236.54
3954	1	29202241	29202641	401	*	7.30366	6.80064	7.67592	-0.875273	3.37359e-06	9.98025e-05	115.27	107.69	205.92	203.07
5601	2	13523965	13524365	401	*	10.1243	9.74571	10.4239	-0.678167	3.38808e-06	0.000100048	954.32	762.72	1401.85	1345.6
15000	5	20801115	20801515	401	*	8.29444	7.91354	8.59549	-0.681948	3.403e-06	0.000100304	266.28	215.94	367.49	406.13
5090	2	10043364	10043764	401	*	7.19795	6.67505	7.58093	-0.905878	3.41847e-06	0.000100577	107.23	97.14	193.25	189.68
5417	2	12295231	12295631	401	*	7.63618	7.15068	7.99878	-0.848101	3.48367e-06	0.000102122	142.08	142.11	217.01	294.56
8580	3	12167954	12168354	401	*	6.15339	5.36241	6.66137	-1.29895	3.49808e-06	0.000102358	38.42	43.85	99.79	102.65
4270	2	723543	723943	401	*	7.57047	7.9421	7.06857	0.873527	3.55517e-06	0.000103841	244.84	247.02	145.73	122.73
12811	5	2770024	2770424	401	*	7.74336	8.10367	7.26198	0.84169	3.59505e-06	0.000104816	244.84	305.31	155.23	151.74
9416	3	20820473	20820873	401	*	8.09148	7.68879	8.40594	-0.717147	3.63284e-06	0.000105726	218.92	193.73	305.72	372.66
2135	1	16718196	16718596	401	*	6.41788	6.92577	5.6271	1.29867	3.65886e-06	0.000106292	114.38	128.79	47.52	51.32
10690	4	8605784	8606184	401	*	8.25813	8.55695	7.88081	0.676134	3.7585e-06	0.000108794	377.98	375.25	217.01	254.39
11862	4	15977697	15978097	401	*	7.9803	8.3048	7.56097	0.743833	3.82985e-06	0.000110096	324.36	308.09	167.91	209.76
15018	5	20918521	20918921	401	*	6.48316	7.00668	5.65318	1.35349	3.83078e-06	0.000110096	120.63	136.56	64.94	35.7
814	1	4634906	4635306	401	*	7.65952	8.01587	7.1852	0.830671	3.89691e-06	0.000111797	252.88	264.79	150.48	140.58
16093	Mt	345310	345710	401	*	9.67138	8.49044	10.3119	-1.8215	3.90498e-06	0.000111829	458.4	260.9	1319.49	1222.86
3998	1	29446823	29447223	401	*	8.52143	8.18297	8.79539	-0.612422	4.02553e-06	0.000115024	281.47	299.76	435.6	452.99
6062	2	16330086	16330486	401	*	7.83909	8.17565	7.39934	0.776319	4.06139e-06	0.000115692	291.3	286.99	145.73	191.91
8014	3	7445459	7445859	401	*	9.98833	9.64975	10.2624	-0.612609	4.1302e-06	0.000117445	876.58	729.97	1240.28	1216.17
12519	5	1085977	1086377	401	*	7.77705	8.12324	7.32065	0.802589	4.15994e-06	0.000118082	257.34	300.31	156.82	162.9
6360	2	18072360	18072760	401	*	8.44028	8.72507	8.0851	0.639966	4.25749e-06	0.000120639	424.44	421.88	270.87	272.24
7639	3	5198464	5198864	401	*	7.51741	7.05176	7.86887	-0.817113	4.39717e-06	0.000124378	130.46	134.89	226.51	241
10787	4	9226999	9227399	401	*	8.42448	8.70875	8.0701	0.638654	4.49657e-06	0.000126967	411.04	425.77	251.86	285.63
13546	5	6894752	6895152	401	*	8.08039	8.39779	7.67286	0.724939	4.52145e-06	0.000127315	310.96	363.6	191.67	216.46
3338	1	25514314	25514714	401	*	9.98037	9.64662	10.2512	-0.604612	4.52468e-06	0.000127315	870.33	732.75	1199.1	1238.48
12162	4	17723772	17724172	401	*	8.02387	7.62971	8.33312	-0.70341	4.55e-06	0.000127502	216.24	179.86	343.73	301.25
10483	4	7174205	7174605	401	*	6.71394	6.08184	7.15199	-1.07014	4.55239e-06	0.000127502	77.74	57.73	139.39	145.05
12040	4	16990293	16990693	401	*	7.89095	8.22326	7.45843	0.764833	4.55504e-06	0.000127502	286.83	310.86	182.16	169.59
7183	3	2694717	2695117	401	*	7.80367	8.14303	7.35911	0.783925	4.57899e-06	0.00012795	264.49	300.87	152.07	176.29
1220	1	6872741	6873141	401	*	8.30869	8.60477	7.93573	0.669036	4.64765e-06	0.000129644	371.72	406.9	248.69	241
1053	1	5911078	5911478	401	*	7.44704	7.82333	6.93658	0.886747	4.66145e-06	0.000129804	224.28	228.71	126.72	118.27
7277	3	3238473	3238873	401	*	8.16811	7.79472	8.46446	-0.669747	4.74017e-06	0.000131769	240.37	203.73	351.65	354.81
2593	1	20160545	20160945	401	*	6.65752	7.12509	5.96136	1.16374	4.76425e-06	0.00013221	142.08	137.11	55.44	69.18
1062	1	5956558	5956958	401	*	7.12714	7.553	6.5203	1.0327	4.77709e-06	0.000132338	184.07	191.51	107.71	75.87
13601	5	7259066	7259466	401	*	6.99104	7.41492	6.38823	1.02669	4.83651e-06	0.000133755	169.78	171.53	76.03	91.49
8170	3	8549332	8549732	401	*	6.14222	5.36927	6.64279	-1.27351	4.85858e-06	0.00013406	48.25	34.42	106.13	93.72
8852	3	17558786	17559186	401	*	8.46384	8.10572	8.75051	-0.644787	4.92138e-06	0.000135175	301.13	249.8	403.92	457.46
4707	2	7607274	7607674	401	*	8.41518	8.70419	8.0534	0.650796	5.01232e-06	0.000137438	396.74	437.43	272.45	258.85
12136	4	17564004	17564404	401	*	7.93208	8.26023	7.5066	0.753631	5.03492e-06	0.000137824	319	294.21	158.4	205.3
6061	2	16327039	16327439	401	*	8.55736	8.84641	8.19551	0.650896	5.20902e-06	0.000142347	495.93	424.66	296.21	290.1
12535	5	1187639	1188039	401	*	8.43335	8.09316	8.70844	-0.615285	5.32889e-06	0.000145131	263.6	282.55	437.19	399.44
14218	5	15597539	15597939	401	*	7.24636	6.70942	7.63677	-0.927343	5.42914e-06	0.000147612	114.38	94.92	172.66	225.38
14530	5	17643489	17643889	401	*	8.64388	8.31937	8.90864	-0.589269	5.4616e-06	0.000148	320.79	318.08	454.61	506.55
12429	5	620744	621144	401	*	7.62176	7.15945	7.97133	-0.811875	5.46177e-06	0.000148	134.93	150.99	229.68	272.24
8592	3	13061089	13061489	401	*	5.14361	5.86137	3.65103	2.21034	5.55247e-06	0.000149954	60.76	55.51	9.5	15.62
12693	5	2030340	2030740	401	*	7.86027	7.42068	8.19673	-0.77605	5.58672e-06	0.000150627	193.9	148.77	267.7	319.1
1624	1	9608736	9609136	401	*	7.46159	7.0002	7.81063	-0.810421	5.69278e-06	0.00015323	132.25	123.79	228.1	220.92
10029	4	846885	847285	401	*	7.14932	7.56274	6.56758	0.995162	5.71114e-06	0.000153338	201.05	177.08	98.21	91.49
14182	5	15297322	15297722	401	*	8.45074	8.10905	8.72681	-0.617754	5.71583e-06	0.000153338	291.3	260.9	405.51	441.84
7072	3	2167556	2167956	401	*	8.70422	8.96796	8.38124	0.58672	5.74068e-06	0.000153749	494.14	507.37	312.05	354.81
9361	3	20513157	20513557	401	*	8.23198	8.52676	7.86107	0.665685	5.78437e-06	0.000154406	369.04	368.59	221.76	243.23
12453	5	761301	761701	401	*	8.52127	8.79659	8.18073	0.615862	5.8116e-06	0.000154877	432.48	456.86	283.54	296.79
7977	3	7212968	7213368	401	*	7.54446	7.09025	7.88939	-0.799131	5.85403e-06	0.000155584	142.08	130.45	226.51	247.7
6669	3	9213	9613	401	*	8.62003	8.89175	8.28497	0.606781	5.85745e-06	0.000155584	454.82	495.16	313.64	310.18
11150	4	11720222	11720622	401	*	7.79554	7.38274	8.11612	-0.733381	5.94873e-06	0.000157749	173.35	160.43	269.28	285.63
5074	2	9929407	9929807	401	*	8.50623	8.7816	8.16561	0.615983	6.00593e-06	0.000159004	436.06	444.09	281.95	292.33
16104	Pt	34620	35020	401	*	10.3509	9.22756	10.9747	-1.74716	6.05978e-06	0.000160167	760.42	438.54	1956.26	2068.6
8880	3	17719734	17720134	401	*	8.54107	8.81505	8.20258	0.612472	6.23156e-06	0.000164438	453.93	446.86	294.63	294.56
13635	5	7485041	7485441	401	*	8.07965	8.38564	7.69081	0.694829	6.30507e-06	0.000166106	329.72	339.17	190.08	223.15
15693	5	25033435	25033835	401	*	7.44769	7.82182	6.94121	0.880613	6.49373e-06	0.000170519	237.69	214.83	102.96	142.82
7284	3	3277518	3277918	401	*	7.35904	7.76274	6.79648	0.966266	6.53084e-06	0.000171214	227.86	206.5	133.06	89.26
6548	2	19043867	19044267	401	*	7.78835	8.14224	7.31841	0.823832	6.5594e-06	0.000171684	268.07	296.98	185.33	133.89
3807	1	28338852	28339252	401	*	7.50885	7.04186	7.86107	-0.81921	6.76076e-06	0.000176248	124.2	139.33	221.76	243.23
4231	2	393422	393822	401	*	7.20139	7.62215	6.6049	1.01725	6.76658e-06	0.000176248	185.86	208.17	118.8	75.87
14757	5	19172541	19172941	401	*	7.62942	7.9822	7.16145	0.820748	6.78508e-06	0.000176372	260.92	244.8	145.73	140.58
8999	3	18489231	18489631	401	*	8.27058	8.57098	7.89072	0.680264	6.79914e-06	0.000176372	384.23	376.36	258.19	216.46
3775	1	28164156	28164556	401	*	8.07703	8.38651	7.68251	0.704004	6.81279e-06	0.000176372	323.47	345.83	212.26	198.6
1509	1	8849033	8849433	401	*	6.59678	5.95786	7.03806	-1.0802	6.81509e-06	0.000176372	68.8	55.51	126.72	136.12
7570	3	4880215	4880615	401	*	6.65177	7.12719	5.93788	1.18932	6.8272e-06	0.000176402	135.82	143.77	71.28	51.32
4153	1	30339109	30339509	401	*	6.57985	5.94714	7.01818	-1.07105	6.90583e-06	0.000178076	63.44	59.95	140.98	118.27
6298	2	17756203	17756603	401	*	8.7704	9.04643	8.42875	0.617684	6.91409e-06	0.000178076	480.73	576.76	361.16	328.03
7353	3	3646941	3647341	401	*	7.03251	7.45722	6.428	1.02922	6.95438e-06	0.000178829	159.95	191.51	91.87	80.33
11137	4	11612420	11612820	401	*	7.42883	7.8149	6.90011	0.914791	7.02306e-06	0.000180307	209.99	240.36	136.23	102.65
3896	1	28847859	28848259	401	*	7.90967	8.23008	7.49717	0.732906	7.32948e-06	0.000187875	295.77	304.76	180.58	180.75
14146	5	14959695	14960095	401	*	6.69775	6.08329	7.12732	-1.04403	7.35116e-06	0.000188131	63.44	72.16	145.73	133.89
8805	3	17212183	17212583	401	*	8.50786	8.79157	8.15436	0.637211	7.3917e-06	0.000188869	472.69	413.56	281.95	287.86
15505	5	23854882	23855282	401	*	7.37154	6.88561	7.73439	-0.848776	7.42077e-06	0.000189312	130.46	106.03	202.75	223.15
4649	2	7221009	7221409	401	*	7.45991	7.84039	6.94168	0.898709	7.61996e-06	0.00019352	234.11	224.26	140.98	104.88
7443	3	4141481	4141881	401	*	8.67717	8.94575	8.34689	0.598862	7.62173e-06	0.00019352	461.08	525.13	323.14	328.03
1532	1	8976356	8976756	401	*	10.2891	9.93218	10.5749	-0.642763	7.64519e-06	0.00019381	989.17	964.78	1484.22	1566.51
14862	5	19777137	19777537	401	*	7.22409	7.61365	6.68879	0.924858	7.67357e-06	0.000194218	188.54	203.17	90.29	116.04
9059	3	18868370	18868770	401	*	8.46568	8.7454	8.11838	0.62702	7.68535e-06	0.000194218	409.25	449.08	283.54	272.24
15605	5	24469736	24470136	401	*	8.47229	8.74699	8.13268	0.614307	7.78174e-06	0.000196039	419.08	440.2	264.53	296.79
6648	2	19574701	19575101	401	*	8.09964	8.40455	7.71252	0.69203	7.84813e-06	0.00019686	320.79	356.94	207.51	211.99
5513	2	12932441	12932841	401	*	7.74825	8.12082	7.24465	0.876166	7.85095e-06	0.00019686	304.7	252.02	180.58	122.73
5524	2	13015403	13015803	401	*	7.97035	8.29976	7.54275	0.757015	7.89512e-06	0.00019766	308.28	321.96	212.26	160.67
3259	1	24924964	24925364	401	*	6.91645	7.34089	6.31249	1.0284	7.94314e-06	0.000198554	155.48	168.75	69.7	89.26
12099	4	17388740	17389140	401	*	8.31483	8.61238	7.93954	0.672833	8.05705e-06	0.00020109	354.74	427.99	245.52	245.47
3	1	13396	13796	401	*	7.38619	7.76593	6.86934	0.896596	8.09256e-06	0.000201664	221.6	213.72	126.72	107.11
16103	Pt	33254	33654	401	*	10.1241	9.04124	10.7357	-1.69448	8.30868e-06	0.00020673	661.23	392.46	1576.1	1834.29
14225	5	15631738	15632138	401	*	6.75502	7.20967	6.0874	1.12227	8.36566e-06	0.000207827	157.27	138.78	71.28	64.71
12293	4	18500206	18500606	401	*	8.05853	8.36538	7.66827	0.697107	8.51173e-06	0.000210806	310.96	348.61	194.83	211.99
13019	5	3911330	3911730	401	*	7.73441	8.06743	7.30069	0.766738	8.62544e-06	0.000213276	264.49	272	145.73	169.59
2369	1	18540981	18541381	401	*	7.076	6.54083	7.46548	-0.92465	8.6379e-06	0.000213276	97.4	88.82	161.57	191.91
1698	1	10138648	10139048	401	*	7.69451	7.23725	8.04119	-0.803947	8.747e-06	0.000215639	147.44	154.32	223.35	303.48
7179	3	2671176	2671576	401	*	7.41316	7.79345	6.89528	0.898164	8.87045e-06	0.000218349	193.9	249.8	110.88	127.2
11278	4	12607286	12607686	401	*	8.53299	8.81589	8.18073	0.635167	8.9058e-06	0.000218884	486.1	415.22	283.54	296.79
5112	2	10189747	10190147	401	*	7.65424	7.22894	7.98229	-0.753351	9.0177e-06	0.000221297	154.59	145.44	280.37	225.38
4833	2	8431506	8431906	401	*	7.83555	8.16406	7.40948	0.754579	9.03301e-06	0.000221336	296.66	277	172.66	167.36
690	1	3914458	3914858	401	*	10.217	9.86056	10.5026	-0.642057	9.06863e-06	0.00022146	1001.68	857.65	1428.78	1472.79
15739	5	25279370	25279770	401	*	7.87232	7.48272	8.17877	-0.696052	9.07926e-06	0.00022146	186.75	170.97	307.3	272.24
10815	4	9376415	9376815	401	*	8.68259	8.34728	8.95448	-0.607198	9.16913e-06	0.000223314	365.47	285.88	487.88	504.32
497	1	2801291	2801691	401	*	7.93672	8.25203	7.53265	0.719378	9.27289e-06	0.0002255	312.75	296.98	169.49	200.84
9779	3	22859568	22859968	401	*	7.58111	7.13228	7.92294	-0.790653	9.32215e-06	0.000226016	134.03	146.55	226.51	258.85
11657	4	14829785	14830185	401	*	7.9367	8.25692	7.52452	0.732403	9.37197e-06	0.000226883	306.49	305.31	196.42	171.83
9287	3	20115265	20115665	401	*	7.61251	7.95814	7.15708	0.801058	9.42736e-06	0.000227721	235.9	261.46	131.47	153.97
7425	3	4028688	4029088	401	*	8.44392	8.72479	8.0948	0.629988	9.50064e-06	0.000228625	397.63	448.53	245.52	301.25
14094	5	14255337	14255737	401	*	6.17103	6.70606	5.31123	1.39483	9.68027e-06	0.000232564	107.23	101.59	45.94	33.47
2154	1	16916753	16917153	401	*	7.06792	6.54533	7.45073	-0.905396	9.70484e-06	0.000232564	101.87	84.93	175.83	174.06
268	1	1510113	1510513	401	*	8.69707	8.96143	8.37314	0.588294	9.70761e-06	0.000232564	480.73	516.25	348.48	314.64
5102	2	10121715	10122115	401	*	8.01975	8.33772	7.61127	0.726446	9.79629e-06	0.000234341	314.53	332.51	217.01	174.06
3318	1	25385963	25386363	401	*	7.83053	7.43261	8.1421	-0.709494	9.98934e-06	0.000238605	186.75	158.76	288.29	276.71
10375	4	6425440	6425840	401	*	7.62837	7.97973	7.16291	0.816818	1.01513e-05	0.00024201	264.49	240.36	150.48	136.12
2132	1	16657392	16657792	401	*	7.53246	7.09333	7.86866	-0.775327	1.01619e-05	0.00024201	146.54	126.57	237.6	229.84
6530	2	18962969	18963369	401	*	7.80079	8.12793	7.37703	0.750895	1.02187e-05	0.000243003	263.6	295.87	158.4	174.06
9689	3	22340854	22341254	401	*	8.53204	8.80008	8.20258	0.597499	1.02863e-05	0.00024425	439.63	451.86	294.63	294.56
10037	4	898443	898843	401	*	7.42238	7.78492	6.93699	0.847929	1.03506e-05	0.000245415	220.71	220.38	115.63	129.43
8210	3	8807129	8807529	401	*	6.87008	7.30249	6.24976	1.05273	1.05442e-05	0.000248908	160.84	154.88	80.78	71.41
12997	5	3792568	3792968	401	*	8.71213	8.97853	8.38514	0.593396	1.0562e-05	0.00024895	463.76	545.12	329.48	339.19
14367	5	16598502	16598902	401	*	7.13552	6.62724	7.51063	-0.883392	1.05943e-05	0.00024895	107.23	90.48	199.59	165.13
6184	2	17065469	17065869	401	*	7.21031	6.69781	7.58771	-0.889897	1.06078e-05	0.00024895	93.82	113.8	210.67	174.06
9109	3	19120631	19121031	401	*	10.2146	9.88062	10.4856	-0.604974	1.07373e-05	0.00025126	972.19	913.16	1419.28	1448.24
16099	Pt	10908	11308	401	*	10.057	8.96711	10.6708	-1.70365	1.09755e-05	0.000255719	636.21	364.71	1626.78	1633.46
1084	1	6075861	6076261	401	*	8.56285	8.23967	8.82671	-0.587042	1.10884e-05	0.000257606	297.56	306.98	426.1	482
23	1	109233	109633	401	*	8.4657	8.73718	8.13102	0.606164	1.1208e-05	0.00026001	411.04	442.42	266.11	294.56
11933	4	16388991	16389391	401	*	8.05094	7.68979	8.33955	-0.649757	1.13056e-05	0.000261403	210.88	202.06	342.15	305.72
5800	2	14748913	14749313	401	*	8.13403	8.42822	7.76408	0.664143	1.13329e-05	0.000261403	338.66	350.27	213.84	220.92
6196	2	17127284	17127684	401	*	8.55901	8.84039	8.2091	0.631291	1.17828e-05	0.000271004	431.59	485.17	326.31	265.55
81	1	442525	442925	401	*	7.60312	7.95279	7.14062	0.812164	1.21761e-05	0.000279651	225.18	270.34	139.39	142.82
6026	2	16138093	16138493	401	*	8.25807	8.54104	7.90572	0.635322	1.23337e-05	0.000282869	370.83	374.14	229.68	249.93
12141	4	17584923	17585323	401	*	8.03828	8.35947	7.62448	0.734989	1.24472e-05	0.000284877	361	295.87	202.75	191.91
10505	4	7298168	7298568	401	*	7.79458	8.11783	7.37733	0.740502	1.24566e-05	0.000284877	279.68	275.89	147.31	185.21
4350	2	1407121	1407521	401	*	7.14304	7.53857	6.59631	0.942264	1.25267e-05	0.00028567	190.33	181.52	99.79	93.72
14787	5	19339002	19339402	401	*	7.65631	8.01448	7.17877	0.83571	1.25267e-05	0.00028567	225.18	291.99	153.65	136.12
16010	5	26698645	26699045	401	*	8.27415	8.58043	7.8848	0.695628	1.2552e-05	0.000285748	347.59	418	262.95	209.76
13736	5	8085114	8085514	401	*	8.09659	8.39344	7.72239	0.671051	1.25656e-05	0.000285748	342.23	330.29	205.92	216.46
2792	1	21518699	21519099	401	*	7.40793	6.92166	7.77097	-0.849305	1.27047e-05	0.000288388	128.67	113.8	186.91	249.93
15722	5	25191351	25191751	401	*	7.79801	7.40377	8.10732	-0.703546	1.27175e-05	0.000288388	176.03	162.65	299.38	252.16
3055	1	23517752	23518152	401	*	7.60196	7.17454	7.93126	-0.756725	1.28126e-05	0.000290137	154.59	134.34	236.02	252.16
989	1	5570186	5570586	401	*	8.07151	8.37055	7.69383	0.676717	1.28718e-05	0.000291069	317.21	344.72	204.34	209.76
9727	3	22566185	22566585	401	*	8.42733	8.72304	8.05497	0.668072	1.29754e-05	0.000293001	374.4	470.73	281.95	249.93
9663	3	22178389	22178789	401	*	7.44224	7.80156	6.96263	0.838936	1.31887e-05	0.000296986	222.5	223.71	126.72	122.73
11289	4	12669631	12670031	401	*	8.30992	8.58882	7.96387	0.624959	1.3311e-05	0.000298904	388.7	381.36	236.02	263.32
9586	3	21756095	21756495	401	*	8.3459	8.62363	8.00165	0.621984	1.34089e-05	0.000300266	395.85	393.02	258.19	254.39
1911	1	11718907	11719307	401	*	6.04098	5.19175	6.57197	-1.38022	1.35439e-05	0.000302599	25.91	47.18	107.71	82.57
9983	4	556284	556684	401	*	6.96788	7.38181	6.38514	0.996669	1.35506e-05	0.000302599	174.24	159.32	82.37	84.8
13690	5	7861580	7861980	401	*	7.58028	7.15096	7.91072	-0.759763	1.42852e-05	0.000317682	151.01	133.23	269.28	211.99
187	1	1043376	1043776	401	*	8.26644	8.55573	7.90422	0.651505	1.4752e-05	0.000327613	364.57	388.02	258.19	220.92
5309	2	11527037	11527437	401	*	8.17001	8.46146	7.80437	0.657089	1.49801e-05	0.000331765	350.28	354.72	232.85	214.22
13042	5	4033933	4034333	401	*	8.35321	8.64451	7.98782	0.656688	1.50373e-05	0.000332574	369.04	431.32	275.62	232.08
2317	1	18209526	18209926	401	*	7.32175	6.8223	7.69206	-0.869761	1.5329e-05	0.00033856	103.65	122.68	183.75	229.84
162	1	909499	909899	401	*	7.06321	6.53347	7.44982	-0.916351	1.53793e-05	0.000339208	87.57	97.7	159.99	189.68
14987	5	20744487	20744887	401	*	7.69343	7.27872	8.01516	-0.73644	1.54629e-05	0.000340585	170.67	139.89	251.86	265.55
12094	4	17349690	17350090	401	*	8.08191	8.37855	7.70806	0.67049	1.55487e-05	0.000342007	338.66	326.96	210.67	207.53
15242	5	22357693	22358093	401	*	7.55589	7.9042	7.09578	0.808421	1.58646e-05	0.000348016	228.75	250.35	144.15	129.43
8147	3	8393177	8393577	401	*	6.77365	6.19495	7.18555	-0.990598	1.5865e-05	0.000348016	68.8	77.72	139.39	151.74
13014	5	3878944	3879344	401	*	8.05733	8.35664	7.67922	0.677427	1.58981e-05	0.000348267	313.64	341.95	209.09	200.84
14194	5	15423881	15424281	401	*	8.16744	8.46406	7.79362	0.670437	1.59367e-05	0.000348641	377.08	329.18	202.75	241
10458	4	7017744	7018144	401	*	6.94503	7.35533	6.36949	0.985845	1.60328e-05	0.000350268	162.63	164.87	64.94	100.42
9088	3	19028237	19028637	401	*	8.379	8.65212	8.0418	0.610327	1.6112e-05	0.00035152	390.49	414.11	239.19	287.86
9389	3	20642502	20642902	401	*	7.54485	7.12033	7.87244	-0.752107	1.63938e-05	0.000356704	136.71	141.55	245.52	223.15
10229	4	2799473	2799873	401	*	6.30122	5.62457	6.76001	-1.13543	1.66371e-05	0.000361039	50.93	47.74	102.96	113.81
6362	2	18092408	18092808	401	*	6.97162	7.39051	6.37894	1.01157	1.6708e-05	0.000362073	159.05	176.53	95.04	71.41
6864	3	1093950	1094350	401	*	7.81305	8.13638	7.39568	0.740709	1.69346e-05	0.000366002	275.22	287.55	180.58	156.21
6918	3	1378827	1379227	401	*	7.24961	7.62269	6.74508	0.877617	1.71369e-05	0.000369877	192.12	202.06	102.96	111.58
13168	5	4714038	4714438	401	*	6.82688	7.24827	6.22911	1.01916	1.73015e-05	0.000372454	144.76	159.32	69.7	80.33
14676	5	18623025	18623425	401	*	7.05942	7.46104	6.50091	0.960137	1.73025e-05	0.000372454	185.86	166.53	91.87	89.26
3031	1	23351823	23352223	401	*	8.0813	8.39231	7.68429	0.708013	1.73726e-05	0.000373464	346.7	325.29	232.85	178.52
12822	5	2828696	2829096	401	*	7.83552	7.45638	8.13547	-0.679091	1.74502e-05	0.000374633	181.39	169.86	294.63	267.78
8600	3	14095252	14095652	401	*	8.40572	8.67794	8.06991	0.608028	1.77394e-05	0.000380336	424.44	394.68	262.95	274.47
3881	1	28767341	28767741	401	*	8.24955	8.53765	7.88917	0.648479	1.81682e-05	0.000389012	394.06	349.16	237.6	236.54
10253	4	4886728	4887128	401	*	5.59843	4.69376	6.15017	-1.45641	1.84363e-05	0.000393187	22.34	29.42	72.86	69.18
14710	5	18860114	18860514	401	*	7.93529	7.54935	8.23947	-0.690121	1.85563e-05	0.000394701	210.88	163.76	300.96	303.48
15698	5	25066382	25066782	401	*	7.39068	6.92713	7.74095	-0.813821	1.85991e-05	0.000395089	134.03	109.36	198	229.84
12974	5	3668744	3669144	401	*	7.89509	7.51575	8.19517	-0.679416	1.91821e-05	0.000406938	198.37	167.64	318.39	267.78
7949	3	7026782	7027182	401	*	8.28064	8.57304	7.91352	0.659515	1.94432e-05	0.000411935	379.76	381.92	272.45	209.76
6544	2	19019754	19020154	401	*	8.36205	8.03886	8.62594	-0.587079	1.96594e-05	0.000415424	268.96	257.02	430.85	359.27
14840	5	19645779	19646179	401	*	7.93871	7.5646	8.23552	-0.670921	1.97314e-05	0.000416399	208.2	170.42	310.47	292.33
13485	5	6585417	6585817	401	*	8.594	8.85746	8.27143	0.586031	1.97783e-05	0.000416843	473.59	454.08	327.89	290.1
1143	1	6400558	6400958	401	*	8.14313	8.43315	7.77976	0.653385	2.00408e-05	0.000421826	324.36	366.93	218.59	220.92
2677	1	20682309	20682709	401	*	7.58428	7.92312	7.14062	0.782493	2.01157e-05	0.00042285	227.86	257.57	139.39	142.82
7440	3	4131707	4132107	401	*	7.86515	8.18974	7.44567	0.744076	2.03407e-05	0.000427022	256.45	327.52	167.91	180.75
7311	3	3420359	3420759	401	*	8.46551	8.73406	8.13526	0.598801	2.0383e-05	0.000427355	400.31	451.3	256.61	305.72
7298	3	3345977	3346377	401	*	7.45174	7.80942	6.97508	0.834344	2.04439e-05	0.000428073	221.6	227.04	137.81	113.81
7475	3	4358871	4359271	401	*	7.93741	7.56042	8.23602	-0.675602	2.06282e-05	0.000431374	192.12	185.41	277.2	325.8
14302	5	16237554	16237954	401	*	8.23319	8.51517	7.88237	0.632801	2.07523e-05	0.000433406	347.59	384.14	237.6	234.31
8802	3	17198738	17199138	401	*	7.62874	7.97205	7.17733	0.794721	2.0882e-05	0.00043555	225.18	277	148.9	140.58
8133	3	8289862	8290262	401	*	5.79434	6.36419	4.83877	1.52542	2.09891e-05	0.000436654	92.04	72.72	23.76	33.47
11259	4	12497764	12498164	401	*	7.61699	7.95829	7.16907	0.789226	2.12568e-05	0.000441653	244.84	252.58	158.4	129.43
8239	3	9036122	9036522	401	*	7.67012	8.01062	7.2236	0.78702	2.15256e-05	0.000446663	253.77	262.01	169.49	129.43
11326	4	12883756	12884156	401	*	6.92053	6.39051	7.30729	-0.91678	2.15555e-05	0.000446709	79.53	88.26	169.49	147.28
15314	5	22741250	22741650	401	*	8.14675	7.80362	8.42376	-0.620137	2.19962e-05	0.000454921	235.9	210.94	334.23	352.58
8383	3	9974105	9974505	401	*	7.58692	7.17778	7.9053	-0.727522	2.20082e-05	0.000454921	151.91	137.67	251.86	227.61
15352	5	23004013	23004413	401	*	7.75184	7.31254	8.08814	-0.7756	2.23122e-05	0.000460025	140.29	177.64	240.77	303.48
12570	5	1379346	1379746	401	*	8.22819	8.51078	7.87642	0.634367	2.26083e-05	0.000465535	347.59	381.92	242.35	227.61
15717	5	25159001	25159401	401	*	8.20228	7.86833	8.47327	-0.604941	2.28453e-05	0.000469815	247.52	219.82	373.83	336.96
1089	1	6107836	6108236	401	*	7.14216	7.53247	6.60542	0.92705	2.29362e-05	0.000470005	187.65	182.63	107.71	87.03
8676	3	15983186	15983586	401	*	6.9133	7.36229	6.25795	1.10434	2.29392e-05	0.000470005	185.86	143.22	95.04	58.02
11257	4	12488675	12489075	401	*	6.48212	6.95966	5.76339	1.19628	2.2942e-05	0.000470005	134.03	114.91	61.78	46.86
15721	5	25186502	25186902	401	*	8.10583	7.76225	8.38311	-0.620866	2.31027e-05	0.000472697	221.6	212.61	326.31	341.42
7116	3	2373096	2373496	401	*	6.81314	7.23874	6.20682	1.03192	2.37907e-05	0.000486156	143.86	158.21	80.78	66.95
14365	5	16591784	16592184	401	*	7.25023	7.62863	6.73587	0.892754	2.42706e-05	0.000494709	203.73	192.07	117.22	95.95
14594	5	18040768	18041168	401	*	7.92212	7.56078	8.21085	-0.650069	2.46208e-05	0.000501215	189.43	188.18	313.64	278.94
4941	2	9095832	9096232	401	*	8.15368	8.43724	7.80041	0.636826	2.48558e-05	0.00050536	336.87	356.38	224.93	220.92
269	1	1511739	1512139	401	*	8.11001	8.40193	7.74364	0.658291	2.52606e-05	0.000512943	319	357.49	223.35	205.3
4974	2	9303604	9304004	401	*	7.72829	8.06681	7.28516	0.781652	2.53411e-05	0.000513931	244.84	291.43	175.83	136.12
11859	4	15954456	15954856	401	*	6.35916	6.84473	5.62186	1.22288	2.58339e-05	0.00052261	102.76	127.12	53.86	44.63
7103	3	2315505	2315905	401	*	8.14851	8.45011	7.76672	0.683391	2.5921e-05	0.0005232	318.11	381.36	239.19	196.37
8167	3	8518814	8519214	401	*	7.97174	7.61359	8.25842	-0.644822	2.62047e-05	0.000528122	204.62	187.07	297.79	314.64
423	1	2355332	2355732	401	*	7.39269	6.91812	7.74919	-0.831072	2.62768e-05	0.000528915	103.65	138.22	213.84	216.46
7764	3	5953815	5954215	401	*	10.299	9.95753	10.5748	-0.617309	2.6404e-05	0.000530813	1045.46	943.13	1517.49	1533.04
14919	5	20168331	20168731	401	*	8.31728	8.59141	7.97856	0.612856	2.66189e-05	0.000534466	360.1	411.34	234.43	270.01
12895	5	3239320	3239720	401	*	8.40273	8.67069	8.07338	0.597312	2.67945e-05	0.000536656	425.33	389.69	259.78	278.94
10454	4	6995757	6996157	401	*	7.21409	7.59886	6.68782	0.91104	2.69331e-05	0.000538763	207.31	180.41	112.47	93.72
310	1	1761935	1762335	401	*	7.23616	6.77608	7.58445	-0.808371	2.71083e-05	0.000540925	117.06	102.14	196.42	187.45
11337	4	12937599	12937999	401	*	7.62775	7.96053	7.19446	0.766072	2.78126e-05	0.000552925	243.94	254.24	156.82	136.12
10620	4	8177887	8178287	401	*	7.3751	7.75558	6.85687	0.898705	2.82492e-05	0.000558849	220.71	211.5	142.56	89.26
1753	1	10512805	10513205	401	*	8.14435	7.80563	8.41848	-0.612846	2.83605e-05	0.000560364	228.75	218.71	378.58	305.72
8569	3	11859669	11860069	401	*	5.86553	5.03614	6.38882	-1.35269	2.85719e-05	0.000563849	38.42	27.2	64.94	102.65
8803	3	17201575	17201975	401	*	7.8893	8.19412	7.50233	0.691783	2.90271e-05	0.000572132	274.32	311.42	177.41	185.21
13053	5	4084856	4085256	401	*	8.19523	8.47223	7.85211	0.620112	2.90684e-05	0.000572246	342.23	368.04	223.35	238.77
2641	1	20439400	20439800	401	*	7.01031	7.39933	6.47601	0.923314	2.9121e-05	0.000572539	168.88	168.75	77.62	100.42
5750	2	14428130	14428530	401	*	8.20021	8.47665	7.85795	0.618696	2.92008e-05	0.000572539	353.85	358.6	229.68	234.31
4063	1	29855417	29855817	401	*	7.50908	7.85194	7.05847	0.793464	2.92087e-05	0.000572539	218.92	243.14	139.39	127.2
4101	1	30069509	30069909	401	*	8.3014	8.57119	7.96927	0.601924	2.92253e-05	0.000572539	365.47	395.24	242.35	258.85
7136	3	2457064	2457464	401	*	8.08079	8.37202	7.7155	0.656523	2.93803e-05	0.000574877	319	343.61	221.76	198.6
1145	1	6410148	6410548	401	*	7.79233	8.102	7.39751	0.704491	2.9432e-05	0.000575191	268.07	281.44	163.15	174.06
13467	5	6477219	6477619	401	*	7.23932	6.78053	7.58688	-0.806354	2.98819e-05	0.00058257	118.84	101.03	194.83	189.68
8126	3	8254484	8254884	401	*	7.31539	6.86824	7.65625	-0.788003	2.99335e-05	0.000582872	121.52	112.13	224.93	178.52
14843	5	19668706	19669106	401	*	8.01171	8.30641	7.64095	0.665459	3.03323e-05	0.000589214	293.98	339.17	191.67	207.53
2679	1	20690017	20690417	401	*	6.57165	7.01893	5.91994	1.09899	3.08199e-05	0.000597966	116.16	143.22	58.61	62.48
14308	5	16271720	16272120	401	*	8.36954	8.02823	8.64535	-0.61712	3.10447e-05	0.000600882	273.43	248.69	350.07	450.76
9571	3	21680467	21680867	401	*	7.71078	8.04316	7.27814	0.765025	3.12793e-05	0.000604695	235.01	292.54	163.15	147.28
14261	5	15966774	15967174	401	*	6.42466	5.80205	6.85817	-1.05612	3.13357e-05	0.00060506	57.19	54.4	109.3	122.73
16074	Mt	78433	78833	401	*	7.1751	5.90048	7.8411	-1.94062	3.16873e-05	0.000609758	75.06	44.41	275.62	182.98
13641	5	7537680	7538080	401	*	7.03839	7.436	6.48768	0.94832	3.16924e-05	0.000609758	174.24	172.08	101.38	78.1
4492	2	4304806	4305206	401	*	8.31373	8.59535	7.96346	0.631888	3.19326e-05	0.000613646	415.5	358.05	258.19	241
3647	1	27431608	27432008	401	*	7.39363	7.7554	6.90964	0.845752	3.25973e-05	0.00062493	211.77	220.38	137.81	102.65
9304	3	20213621	20214021	401	*	8.17348	8.46038	7.815	0.645378	3.30045e-05	0.000628255	318.11	386.36	213.84	236.54
5049	2	9741250	9741650	401	*	7.74635	8.05837	7.34768	0.710686	3.35078e-05	0.000634091	260.03	273.11	158.4	167.36
1804	1	10900301	10900701	401	*	7.27352	7.66454	6.7354	0.929142	3.39359e-05	0.00064144	219.82	185.96	128.31	84.8
12679	5	1963839	1964239	401	*	7.76813	8.08509	7.36134	0.723745	3.42203e-05	0.000646058	255.56	287.55	172.66	156.21
10957	4	10289922	10290322	401	*	8.09558	8.38374	7.73513	0.64861	3.43475e-05	0.000646945	312.75	355.27	218.59	207.53
10710	4	8719027	8719427	401	*	5.89763	6.43182	5.04002	1.3918	3.4901e-05	0.000654312	77.74	94.92	30.1	35.7
2891	1	22381978	22382378	401	*	8.06097	8.35211	7.69585	0.65626	3.59089e-05	0.000670868	340.45	313.08	213.84	200.84
7558	3	4799197	4799597	401	*	7.42232	7.76943	6.9643	0.80513	3.60862e-05	0.000673401	212.67	223.71	131.47	118.27
10763	4	9096269	9096669	401	*	7.63099	7.23349	7.94229	-0.708807	3.63574e-05	0.000677676	164.41	136.56	248.69	243.23
13589	5	7172600	7173000	401	*	7.96452	7.61529	8.24548	-0.630187	3.73993e-05	0.000695489	207.31	184.85	305.72	301.25
847	1	4802762	4803162	401	*	8.13496	8.42066	7.77836	0.642303	3.74797e-05	0.000696182	330.62	354.72	236.02	203.07
605	1	3401746	3402146	401	*	6.53948	5.95251	6.95552	-1.00302	3.75394e-05	0.000696487	66.12	57.73	118.8	129.43
4976	2	9315091	9315491	401	*	8.11924	8.40829	7.75739	0.650906	3.78549e-05	0.000701535	354.74	324.74	229.68	203.07
386	1	2160239	2160639	401	*	8.7073	8.97658	8.37595	0.600625	3.80232e-05	0.000703844	439.63	567.88	345.32	319.1
8390	3	10011742	10012142	401	*	6.40334	5.7908	6.83198	-1.04118	3.85346e-05	0.000712492	60.76	49.96	114.05	113.81
1292	1	7366544	7366944	401	*	8.05367	7.71743	8.32617	-0.608742	3.86723e-05	0.00071422	209.99	210.94	329.48	312.41
11523	4	13943024	13943424	401	*	8.2272	8.49901	7.89202	0.606987	3.88429e-05	0.000716549	358.32	365.26	240.77	234.31
15903	5	26126180	26126580	401	*	7.66846	7.99156	7.25145	0.740106	3.93703e-05	0.000724195	235.9	273.11	155.23	149.51
292	1	1661644	1662044	401	*	8.19639	8.47835	7.8456	0.632744	3.94554e-05	0.000724195	345.81	367.48	250.27	209.76
10681	4	8543090	8543490	401	*	8.16638	7.83163	8.43789	-0.606266	3.94668e-05	0.000724195	234.11	221.49	323.14	370.43
7708	3	5579578	5579978	401	*	8.60356	8.87115	8.27477	0.596376	3.95269e-05	0.000724195	411.93	524.58	302.55	316.87
2799	1	21557462	21557862	401	*	6.76695	7.1884	6.16907	1.01933	3.96259e-05	0.000725185	138.5	153.21	79.2	64.71
8859	3	17588147	17588547	401	*	7.42814	7.00971	7.7521	-0.742387	4.00069e-05	0.000731327	136.71	121.01	228.1	203.07
7009	3	1858389	1858789	401	*	8.27844	8.54894	7.94524	0.6037	4.13761e-05	0.00075381	349.38	399.68	240.77	252.16
5858	2	15073287	15073687	401	*	8.39251	8.66317	8.05907	0.604107	4.14014e-05	0.00075381	403.89	406.9	294.63	238.77
12406	5	502117	502517	401	*	8.1721	8.45056	7.82673	0.623825	4.14238e-05	0.00075381	353.85	345.83	237.6	216.46
10237	4	3667010	3667410	401	*	8.13514	8.41535	7.78707	0.628279	4.15226e-05	0.000754523	354.74	328.07	218.59	223.15
13078	5	4254695	4255095	401	*	8.25895	7.91682	8.5353	-0.61848	4.16018e-05	0.000754523	245.73	237.59	324.72	417.29
7997	3	7333900	7334300	401	*	8.31664	8.59007	7.97899	0.61108	4.1651e-05	0.000754523	406.57	364.15	261.36	243.23
14947	5	20383288	20383688	401	*	6.56406	5.97892	6.97918	-1.00027	4.16794e-05	0.000754523	58.97	67.17	125.14	127.2
14206	5	15489664	15490064	401	*	6.55829	7.01221	5.89227	1.11994	4.1697e-05	0.000754523	118.84	139.33	69.7	49.09
8567	3	11813073	11813792	720	*	7.01895	6.51629	7.39101	-0.874724	4.1898e-05	0.000757311	92.04	91.04	150.48	185.21
4752	2	7922131	7922531	401	*	7.5195	7.10919	7.83859	-0.729394	4.19642e-05	0.000757658	150.12	126.01	250.27	207.53
1094	1	6137425	6137825	401	*	5.8903	6.41624	5.05415	1.36209	4.2359e-05	0.000762225	83.1	87.71	28.51	37.94
3224	1	24653725	24654125	401	*	7.45829	7.03889	7.78283	-0.743941	4.24358e-05	0.000762757	144.76	118.24	221.76	218.69
14461	5	17209119	17209519	401	*	7.55433	7.88516	7.12434	0.760824	4.26611e-05	0.000765953	218.03	254.8	136.23	142.82
9984	4	560120	560520	401	*	8.48105	8.74991	8.15034	0.599571	4.32145e-05	0.000774164	469.12	391.91	280.37	287.86
3707	1	27767281	27767681	401	*	7.44643	7.02659	7.77123	-0.744646	4.35074e-05	0.000778545	124.2	136.56	224.93	211.99
3509	1	26644686	26645086	401	*	7.3479	6.92094	7.67694	-0.755998	4.42197e-05	0.000788665	126.89	115.46	210.67	198.6
720	1	4084030	4084430	401	*	6.7738	6.21651	7.17479	-0.958282	4.48978e-05	0.000797624	84.89	63.84	128.31	160.67
3575	1	27055158	27055558	401	*	7.76421	7.37987	8.06739	-0.687519	4.49644e-05	0.000797624	155.48	177.64	259.78	276.71
11496	4	13817175	13817575	401	*	7.2205	7.59932	6.70535	0.893969	4.63313e-05	0.000820878	172.46	215.38	117.22	91.49
2189	1	17249613	17250013	401	*	7.61521	7.94246	7.19126	0.751194	4.64514e-05	0.000822103	246.62	245.36	158.4	133.89
14228	5	15643895	15644295	401	*	6.48064	6.93522	5.81319	1.12203	4.65429e-05	0.000822818	121.52	123.23	63.36	49.09
448	1	2477340	2477740	401	*	7.88902	8.19261	7.50403	0.688581	4.67099e-05	0.000824867	265.39	319.74	159.99	203.07
12490	5	915878	916278	401	*	7.74432	7.37099	8.04062	-0.669633	4.71127e-05	0.000830161	166.2	164.87	256.61	270.01
12878	5	3139907	3140307	401	*	8.10125	7.75255	8.38186	-0.629318	4.90077e-05	0.00086167	199.26	232.04	316.8	350.35
4659	2	7301001	7301401	401	*	6.59673	6.02943	7.00285	-0.973423	4.93658e-05	0.000867021	67.91	62.73	120.39	136.12
499	1	2809139	2809539	401	*	8.16473	8.44911	7.81018	0.638926	4.97269e-05	0.000872412	347.59	351.38	250.27	198.6
3065	1	23577831	23578231	401	*	6.27999	6.7622	5.55051	1.21169	5.08443e-05	0.000889114	118.84	98.25	49.1	44.63
827	1	4717971	4718371	401	*	7.12766	7.50773	6.61021	0.89752	5.10054e-05	0.000890964	193.01	170.97	106.13	89.26
2924	1	22602956	22603356	401	*	7.92438	7.55668	8.21714	-0.660457	5.15553e-05	0.000897653	214.45	162.09	307.3	287.86
5763	2	14496154	14496554	401	*	7.93214	8.22205	7.56894	0.653111	5.17597e-05	0.00089927	295.77	301.42	190.08	189.68
15990	5	26572401	26572801	401	*	8.26402	8.52874	7.93954	0.589201	5.23357e-05	0.000906882	371.72	366.93	245.52	245.47
566	1	3192008	3192408	401	*	7.84187	8.14524	7.45724	0.687999	5.23666e-05	0.000906882	260.92	305.31	177.41	174.06
9414	3	20813264	20813664	401	*	7.32167	6.89409	7.65107	-0.756977	5.24657e-05	0.000907624	122.42	115.46	201.17	200.84
12601	5	1541497	1541897	401	*	8.28632	8.56664	7.93808	0.628559	5.26709e-05	0.000910196	354.74	403.57	274.03	216.46
9618	3	21926436	21926836	401	*	6.67035	7.09619	6.06353	1.03266	5.33435e-05	0.000918865	125.99	147.66	71.28	62.48
5225	2	10992955	10993355	401	*	7.3697	7.71329	6.91781	0.795488	5.51263e-05	0.000947549	212.67	207.06	123.55	118.27
1247	1	7031951	7032351	401	*	7.63535	8.15925	6.80441	1.35484	5.60715e-05	0.000961746	293.09	278.67	140.98	82.57
6487	2	18733722	18734122	401	*	7.15355	7.51986	6.66137	0.858495	5.63514e-05	0.000964494	168.88	198.17	99.79	102.65
14759	5	19183802	19184202	401	*	8.01579	8.29762	7.66519	0.632429	5.69249e-05	0.000973277	319	310.31	180.58	225.38
3872	1	28715132	28715532	401	*	7.62853	7.95152	7.21172	0.739803	5.77413e-05	0.000985145	226.96	268.12	153.65	142.82
4468	2	3334379	3334779	401	*	8.42533	7.15157	9.09111	-1.93954	5.80671e-05	0.000988612	189.43	94.92	530.65	560.11
15789	5	25530152	25530552	401	*	8.03798	8.32084	7.68579	0.635042	5.83377e-05	0.000992171	318.11	321.41	215.43	196.37
3160	1	24129936	24130336	401	*	7.9466	8.23498	7.5858	0.649183	5.84927e-05	0.00099376	285.05	317.52	190.08	194.14
82	1	445532	445932	401	*	8.03045	8.31775	7.67134	0.646408	5.93574e-05	0.00100739	293.98	344.17	209.09	198.6
9205	3	19657346	19657746	401	*	7.64863	7.96722	7.23914	0.728078	5.97581e-05	0.00101312	241.26	259.24	161.57	140.58
2224	1	17517706	17518106	401	*	6.57209	7.00348	5.95384	1.04964	6.05447e-05	0.00102323	136.71	119.9	57.02	66.95
1256	1	7098850	7099250	401	*	8.31786	8.58374	7.99166	0.592086	6.08558e-05	0.00102741	381.55	385.8	212.26	296.79
6997	3	1799555	1799955	401	*	7.91259	8.20478	7.54579	0.658995	6.18399e-05	0.00104184	277	313.08	188.5	185.21
6970	3	1657166	1657566	401	*	7.80186	7.44522	8.08759	-0.64237	6.19658e-05	0.00104288	174.24	174.3	274.03	270.01
14436	5	17053443	17053843	401	*	5.8102	6.3636	4.90095	1.46266	6.22134e-05	0.00104595	62.55	102.14	28.51	31.24
10299	4	5709316	5709716	401	*	6.23953	5.60825	6.67718	-1.06893	6.29839e-05	0.0010578	50.93	46.63	99.79	104.88
8558	3	11648124	11648524	401	*	8.18497	7.83779	8.46461	-0.626821	6.41251e-05	0.00107473	262.71	194.84	340.56	365.97
14727	5	18967832	18968232	401	*	7.52098	7.8438	7.10447	0.739324	6.42357e-05	0.00107546	229.64	229.82	134.64	140.58
15495	5	23797461	23797861	401	*	8.28089	8.55092	7.94842	0.602502	6.43721e-05	0.00107663	372.61	377.47	270.87	223.15
5379	2	11985855	11986255	401	*	7.33476	7.67777	6.88389	0.793883	6.58358e-05	0.00109883	213.56	195.95	104.55	131.66
5187	2	10745186	10745586	401	*	6.71987	7.14199	6.12062	1.02137	6.70059e-05	0.0011172	153.69	128.79	74.45	64.71
5549	2	13166564	13166964	401	*	7.53509	7.14296	7.8431	-0.700136	6.71808e-05	0.00111896	148.33	134.34	224.93	234.31
14385	5	16733643	16734043	401	*	7.22803	7.57949	6.76239	0.817096	6.75859e-05	0.00112455	196.58	185.96	96.62	120.5
6591	2	19277377	19277777	401	*	7.55865	7.88148	7.1421	0.739378	6.79658e-05	0.0011297	220.71	250.91	144.15	138.35
383	1	2143577	2143977	401	*	7.48071	7.8194	7.03729	0.782107	6.84498e-05	0.00113424	222.5	229.26	148.9	113.81
6791	3	677381	677781	401	*	7.65018	7.961	7.25348	0.707522	6.87112e-05	0.0011374	234.11	264.23	137.81	167.36
2694	1	20784609	20785009	401	*	6.87487	6.38327	7.24085	-0.857583	6.91533e-05	0.00114238	87.57	79.38	155.23	147.28
10276	4	5372477	5372877	401	*	6.59766	6.04638	6.99555	-0.949175	7.03465e-05	0.00115971	66.12	66.06	123.55	131.66
7998	3	7339513	7339913	401	*	8.13823	8.41572	7.79434	0.62138	7.23732e-05	0.00118947	365.47	317.52	218.59	225.38
12824	5	2845080	2845480	401	*	7.33006	7.6706	6.88346	0.787135	7.40863e-05	0.00121392	208.2	199.28	115.63	120.5
11877	4	16072077	16072477	401	*	8.20307	8.46925	7.87642	0.592834	7.44259e-05	0.00121824	357.42	351.38	242.35	227.61
13290	5	5410946	5411346	401	*	8.09645	8.36688	7.76335	0.603536	7.46984e-05	0.00122146	333.3	326.96	198	236.54
6220	2	17269097	17269497	401	*	10.6247	10.2052	10.9493	-0.744083	7.50372e-05	0.00122315	1212.56	1148.52	1926.16	2028.44
15518	5	23953947	23954347	401	*	7.49365	7.08645	7.81085	-0.7244	7.50389e-05	0.00122315	151.91	119.9	217.01	232.08
9959	4	421849	422249	401	*	7.40708	6.98671	7.73219	-0.745478	7.51052e-05	0.00122315	142.08	111.58	204.34	220.92
2759	1	21226576	21226976	401	*	6.26739	6.72659	5.58983	1.13676	7.54693e-05	0.00122704	106.33	105.47	42.77	53.56
2439	1	19066673	19067073	401	*	7.26705	7.6126	6.81178	0.800821	7.66115e-05	0.00124351	196.58	194.84	110.88	113.81
1386	1	7967366	7967766	401	*	7.63211	7.9566	7.21279	0.743814	7.73471e-05	0.00125333	240.37	256.46	169.49	127.2
433	1	2407827	2408227	401	*	7.97549	7.64463	8.24446	-0.599833	7.79333e-05	0.00126157	199.26	200.95	323.14	283.4
16098	Pt	793	1193	401	*	10.1945	9.17572	10.7856	-1.60993	7.87869e-05	0.00127283	738.08	418.55	1642.62	1887.85
1057	1	5933794	5934194	401	*	8.39103	8.65968	8.06063	0.599048	7.97932e-05	0.00128651	391.38	417.44	304.13	229.84
591	1	3329082	3329482	401	*	7.47403	7.80349	7.04635	0.757145	8.10927e-05	0.0013056	210.88	235.92	139.39	124.96
9945	4	331117	331517	401	*	7.19573	7.54586	6.73243	0.813431	8.11935e-05	0.0013056	189.43	184.3	96.62	116.04
13055	5	4092734	4093134	401	*	8.05673	8.3504	7.68758	0.662829	8.12212e-05	0.0013056	304.7	348.05	236.02	176.29
9786	3	22887916	22888316	401	*	7.95047	7.60374	8.22981	-0.626069	8.13016e-05	0.0013056	185.86	203.17	283.54	316.87
14049	5	13667496	13667896	401	*	8.07974	7.75236	8.3464	-0.594041	8.16103e-05	0.00130926	226.96	204.28	307.3	343.65
8158	3	8456363	8456763	401	*	7.87514	8.16154	7.51743	0.644103	8.30019e-05	0.00132762	277.9	294.76	178.99	187.45
5702	2	14165289	14165689	401	*	7.45161	7.78328	7.02018	0.763105	8.43073e-05	0.00134716	229.64	210.94	134.64	124.96
6056	2	16303309	16303709	401	*	7.63229	7.95876	7.20964	0.749127	8.44341e-05	0.00134785	235.01	262.57	171.07	124.96
3639	1	27401039	27401439	401	*	7.75357	7.39573	8.04005	-0.644321	8.605e-05	0.00137093	176.92	159.87	289.87	236.54
3120	1	23891663	23892063	401	*	7.10347	7.47038	6.61021	0.860175	8.73675e-05	0.00138918	178.71	175.97	106.13	89.26
15753	5	25355089	25355489	401	*	7.60271	7.91541	7.20292	0.712493	8.85782e-05	0.00140406	222.5	260.35	136.23	158.44
4003	1	29473841	29474241	401	*	7.13967	7.49425	6.66852	0.825732	8.86518e-05	0.00140406	184.07	176.53	91.87	111.58
11478	4	13728547	13728947	401	*	7.36658	6.94769	7.69081	-0.743119	8.89853e-05	0.00140796	124.2	122.68	190.08	223.15
5909	2	15379557	15379957	401	*	6.40211	6.85321	5.7422	1.11101	8.92185e-05	0.00140906	106.33	124.9	60.19	46.86
3242	1	24795972	24796372	401	*	6.97457	7.35043	6.46491	0.885519	8.99758e-05	0.00141945	162.63	163.76	91.87	84.8
981	1	5522444	5522844	401	*	6.73344	7.13291	6.17912	0.953794	9.0563e-05	0.00142732	135.82	144.88	71.28	73.64
5805	2	14764628	14765028	401	*	7.47996	7.80135	7.06584	0.735507	9.10733e-05	0.00143256	229.64	216.49	125.14	142.82
7629	3	5162083	5162483	401	*	6.81193	7.21717	6.24635	0.970815	9.41739e-05	0.00146986	155.48	142.11	87.12	64.71
8271	3	9225777	9226177	401	*	7.45741	7.06626	7.76481	-0.698545	9.48425e-05	0.00147886	133.14	134.89	229.68	205.3
5567	2	13306890	13307290	401	*	7.36972	7.70339	6.93488	0.768513	9.58226e-05	0.00149126	215.35	201.51	121.97	122.73
13173	5	4743204	4743604	401	*	7.54977	7.86837	7.14027	0.728103	9.69132e-05	0.00150533	231.43	235.92	150.48	131.66
6679	3	65470	65870	401	*	7.97483	8.25244	7.63076	0.621682	9.7522e-05	0.00151291	286.83	323.07	182.16	214.22
13757	5	8237831	8238231	401	*	8.01941	8.31011	7.65497	0.655142	9.75893e-05	0.00151291	305.6	329.18	231.27	171.83
11267	4	12549970	12550370	401	*	7.28268	6.86766	7.6046	-0.736946	9.98084e-05	0.00154484	124.2	109.36	199.59	189.68
4686	2	7489522	7489922	401	*	7.98561	8.26612	7.63706	0.629056	0.00010003	0.00154484	310.96	304.76	210.67	187.45
9826	3	23105308	23105708	401	*	7.37784	7.70611	6.95216	0.753951	0.00010092	0.00155377	198.37	219.27	109.3	138.35
449	1	2484699	2485099	401	*	7.98229	8.26488	7.63051	0.634372	0.000101599	0.00156157	278.79	336.4	193.25	203.07
12650	5	1816265	1816665	401	*	6.909	6.42989	7.26805	-0.838164	0.000102348	0.00156412	94.72	77.72	152.07	156.21
5022	2	9580622	9581022	401	*	7.34785	6.93824	7.66651	-0.728264	0.000102451	0.00156422	133.14	112.13	223.35	182.98
8717	3	16364039	16364439	401	*	7.39646	6.99723	7.70882	-0.711594	0.000102696	0.00156649	136.71	118.79	226.51	191.91
2983	1	22978762	22979162	401	*	7.08554	6.61773	7.43823	-0.820506	0.000103066	0.00157063	112.59	83.82	199.59	147.28
1651	1	9789594	9789994	401	*	7.98222	7.65765	8.24701	-0.589369	0.000103261	0.00157063	211.77	192.07	304.13	303.48
8612	3	14760361	14760761	401	*	7.01899	6.55886	7.36732	-0.808452	0.000103751	0.00157545	99.19	89.37	158.4	171.83
14495	5	17421737	17422137	401	*	6.41914	5.82583	6.83833	-1.0125	0.000104587	0.00158483	51.83	61.62	106.13	122.73
9295	3	20166845	20167245	401	*	8.11222	8.37788	7.78635	0.591527	0.000105083	0.00159085	342.23	323.07	202.75	238.77
6528	2	18959531	18959931	401	*	7.69001	7.99118	7.30892	0.682258	0.000105537	0.00159472	250.2	258.68	163.15	153.97
11085	4	11256142	11256542	401	*	6.84994	6.35456	7.21801	-0.863452	0.000105988	0.00160004	75.95	87.71	150.48	147.28
2594	1	20167688	20168088	401	*	8.00778	8.27941	7.67286	0.606555	0.000110352	0.00165661	317.21	304.2	191.67	216.46
11434	4	13468448	13468848	401	*	7.96386	8.24064	7.62105	0.619592	0.00011048	0.00165699	291.3	313.64	199.59	194.14
2277	1	17920034	17920434	401	*	7.21939	6.79687	7.54579	-0.748912	0.000112017	0.00167693	110.8	111.58	188.5	185.21
3646	1	27429918	27430318	401	*	7.7453	8.04216	7.3711	0.67106	0.000114419	0.00170894	266.28	260.9	172.66	158.44
8971	3	18343545	18343945	401	*	6.91332	6.43351	7.27275	-0.839243	0.000115274	0.0017193	92.93	79.94	144.15	165.13
13412	5	6160593	6160993	401	*	7.15598	7.50203	6.69982	0.802207	0.000116547	0.00172968	176.03	186.52	91.87	116.04
9082	3	18991726	18992126	401	*	8.1198	8.39785	7.77505	0.622804	0.000117328	0.00173868	315.43	359.16	243.94	194.14
8649	3	15655304	15655704	401	*	5.8352	5.10644	6.3171	-1.21066	0.000118176	0.00174963	29.49	39.41	90.29	69.18
1263	1	7137647	7138047	401	*	7.98183	7.65411	8.24872	-0.594605	0.000118306	0.00174995	213.56	189.29	291.46	316.87
6472	2	18641293	18641693	401	*	7.76344	7.41606	8.04319	-0.627126	0.000118732	0.00175464	177.82	163.76	259.78	267.78
5126	2	10276542	10276942	401	*	7.63032	7.95101	7.21734	0.733672	0.0001207	0.00177884	252.88	242.03	172.66	124.96
11015	4	10731825	10732225	401	*	6.44405	5.84652	6.86534	-1.01882	0.000121588	0.00178865	47.36	67.72	128.31	104.88
5691	2	14109897	14110297	401	*	7.94341	8.22228	7.59739	0.624896	0.000127376	0.0018636	293.09	304.2	204.34	182.98
7782	3	6060515	6060915	401	*	8.15731	8.43495	7.81319	0.621767	0.000128413	0.00187652	320.79	371.37	253.44	196.37
2900	1	22428099	22428499	401	*	6.72472	6.22111	7.0973	-0.876198	0.000128492	0.00187652	71.48	77.72	148.9	124.96
8903	3	17874523	17874923	401	*	6.94499	7.34089	6.39756	0.94333	0.000129485	0.00188931	155.48	168.75	106.13	62.48
7182	3	2685916	2686316	401	*	7.79421	8.08774	7.42528	0.662459	0.000132056	0.00192334	274.32	269.78	185.33	158.44
5868	2	15136504	15136904	401	*	7.45918	7.77412	7.05572	0.718404	0.00013247	0.00192763	209.09	228.71	118.8	147.28
853	1	4822266	4822666	401	*	7.68248	7.99551	7.28216	0.713344	0.000133054	0.00193204	264.49	245.91	177.41	133.89
14201	5	15465911	15466311	401	*	8.04226	8.31195	7.71029	0.601656	0.000133132	0.00193204	329.72	305.87	209.09	209.76
5564	2	13285430	13285830	401	*	8.05384	8.32254	7.72338	0.599168	0.000137776	0.00199404	333.3	306.98	210.67	211.99
13488	5	6606546	6606946	401	*	7.98362	8.25759	7.64512	0.612466	0.000140541	0.00203041	298.45	313.64	210.67	189.68
3320	1	25402116	25402516	401	*	6.98539	7.34714	6.50146	0.845678	0.000141236	0.00203863	167.99	157.65	80.78	100.42
2702	1	20839195	20839595	401	*	6.55536	6.02464	6.9425	-0.917859	0.000143046	0.00206106	69.7	60.51	118.8	127.2
6739	3	426494	426894	401	*	7.98785	8.26358	7.64667	0.616914	0.000145334	0.00209029	278.79	335.84	193.25	207.53
14959	5	20484250	20484650	401	*	7.93728	8.21829	7.58797	0.630318	0.000148905	0.00213264	313.64	282	199.59	185.21
14300	5	16229313	16229713	401	*	7.51299	7.82824	7.10901	0.719228	0.000149279	0.00213561	222.5	232.04	148.9	127.2
10070	4	1114185	1114585	401	*	8.11918	7.78885	8.38778	-0.598925	0.000149414	0.00213564	254.66	187.63	337.4	332.49
15051	5	21101578	21101978	401	*	6.15065	6.61355	5.46491	1.14863	0.000150969	0.00215024	92.04	103.81	45.94	42.4
286	1	1611365	1611765	401	*	7.60441	7.24035	7.89486	-0.65451	0.000153523	0.00218083	144.76	157.65	243.94	232.08
7568	3	4868442	4868842	401	*	6.09399	6.57483	5.36767	1.20716	0.000155987	0.00220853	97.4	93.26	49.1	33.47
9234	3	19850608	19851008	401	*	7.69947	7.9986	7.32164	0.67696	0.00015602	0.00220853	243.94	267.56	172.66	147.28
12419	5	573203	573603	401	*	7.38153	7.70128	6.9701	0.731186	0.000158658	0.00223801	206.41	209.83	123.55	127.2
12526	5	1120556	1120956	401	*	5.51482	6.06152	4.62389	1.43763	0.000164979	0.00231703	58.08	75.49	15.84	33.47
3068	1	23600072	23600472	401	*	6.89389	7.26925	6.38514	0.884116	0.000165167	0.00231766	165.31	143.22	82.37	84.8
3443	1	26216164	26216564	401	*	7.44775	7.04282	7.76358	-0.720755	0.000165707	0.00232119	134.93	128.79	186.91	247.7
1793	1	10840475	10840875	401	*	7.79948	7.44448	8.08415	-0.639665	0.000170799	0.00238012	200.16	148.21	277.2	265.55
12120	4	17489665	17490065	401	*	7.11661	7.46625	6.65418	0.812067	0.000173911	0.00241929	176.03	177.64	107.71	93.72
8106	3	8103566	8103966	401	*	6.14441	5.51158	6.5828	-1.07122	0.000174471	0.0024229	51.83	39.41	82.37	109.34
4464	2	3271961	3272361	401	*	7.49463	6.33157	8.13009	-1.79852	0.000176103	0.00244347	107.23	53.85	272.45	287.86
10714	4	8760032	8760432	401	*	6.28709	6.73385	5.63652	1.09734	0.000176626	0.00244862	117.95	94.92	45.94	53.56
13415	5	6182411	6182811	401	*	8.05611	8.32952	7.71847	0.611041	0.000177275	0.0024534	313.64	329.74	236.02	185.21
11281	4	12623339	12623739	401	*	7.82458	7.49782	8.09083	-0.593013	0.000179959	0.00248415	184.97	176.53	281.95	263.32
1656	1	9825003	9825403	401	*	7.74174	8.03022	7.38079	0.649426	0.00018162	0.00250492	263.6	259.24	172.66	160.67
6928	3	1435016	1435416	401	*	7.86453	8.14831	7.51091	0.637403	0.000185772	0.00255128	258.24	309.2	188.5	176.29
10890	4	9834478	9834878	401	*	7.58925	7.23485	7.87354	-0.638691	0.000187707	0.00257347	156.37	144.88	239.19	229.84
4348	2	1382953	1383353	401	*	7.52335	7.83283	7.12881	0.704018	0.000189848	0.00259769	223.39	232.59	150.48	129.43
15865	5	25919348	25919748	401	*	7.97179	8.23919	7.64329	0.595899	0.000190483	0.00259802	282.36	321.96	190.08	209.76
11025	4	10813439	10813839	401	*	6.99444	7.34882	6.52366	0.82516	0.000190566	0.00259802	157.27	168.75	90.29	93.72
15876	5	25969181	25969581	401	*	7.74451	8.02902	7.38977	0.63925	0.000190626	0.00259802	265.39	257.02	145.73	189.68
911	1	5164758	5165158	401	*	7.81994	8.10462	7.46491	0.639711	0.000191028	0.00260131	286.83	263.68	183.75	169.59
1915	1	11756246	11756646	401	*	7.30102	6.89442	7.61787	-0.72345	0.000193439	0.00262969	131.35	106.58	185.33	207.53
14842	5	19661279	19661679	401	*	7.68621	7.97493	7.32487	0.650053	0.000196798	0.00266636	243.94	259.24	159.99	160.67
952	1	5379026	5379426	401	*	6.91855	7.29293	6.41163	0.881294	0.000199173	0.00269176	146.54	167.09	96.62	73.64
1751	1	10505970	10506370	401	*	7.97675	7.65144	8.24204	-0.590597	0.000202498	0.00273049	218.92	183.19	281.95	323.57
2587	1	20108002	20108402	401	*	7.75656	8.04205	7.40027	0.641772	0.000210786	0.00282267	277.9	249.24	161.57	176.29
1012	1	5706039	5706439	401	*	7.59995	7.89578	7.22739	0.668386	0.000211052	0.00282382	244.84	231.48	145.73	153.97
6884	3	1220970	1221370	401	*	7.78557	7.45349	8.05534	-0.601855	0.00021304	0.00284106	175.14	175.41	259.78	272.24
10551	4	7641410	7641810	401	*	7.51722	7.83321	7.11203	0.721186	0.000214604	0.00285719	225.18	230.93	158.4	118.27
7465	3	4275613	4276013	401	*	7.94747	8.22065	7.61021	0.61044	0.000217065	0.00288758	291.3	305.31	212.26	178.52
10447	4	6944622	6945022	401	*	6.58588	6.07766	6.96096	-0.883299	0.000217275	0.00288798	67.91	67.17	121.97	127.2
12577	5	1405078	1405478	401	*	7.98491	8.25379	7.65418	0.599608	0.000217934	0.00289436	307.38	303.09	215.43	187.45
12287	4	18464198	18464598	401	*	7.53594	7.83685	7.15527	0.681586	0.000218512	0.00289964	213.56	243.69	137.81	147.28
15239	5	22340180	22340580	401	*	7.47201	7.10388	7.76504	-0.661159	0.000220202	0.00291847	147.44	127.68	218.59	216.46
1973	1	12213503	12213903	401	*	6.68216	6.19027	7.0483	-0.858031	0.00022045	0.00291847	82.21	63.84	133.06	131.66
11126	4	11534418	11534818	401	*	7.32055	7.63949	6.91048	0.729016	0.000224829	0.00297125	202.84	195.95	115.63	124.96
4322	2	1094686	1095086	401	*	6.70887	7.09512	6.17981	0.915313	0.000226393	0.00298466	147.44	126.01	60.19	84.8
8618	3	14916947	14917347	401	*	6.6802	6.17832	7.05183	-0.873509	0.00022759	0.0029979	84.89	59.95	131.47	133.89
3590	1	27134117	27134517	401	*	6.96204	7.32848	6.46963	0.858857	0.000227847	0.00299884	155.48	165.98	101.38	75.87
11301	4	12748634	12749034	401	*	6.40588	6.82661	5.80947	1.01713	0.000230022	0.00302008	105.44	121.57	58.61	53.56
3766	1	28130988	28131388	401	*	7.14495	6.73514	7.46373	-0.728594	0.000230309	0.00302138	112.59	100.47	178.99	174.06
10461	4	7025121	7025521	401	*	5.08814	5.70878	3.97548	1.7333	0.000230913	0.00302684	40.21	64.39	15.84	15.62
4813	2	8279971	8280371	401	*	7.1455	6.73661	7.46373	-0.727127	0.000233928	0.00306387	111.69	101.59	178.99	174.06
4691	2	7513093	7513493	401	*	7.64405	7.93166	7.28446	0.647195	0.000237292	0.00310288	245.73	242.58	148.9	162.9
7701	3	5534847	5535247	401	*	6.99493	6.56476	7.32586	-0.761104	0.000238342	0.0031141	98.29	91.04	175.83	145.05
2396	1	18719233	18719633	401	*	7.42577	7.74419	7.01657	0.727612	0.000239122	0.00311984	227.86	200.95	136.23	122.73
9116	3	19164711	19165111	401	*	7.38486	7.71478	6.9564	0.758386	0.000239169	0.00311984	210.88	209.28	145.73	102.65
10292	4	5598351	5598751	401	*	6.20559	5.6214	6.62025	-0.998843	0.00024034	0.00312394	51.83	46.63	91.87	104.88
5221	2	10975334	10975734	401	*	7.47356	7.7927	7.06316	0.729538	0.000240452	0.00312394	210.88	232.59	153.65	113.81
7415	3	3978191	3978591	401	*	7.35528	7.67381	6.94588	0.727927	0.000241556	0.00313534	193.01	215.38	128.31	118.27
15749	5	25334776	25335176	401	*	7.74955	7.40331	8.02857	-0.625256	0.000241718	0.00313534	158.16	180.41	294.63	227.61
2752	1	21187448	21187848	401	*	7.8881	8.17051	7.53661	0.633907	0.000242833	0.00314727	281.47	294.76	210.67	160.67
6214	2	17231454	17231854	401	*	7.85326	8.12733	7.51461	0.612723	0.0002554	0.00329161	280.58	278.67	191.67	174.06
11526	4	13959967	13960367	401	*	7.86142	8.12974	7.53152	0.598219	0.000259926	0.00333927	269.85	290.32	164.74	205.3
8123	3	8216106	8216506	401	*	7.66978	7.32642	7.94693	-0.620514	0.000264108	0.00338774	152.8	168.2	250.27	243.23
14962	5	20501401	20501801	401	*	7.29855	7.62314	6.87908	0.744062	0.000271457	0.00346258	193.9	200.39	128.31	107.11
3059	1	23538665	23539065	401	*	7.84681	8.12838	7.49662	0.631762	0.000273782	0.00348671	274.32	285.33	202.75	158.44
8051	3	7672704	7673104	401	*	7.59857	7.22528	7.89486	-0.669579	0.000276492	0.00351291	176.03	123.23	243.94	232.08
15332	5	22865013	22865413	401	*	7.71632	7.36945	7.99575	-0.626294	0.000283852	0.00358664	181.39	149.32	236.02	274.47
13177	5	4764586	4764986	401	*	7.6159	7.9135	7.24052	0.672984	0.00028867	0.00363896	245.73	236.48	166.32	136.12
3084	1	23696003	23696403	401	*	7.69519	7.3524	7.97196	-0.619558	0.000292155	0.00366724	181.39	145.44	245.52	256.62
10433	4	6837541	6837941	401	*	7.57397	6.92239	8.0212	-1.09882	0.000292321	0.00366724	130.46	112.13	312.05	207.53
11233	4	12339537	12339937	401	*	6.87268	6.42683	7.21279	-0.78596	0.000292495	0.00366724	89.36	82.71	169.49	127.2
2959	1	22847607	22848007	401	*	7.46784	7.77715	7.0736	0.703554	0.000292506	0.00366724	214.45	224.26	148.9	120.5
12408	5	513630	514030	401	*	7.80612	8.08264	7.46373	0.618908	0.000294728	0.0036865	250.2	291.99	178.99	174.06
2536	1	19798971	19799371	401	*	7.24212	6.85117	7.5494	-0.698224	0.000297049	0.00371266	125.99	104.92	191.67	182.98
6038	2	16195799	16196199	401	*	7.56308	7.85822	7.19161	0.666612	0.000297404	0.00371421	240.37	223.71	147.31	145.05
15531	5	23992535	23992935	401	*	7.99901	8.26602	7.6711	0.594927	0.000300159	0.00374571	285.94	329.74	220.18	187.45
13316	5	5568723	5569123	401	*	7.26043	7.57954	6.85009	0.729447	0.000301207	0.00375553	180.5	202.06	112.47	118.27
4198	2	181040	181440	401	*	7.23874	6.84005	7.55078	-0.710724	0.000303304	0.00377328	108.12	121.01	185.33	189.68
9650	3	22111382	22111782	401	*	6.64019	7.02299	6.11762	0.905363	0.000303796	0.003776	126.89	133.23	69.7	69.18
8920	3	17993806	17994206	401	*	6.22723	5.66805	6.6292	-0.961149	0.000305361	0.0037901	54.51	47.18	99.79	98.19
10285	4	5447998	5448398	401	*	7.44492	7.74942	7.05847	0.690944	0.000309427	0.00383465	209.99	220.38	139.39	127.2
4098	1	30056769	30057169	401	*	5.67237	6.20717	4.81319	1.39398	0.000313988	0.00387421	54.51	93.26	31.68	24.55
2397	1	18724006	18724406	401	*	7.85122	8.12488	7.51319	0.611692	0.000320105	0.00393373	270.75	287.55	198	167.36
3143	1	24038712	24039112	401	*	7.5579	7.20173	7.84332	-0.641586	0.00032161	0.00394687	145.65	148.77	213.84	245.47
10417	4	6732305	6732705	401	*	6.78288	6.32951	7.12732	-0.797809	0.000330348	0.00405035	87.57	73.27	145.73	133.89
7141	3	2479324	2479724	401	*	7.92773	8.2004	7.59121	0.609189	0.000339456	0.00413684	275.22	313.08	213.84	171.83
12961	5	3589315	3589715	401	*	6.33723	6.75055	5.75569	0.994862	0.000341062	0.00415208	105.44	109.91	52.27	55.79
10028	4	844804	845204	401	*	7.12503	7.6458	6.30206	1.34374	0.000342209	0.00416096	179.61	220.93	99.79	58.02
11682	4	14964378	14964778	401	*	7.26009	7.5779	6.8519	0.726006	0.0003436	0.00417472	182.29	199.84	117.22	113.81
12135	4	17561124	17561524	401	*	7.21565	7.53952	6.79738	0.742141	0.000345682	0.00419122	193.9	178.19	110.88	111.58
9966	4	450791	451191	401	*	6.87979	7.23854	6.40121	0.837328	0.000349048	0.00421866	155.48	146.55	88.7	80.33
13997	5	10678904	10679304	401	*	5.61992	4.91545	6.0912	-1.17575	0.000352203	0.00424724	30.38	29.98	64.94	71.41
7225	3	2952394	2952794	401	*	7.61481	7.27406	7.89026	-0.616206	0.000356108	0.00428473	151.91	157.65	231.27	243.23
5424	2	12342236	12342636	401	*	6.06971	5.45549	6.49915	-1.04367	0.000360776	0.00432797	45.57	42.19	76.03	104.88
11736	4	15252978	15253378	401	*	7.56082	7.84847	7.20116	0.647305	0.00036115	0.00432923	218.92	242.03	142.56	151.74
14882	5	19882066	19882466	401	*	7.75585	8.03514	7.40918	0.625956	0.000362488	0.00433561	265.39	259.24	183.75	156.21
13505	5	6711458	6711858	401	*	7.54108	7.83544	7.17086	0.664577	0.000368911	0.00439739	231.43	225.37	152.07	136.12
2337	1	18340062	18340462	401	*	7.18574	6.77483	7.50518	-0.73035	0.000369018	0.00439739	122.42	96.59	164.74	198.6
5809	2	14803620	14804020	401	*	7.81111	8.07863	7.48242	0.596217	0.000370798	0.00441209	277	263.68	156.82	200.84
6022	2	16111196	16111596	401	*	7.71983	7.99275	7.38294	0.609809	0.000377859	0.00447874	250.2	259.24	144.15	189.68
9995	4	672338	672738	401	*	7.54864	7.20173	7.82809	-0.626361	0.000378067	0.00447874	145.65	148.77	220.18	234.31
4320	2	1071494	1071894	401	*	5.62521	4.92577	6.09425	-1.16849	0.000380416	0.00449892	28.59	32.2	69.7	66.95
16092	Mt	312379	312779	401	*	6.95994	5.57482	7.65339	-2.07857	0.000383762	0.00453289	67.02	28.31	199.59	203.07
9453	3	21004251	21004651	401	*	6.69503	6.21927	7.0522	-0.832934	0.000389372	0.00458906	76.85	72.16	120.39	145.05
1050	1	5898491	5898891	401	*	6.77572	7.14096	6.28548	0.855479	0.000390215	0.00459229	138.5	143.77	82.37	73.64
9639	3	22048759	22049159	401	*	7.54213	7.19221	7.82353	-0.63132	0.000391461	0.0046036	137.61	154.88	245.52	207.53
13433	5	6282761	6283161	401	*	7.6736	7.95235	7.32778	0.624567	0.000395023	0.00462188	255.56	239.81	158.4	162.9
5094	2	10066468	10066868	401	*	6.90788	7.26297	6.43582	0.82715	0.000398869	0.00465337	145.65	161.54	95.04	78.1
4269	2	717308	717708	401	*	6.00691	6.45549	5.35244	1.10305	0.000408012	0.00473605	91.14	84.38	34.85	46.86
3995	1	29427578	29427978	401	*	7.04024	6.63601	7.35565	-0.719641	0.000411089	0.00476148	104.55	94.37	175.83	151.74
3599	1	27185027	27185427	401	*	7.47359	7.76701	7.10484	0.662175	0.000417244	0.00482238	201.94	233.7	123.55	151.74
10700	4	8647024	8647424	401	*	7.42362	7.73441	7.02697	0.707434	0.000420754	0.00485251	226.07	199.84	142.56	118.27
8706	3	16249848	16250248	401	*	7.36521	7.67481	6.9705	0.704311	0.000428145	0.00492718	221.6	187.07	112.47	138.35
8730	3	16486987	16487387	401	*	6.46663	5.89918	6.87283	-0.973652	0.000432237	0.00496011	57.19	62.17	87.12	147.28
12887	5	3185901	3186301	401	*	7.75654	8.02438	7.42737	0.597007	0.000442812	0.00506344	244.84	275.89	156.82	187.45
3992	1	29417051	29417451	401	*	7.71577	7.98602	7.38294	0.603084	0.000454595	0.00516178	243.94	263.12	144.15	189.68
10508	4	7319620	7320020	401	*	7.07149	7.40677	6.63391	0.772852	0.000455167	0.00516443	182.29	157.1	98.21	100.42
4127	1	30194841	30195241	401	*	8.00694	8.46332	7.33555	1.12777	0.000458776	0.00519442	298.45	407.45	186.91	136.12
455	1	2520533	2520933	401	*	6.01667	5.37682	6.45838	-1.08157	0.000464322	0.00524864	46.47	36.64	66.53	109.34
3076	1	23650783	23651183	401	*	6.12429	6.5631	5.49055	1.07255	0.000467678	0.00528037	99.19	89.93	47.52	42.4
2412	1	18826012	18826412	401	*	7.66089	7.93705	7.31903	0.618016	0.000471904	0.00531321	235.9	254.24	163.15	156.21
1056	1	5929753	5930153	401	*	7.3046	7.63173	6.88085	0.750883	0.000477442	0.00536059	216.24	180.41	133.06	102.65
9283	3	20089377	20089777	401	*	6.73873	7.10629	6.24427	0.862023	0.000477833	0.00536124	150.12	125.45	71.28	80.33
8036	3	7579417	7579817	401	*	7.64099	7.29945	7.91694	-0.617491	0.000487533	0.00544238	142.97	172.08	242.35	241
10699	4	8646054	8646454	401	*	6.95569	7.29305	6.51456	0.77849	0.000489826	0.00545782	151.01	162.65	71.28	111.58
5061	2	9832524	9832924	401	*	7.45248	7.74455	7.08587	0.658685	0.000494236	0.00549556	209.09	219.82	137.81	133.89
13536	5	6826304	6826704	401	*	5.89344	6.35801	5.20399	1.15402	0.000498453	0.00552548	85.78	78.27	38.02	35.7
11104	4	11412020	11412420	401	*	7.57771	7.86137	7.22427	0.637103	0.000498972	0.00552548	243.05	222.04	147.31	151.74
14437	5	17055308	17055708	401	*	5.642	6.15563	4.83702	1.31861	0.000505316	0.00556884	59.87	82.71	34.85	22.32
11516	4	13920028	13920428	401	*	7.5535	7.21822	7.82537	-0.607153	0.000510481	0.00561425	154.59	143.22	255.03	198.6
13405	5	6127629	6128029	401	*	7.2973	6.92866	7.59065	-0.661996	0.000518577	0.00569164	121.52	122.12	186.91	198.6
12716	5	2190232	2190632	401	*	7.08411	7.41217	6.65881	0.75336	0.000523106	0.00572792	172.46	168.2	106.13	95.95
10581	4	7911711	7912111	401	*	5.29999	4.53473	5.79738	-1.26265	0.000528791	0.00577231	28.59	17.76	55.44	55.79
3173	1	24213537	24213937	401	*	7.73907	8.01001	7.4052	0.604811	0.000530161	0.00577944	254.66	260.9	180.58	158.44
15951	5	26390660	26391060	401	*	7.38929	7.03874	7.6711	-0.632352	0.000545057	0.0059218	140.29	122.68	220.18	187.45
5257	2	11183867	11184267	401	*	7.10486	7.42348	6.69532	0.728155	0.000557706	0.00603483	175.14	168.2	93.46	113.81
6728	3	354245	354645	401	*	7.43327	7.73588	7.04988	0.686001	0.000558683	0.0060385	187.65	238.7	137.81	127.2
14339	5	16435654	16436054	401	*	7.63425	7.90908	7.29443	0.61465	0.000558794	0.0060385	240.37	240.36	159.99	153.97
5720	2	14260526	14260926	401	*	7.48206	7.77938	7.10714	0.67224	0.000562937	0.00607513	216.24	223.15	155.23	120.5
822	1	4688069	4688469	401	*	6.96823	6.55326	7.29012	-0.736862	0.000568381	0.00612331	88.46	99.36	156.82	156.21
799	1	4522405	4522805	401	*	6.49194	6.01198	6.85146	-0.839482	0.000572609	0.00615478	65.23	63.84	128.31	102.65
7973	3	7191841	7192241	401	*	6.291	6.69366	5.73046	0.963199	0.00057339	0.00615908	105.44	101.59	45.94	60.25
12981	5	3708588	3708988	401	*	7.54638	7.82794	7.19622	0.631716	0.000581085	0.00621688	225.18	229.26	150.48	142.82
9902	4	84267	84667	401	*	7.60087	7.87907	7.25588	0.62319	0.00059065	0.00629415	237.69	233.15	158.4	147.28
112	1	630238	630638	401	*	7.45692	7.74287	7.09992	0.642946	0.000593056	0.00629483	218.03	210.39	120.39	153.97
2268	1	17868825	17869225	401	*	6.54298	6.92505	6.02178	0.903264	0.000595579	0.00630047	112.59	130.45	69.7	60.25
10801	4	9287114	9287514	401	*	6.98255	6.56176	7.30792	-0.746155	0.000604334	0.00636011	88.46	100.47	147.31	169.59
11844	4	15868301	15868701	401	*	7.00513	6.57862	7.3339	-0.755276	0.0006093	0.00639983	88.46	102.7	144.15	178.52
10141	4	1571841	1572241	401	*	7.42015	7.07172	7.70058	-0.628868	0.000612634	0.00642647	135.82	133.23	199.59	216.46
9552	3	21542218	21542618	401	*	7.60156	7.2762	7.86687	-0.590672	0.000616703	0.00644819	154.59	155.43	228.1	238.77
5366	2	11893176	11893576	401	*	6.15255	5.60544	6.54828	-0.942842	0.000619414	0.00647234	56.29	41.08	93.46	93.72
9326	3	20318458	20318858	401	*	7.62858	7.9073	7.2828	0.624493	0.000626763	0.00652797	215.35	264.79	155.23	156.21
12459	5	778611	779011	401	*	7.29916	6.90994	7.60538	-0.695438	0.000628361	0.00654039	116.16	124.34	166.32	223.15
13804	5	8602967	8603367	401	*	7.0946	7.43695	6.64487	0.792077	0.000636229	0.00660927	193.9	152.66	110.88	89.26
6139	2	16810892	16811292	401	*	7.67156	7.94266	7.33746	0.6052	0.000638629	0.00662588	239.47	252.58	169.49	153.97
2887	1	22359871	22360271	401	*	7.04064	7.3601	6.62971	0.730386	0.000655088	0.00676617	158.16	170.42	88.7	109.34
12386	5	395782	396182	401	*	6.1325	6.55326	5.53602	1.01724	0.000656634	0.0067778	88.46	99.36	45.94	46.86
4879	2	8730207	8730607	401	*	7.11735	7.43176	6.71475	0.717012	0.000660773	0.00681615	171.56	173.75	102.96	107.11
9392	3	20679852	20680252	401	*	7.02341	7.35253	6.59631	0.756218	0.000662942	0.00682978	149.22	177.64	99.79	93.72
5609	2	13576271	13576671	401	*	6.50895	6.88792	5.99352	0.894398	0.000665179	0.00684845	119.74	117.13	64.94	62.48
11761	4	15393964	15394364	401	*	7.42929	7.07461	7.71375	-0.63914	0.000669745	0.00688228	151.91	117.68	201.17	218.69
6499	2	18795922	18796322	401	*	7.72082	7.98622	7.39533	0.590888	0.000678151	0.00695536	236.79	270.34	142.56	194.14
4857	2	8550332	8550732	401	*	7.59774	7.87479	7.25452	0.620274	0.000682142	0.00699185	245.73	223.71	153.65	151.74
14801	5	19417889	19418289	401	*	7.19863	7.51565	6.79174	0.723909	0.000688193	0.00703597	157.27	208.72	96.62	124.96
9486	3	21169208	21169608	401	*	6.88387	7.21691	6.45011	0.7668	0.000689973	0.00704524	146.54	150.99	74.45	100.42
8016	3	7452016	7452416	401	*	7.23605	6.83979	7.54659	-0.706795	0.000692901	0.00707066	119.74	109.36	155.23	218.69
8329	3	9634427	9634827	401	*	6.98722	7.30995	6.57083	0.739123	0.000704954	0.00717548	156.37	160.98	80.78	109.34
1259	1	7117742	7118142	401	*	7.78259	8.05786	7.44212	0.615736	0.000715081	0.00725567	265.39	267.56	202.75	145.05
11803	4	15607827	15608227	401	*	7.5686	7.23828	7.8372	-0.598919	0.000720535	0.00729265	146.54	155.43	218.59	238.77
11258	4	12495933	12496333	401	*	6.81828	7.18987	6.31647	0.873399	0.000732072	0.00738161	151.01	141	101.38	58.02
9767	3	22799353	22799753	401	*	7.52671	7.80358	7.18377	0.619808	0.000738196	0.00742478	215.35	231.48	145.73	145.05
15405	5	23289043	23289443	401	*	7.13041	7.44886	6.72117	0.727692	0.000754168	0.00753841	154.59	194.84	106.13	104.88
9327	3	20321297	20321697	401	*	7.62993	7.91274	7.27781	0.634923	0.000759164	0.00758364	221.6	260.35	174.24	136.12
5055	2	9792534	9792934	401	*	5.51103	6.00789	4.74702	1.26087	0.000796468	0.0079073	59.87	68.83	26.93	26.78
8712	3	16283889	16284289	401	*	5.91569	5.33339	6.32939	-0.995997	0.000808376	0.00800581	42.89	37.75	76.03	84.8
14144	5	14944033	14944433	401	*	6.76644	7.14462	6.25249	0.892122	0.000812212	0.00803392	165.31	117.68	85.54	66.95
13265	5	5287931	5288331	401	*	7.36366	7.01485	7.64433	-0.629481	0.000813844	0.00804513	142.08	116.57	194.83	205.3
4113	1	30128343	30128743	401	*	6.97635	7.29716	6.56318	0.733979	0.000818384	0.00807959	151.91	162.65	88.7	100.42
5419	2	12307607	12308007	401	*	5.8834	6.33509	5.2222	1.11289	0.000818833	0.00807959	80.42	81.05	41.18	33.47
328	1	1864840	1865240	401	*	7.06943	7.38157	6.67056	0.711008	0.000830814	0.00817779	165.31	168.2	96.62	107.11
727	1	4137303	4137703	401	*	7.20957	6.85041	7.49689	-0.646483	0.000838059	0.00823904	124.2	106.58	191.67	169.59
15695	5	25044697	25045097	401	*	7.31797	7.61325	6.94629	0.666957	0.000840091	0.00824895	207.31	184.3	117.22	129.43
12441	5	694436	694836	401	*	10.3762	10.0498	10.6423	-0.592426	0.000842314	0.00826073	1217.92	902.05	1580.85	1615.61
1388	1	7978462	7978862	401	*	6.67431	7.02644	6.2075	0.818945	0.00084745	0.00830258	119.74	141	69.7	78.1
1803	1	10898226	10898626	401	*	7.27632	7.57663	6.89661	0.680012	0.000847612	0.00830258	181.39	200.39	126.72	111.58
10625	4	8207005	8207405	401	*	7.53591	7.80929	7.19832	0.610967	0.000859115	0.00839485	233.22	215.38	133.06	160.67
7129	3	2426438	2426838	401	*	7.41287	7.69442	7.06272	0.631695	0.000862844	0.00840863	209.99	204.28	115.63	151.74
5655	2	13855674	13856074	401	*	5.68938	6.15467	4.99836	1.15631	0.000865661	0.00842817	62.55	79.94	23.76	40.17
2468	1	19249751	19250151	401	*	7.0737	6.6719	7.38763	-0.715732	0.000867833	0.00844249	88.46	115.46	174.24	160.67
13083	5	4286703	4287103	401	*	6.97251	7.30156	6.54552	0.756042	0.000868179	0.00844249	145.65	169.86	99.79	87.03
293	1	1669300	1669700	401	*	7.70142	7.98321	7.35091	0.632302	0.00087331	0.00848215	245.73	260.35	194.83	131.66
2222	1	17499832	17500232	401	*	5.65924	5.03346	6.09425	-1.0608	0.000895351	0.00865452	36.64	28.87	69.7	66.95
16026	5	26775875	26776275	401	*	7.43585	7.10345	7.70583	-0.602372	0.00090585	0.00874029	134.03	141	212.26	205.3
10129	4	1476224	1476624	401	*	6.25145	5.74218	6.6271	-0.884917	0.000915221	0.00880961	59.87	47.18	95.04	102.65
8373	3	9930349	9930749	401	*	7.05444	7.37152	6.64746	0.724066	0.000922348	0.00886235	167.99	163.2	104.55	95.95
3451	1	26266978	26267378	401	*	6.8599	7.19328	6.42558	0.767705	0.000929562	0.00891572	136.71	155.99	87.12	84.8
14324	5	16363569	16363969	401	*	7.50613	7.79164	7.14981	0.641822	0.000935041	0.00895761	230.54	212.61	156.82	127.2
2755	1	21198538	21198938	401	*	7.47878	7.76404	7.12284	0.641204	0.000936886	0.00896837	237.69	197.06	131.47	147.28
12713	5	2175474	2175874	401	*	7.19736	7.51671	6.78661	0.730098	0.000937276	0.00896837	201.94	164.31	120.39	100.42
4070	1	29898079	29898479	401	*	7.03205	6.63846	7.34096	-0.702499	0.000943188	0.00901423	105.44	93.81	145.73	178.52
12175	4	17829997	17830397	401	*	7.04732	7.36857	6.63341	0.73516	0.000956998	0.00910842	166.2	164.31	109.3	89.26
4872	2	8678523	8678923	401	*	6.82198	6.41543	7.13879	-0.723356	0.00096453	0.00915849	85.78	84.93	145.73	136.12
2088	1	14149808	14150208	401	*	5.54827	6.03212	4.81497	1.21715	0.000968165	0.00917679	71.48	59.4	20.59	35.7
15113	5	21523263	21523663	401	*	7.58841	7.8636	7.24806	0.615541	0.000970826	0.00919121	233.22	232.59	167.91	136.12
9845	3	23210601	23211001	401	*	7.12851	6.76022	7.42164	-0.661417	0.000984256	0.00927479	106.33	110.47	171.07	171.83
11521	4	13938843	13939243	401	*	7.51507	7.78855	7.17733	0.611219	0.000988364	0.00928636	220.71	221.49	148.9	140.58
13308	5	5524050	5524450	401	*	7.23338	6.85489	7.53292	-0.678026	0.00100144	0.00938732	114.38	117.13	158.4	211.99
10542	4	7590861	7591261	401	*	6.55167	6.10728	6.89093	-0.783649	0.00100396	0.00939458	72.38	65.5	123.55	113.81
3529	1	26789480	26789880	401	*	7.11016	7.41624	6.72117	0.69507	0.00101388	0.00947635	166.2	175.41	106.13	104.88
10419	4	6750906	6751306	401	*	6.88169	7.2152	6.44715	0.76805	0.00101939	0.00952006	161.73	135.45	80.78	93.72
8843	3	17505580	17505980	401	*	7.25521	7.55191	6.88127	0.670635	0.0010258	0.00956188	192.12	183.19	121.97	113.81
5085	2	10000903	10001303	401	*	7.34573	7.62966	6.99189	0.637777	0.00102599	0.00956188	195.69	200.39	125.14	129.43
7280	3	3261122	3261522	401	*	6.23384	6.64414	5.65831	0.985828	0.00103211	0.0096023	88.46	111.58	58.61	42.4
4289	2	852720	853120	401	*	7.31016	6.96913	7.5858	-0.61667	0.00104842	0.00972037	129.57	121.01	190.08	194.14
60	1	309009	309409	401	*	7.65614	7.33242	7.92036	-0.587932	0.00104975	0.00972493	172.46	149.88	212.26	272.24
3380	1	25841036	25841436	401	*	7.55476	7.82027	7.22911	0.591151	0.00106349	0.00982612	230.54	221.49	139.39	160.67
15571	5	24257587	24257987	401	*	7.49794	7.77818	7.14981	0.628362	0.00106516	0.0098303	210.88	228.15	156.82	127.2
9736	3	22630551	22630951	401	*	6.99752	7.31695	6.58662	0.73033	0.00108226	0.00997669	154.59	164.31	102.96	89.26
9958	4	412059	412459	401	*	6.93829	7.2566	6.52927	0.727337	0.00109023	0.0100215	142.08	163.76	77.62	107.11
12264	4	18314289	18314689	401	*	7.166	6.80764	7.45282	-0.645187	0.00109256	0.0100373	110.8	113.24	196.42	153.97
1757	1	10553047	10553447	401	*	7.28485	6.94389	7.56044	-0.616553	0.00110537	0.0101088	126.89	119.35	190.08	187.45
8152	3	8427511	8427911	401	*	7.1538	7.45248	6.77668	0.675799	0.00111268	0.0101527	171.56	178.75	107.71	111.58
869	1	4908269	4908669	401	*	7.42406	7.10068	7.68806	-0.587379	0.00111437	0.0101566	138.5	136	213.84	198.6
15883	5	25996869	25997269	401	*	7.00801	6.61045	7.31935	-0.708901	0.0011197	0.0101911	114.38	81.05	152.07	167.36
9708	3	22442821	22443221	401	*	6.89812	6.50944	7.20399	-0.69455	0.0011205	0.0101911	95.61	86.6	152.07	142.82
15287	5	22577016	22577416	401	*	6.9394	7.26647	6.51575	0.750721	0.00112168	0.0101944	140.29	167.64	98.21	84.8
14357	5	16529899	16530299	401	*	7.48213	7.75711	7.1421	0.615011	0.00113455	0.0102882	223.39	209.28	144.15	138.35
8255	3	9143914	9144314	401	*	6.78674	7.12047	6.35183	0.768643	0.00115121	0.0104216	141.18	137.11	80.78	82.57
12517	5	1078283	1078683	401	*	6.75899	6.35037	7.07706	-0.726692	0.00115317	0.0104301	89.36	73.83	147.31	122.73
12685	5	1984544	1984944	401	*	6.74683	6.33726	7.06546	-0.7282	0.00116535	0.0105275	83.99	77.72	136.23	131.66
12853	5	3010617	3011017	401	*	5.56454	6.04829	4.83146	1.21683	0.00118368	0.0106617	76.85	55.51	19.01	37.94
10612	4	8124161	8124561	401	*	7.38175	7.05191	7.65003	-0.598126	0.0011973	0.0107603	134.93	130.45	196.42	205.3
2263	1	17841243	17841643	401	*	6.08428	5.55586	6.47019	-0.914332	0.00119812	0.0107617	44.68	49.4	90.29	87.03
7337	3	3570050	3570450	401	*	6.55919	6.92529	6.06739	0.857896	0.00120251	0.0107951	100.97	142.11	64.94	69.18
12730	5	2285279	2285679	401	*	6.20513	6.60765	5.64487	0.962778	0.00120692	0.0108227	88.46	106.58	55.44	44.63
2584	1	20093255	20093655	401	*	7.39622	7.6877	7.03055	0.657156	0.00121177	0.0108539	222.5	189.85	140.98	120.5
2617	1	20286766	20287166	401	*	7.25449	7.54324	6.89311	0.650133	0.00121242	0.0108539	187.65	185.41	117.22	120.5
12251	4	18251925	18252325	401	*	6.88357	6.49251	7.19092	-0.698409	0.00124009	0.0110171	92.93	87.15	169.49	122.73
9988	4	608866	609266	401	*	6.44529	5.99079	6.79039	-0.799596	0.00128569	0.0113647	66.12	61.06	129.89	91.49
3156	1	24113119	24113519	401	*	7.29207	7.58193	6.92894	0.652996	0.00129074	0.0114031	193.9	189.29	129.89	113.81
4556	2	6058028	6058428	401	*	5.80079	6.2397	5.16686	1.07284	0.00130714	0.0115101	79.53	71.61	31.68	40.17
8018	3	7463027	7463427	401	*	7.08851	7.38759	6.71077	0.676822	0.00131451	0.0115372	157.27	177.64	93.46	116.04
15125	5	21603350	21603750	401	*	7.13648	6.78541	7.41862	-0.633214	0.00131733	0.0115556	113.48	107.14	183.75	158.44
4820	2	8339945	8340345	401	*	5.59564	4.94174	6.04395	-1.1022	0.00133874	0.0116863	30.38	31.09	53.86	78.1
7045	3	2034392	2034792	401	*	7.42976	7.10778	7.69283	-0.585046	0.00134068	0.0116945	142.08	133.78	199.59	214.22
3573	1	27039391	27039791	401	*	6.98358	6.61305	7.27814	-0.66509	0.00134114	0.0116945	99.19	96.59	163.15	147.28
10926	4	10071514	10071914	401	*	6.36706	5.88537	6.72755	-0.842187	0.00134701	0.0117242	52.72	65.5	109.3	102.65
290	1	1646978	1647378	401	*	6.53491	6.90138	6.04243	0.858955	0.00134727	0.0117242	119.74	119.35	76.03	55.79
11465	4	13640393	13640793	401	*	7.31751	7.60424	6.95928	0.644962	0.00134858	0.0117277	171.56	217.6	117.22	131.66
12590	5	1466790	1467190	401	*	6.31552	6.68894	5.81037	0.878571	0.0013543	0.0117711	103.65	102.7	47.52	64.71
3095	1	23777101	23777501	401	*	6.4463	5.99355	6.79039	-0.796836	0.00137048	0.0118861	69.7	57.73	129.89	91.49
5129	2	10299880	10300280	401	*	6.52716	6.09076	6.86176	-0.770999	0.00137522	0.0119197	69.7	66.61	118.8	113.81
4051	1	29785554	29785954	401	*	7.27774	6.94277	7.5494	-0.606622	0.00138373	0.0119636	132.25	113.8	191.67	182.98
3821	1	28441140	28441540	401	*	7.23235	6.89294	7.50692	-0.613983	0.00139176	0.0120254	127.78	109.91	196.42	167.36
1052	1	5901940	5902340	401	*	7.03194	7.33877	6.6417	0.69707	0.00140596	0.0121285	168.88	154.88	79.2	120.5
6195	2	17121406	17121806	401	*	7.48504	7.75014	7.16	0.590146	0.00141662	0.0122003	209.09	221.49	140.98	145.05
5653	2	13844890	13845290	401	*	7.11139	7.40878	6.73634	0.67244	0.0014211	0.0122199	168.88	170.97	106.13	107.11
14011	5	10997193	10997593	401	*	5.8631	5.31118	6.26133	-0.950146	0.0014227	0.0122272	41.1	38.3	88.7	64.71
14716	5	18904844	18905244	401	*	6.76668	6.37069	7.07706	-0.706367	0.00144985	0.012401	86.68	78.83	147.31	122.73
14927	5	20235966	20236366	401	*	7.31727	6.97099	7.59631	-0.625316	0.00146233	0.0124879	146.54	104.36	199.59	187.45
8350	3	9764928	9765328	401	*	7.3845	7.67055	7.02736	0.643193	0.00151015	0.0128585	224.28	183.19	131.47	129.43
7123	3	2406335	2406735	401	*	6.84762	7.17373	6.42558	0.748155	0.00151318	0.0128744	127.78	160.98	87.12	84.8
12599	5	1528070	1528470	401	*	6.88279	6.4596	7.20958	-0.749978	0.00152273	0.012942	82.21	93.81	121.97	174.06
5411	2	12241839	12242239	401	*	7.30324	6.97605	7.56978	-0.593727	0.00152885	0.0129667	126.89	124.9	205.92	174.06
10300	4	5718225	5718625	401	*	6.42937	5.97099	6.77668	-0.80569	0.00154939	0.0131064	73.27	52.18	107.71	111.58
10498	4	7256244	7256644	401	*	7.22743	6.88751	7.50233	-0.614824	0.00156173	0.0131831	126.89	109.91	177.41	185.21
12344	5	195403	195803	401	*	7.03428	7.33291	6.65724	0.675672	0.00156708	0.0132214	153.69	168.75	90.29	111.58
3557	1	26954860	26955260	401	*	6.78062	6.3787	7.09462	-0.715924	0.00164263	0.0137795	92.04	74.38	128.31	145.05
2359	1	18466693	18467093	401	*	7.19949	6.85615	7.47662	-0.620467	0.00164884	0.0138244	129.57	102.14	182.16	174.06
15073	5	21240616	21241016	401	*	6.09272	6.48534	5.55158	0.933761	0.00165442	0.0138495	92.04	87.15	38.02	55.79
10705	4	8688093	8688493	401	*	6.62409	6.98062	6.14946	0.831157	0.00165472	0.0138495	130.46	122.12	83.95	58.02
13967	5	10092323	10092723	401	*	6.79743	6.37846	7.1217	-0.74324	0.00166561	0.0139287	87.57	78.83	115.63	162.9
2933	1	22658854	22659254	401	*	7.3288	7.60655	6.98453	0.622018	0.00170609	0.0141717	201.05	188.74	128.31	124.96
14603	5	18097127	18097527	401	*	6.69429	7.04977	6.22153	0.828239	0.00172272	0.0142712	125.1	139.89	93.46	55.79
15417	5	23367532	23367932	401	*	7.29654	6.97372	7.56017	-0.586456	0.00175746	0.0145162	133.14	118.24	201.17	176.29
14012	5	11024673	11025073	401	*	6.78011	7.10842	6.35438	0.754039	0.00177033	0.0145971	143.86	132.12	85.54	78.1
10667	4	8480836	8481236	401	*	6.95374	7.26551	6.55548	0.71003	0.00178038	0.0146529	161.73	145.99	96.62	91.49
1415	1	8144559	8144959	401	*	7.19476	6.85489	7.46963	-0.614734	0.00178407	0.0146608	114.38	117.13	202.75	151.74
7007	3	1849471	1849871	401	*	7.27429	6.94927	7.53939	-0.590118	0.00180784	0.0148109	132.25	114.91	198	174.06
12589	5	1465959	1466359	401	*	6.25933	6.62932	5.76047	0.868851	0.0018266	0.0149342	99.19	98.81	45.94	62.48
15697	5	25056158	25056558	401	*	7.3719	7.65445	7.02018	0.634278	0.00182787	0.014937	174.24	228.71	134.64	124.96
5191	2	10768322	10768722	401	*	7.227	7.51847	6.86132	0.657149	0.001832	0.0149577	184.07	182.63	129.89	102.65
2029	1	12897067	12897467	401	*	6.74856	6.35587	7.05691	-0.701041	0.00184401	0.0150157	82.21	81.6	134.64	131.66
2099	1	15891384	15891784	401	*	7.04825	7.34155	6.67971	0.661842	0.001851	0.0150513	161.73	162.65	93.46	111.58
2606	1	20235588	20235988	401	*	7.15375	6.80607	7.4337	-0.627636	0.00185197	0.0150513	107.23	116.57	169.49	176.29
5479	2	12744005	12744405	401	*	6.53245	6.11181	6.85773	-0.745924	0.00188549	0.0152686	70.59	67.72	120.39	111.58
6105	2	16596824	16597224	401	*	7.03982	7.33455	6.66901	0.665538	0.00190703	0.0154043	159.05	163.76	80.78	122.73
9847	3	23220309	23220709	401	*	8.72427	9.05617	8.29247	0.763707	0.00195588	0.0157202	471.8	592.86	354.82	272.24
1789	1	10823411	10823811	401	*	7.39188	7.66021	7.06197	0.598235	0.00196111	0.0157398	201.94	202.62	137.81	129.43
14865	5	19793945	19794345	401	*	6.60494	6.94262	6.16326	0.779357	0.0019713	0.015789	127.78	118.24	69.7	73.64
5910	2	15380868	15381268	401	*	5.97074	6.378	5.40121	0.976785	0.0019922	0.0159207	78.63	87.71	44.35	40.17
1238	1	6986360	6986760	401	*	7.24403	7.52888	6.88875	0.640125	0.00203044	0.0161323	182.29	187.07	129.89	107.11
520	1	2932659	2933059	401	*	7.27449	7.5492	6.93488	0.614317	0.00203135	0.0161323	185.86	188.74	121.97	122.73
14508	5	17507745	17508145	401	*	6.86803	7.17954	6.47019	0.709345	0.00203891	0.0161708	136.71	153.21	90.29	87.03
6501	2	18810422	18810822	401	*	6.84985	6.44286	7.16692	-0.724057	0.00203903	0.0161708	76.85	97.14	175.83	111.58
7514	3	4545722	4546122	401	*	6.66945	6.24744	6.99555	-0.74811	0.00210776	0.0166038	67.02	84.93	123.55	131.66
1162	1	6508992	6509392	401	*	6.29187	6.68941	5.74126	0.948151	0.00211768	0.0166472	96.5	109.91	71.28	35.7
2467	1	19241262	19241662	401	*	4.56226	5.16205	3.51684	1.6452	0.00212273	0.0166787	36.64	34.97	9.5	13.39
15200	5	22090862	22091262	401	*	6.00221	6.40083	5.44954	0.951295	0.0021261	0.0166971	76.85	92.15	42.77	44.63
13871	5	9200384	9200784	401	*	7.8472	8.2733	7.23986	1.03344	0.00213757	0.0167723	323.47	295.32	188.5	113.81
1158	1	6488813	6489213	401	*	6.59942	6.19027	6.91781	-0.727536	0.00214088	0.0167723	82.21	63.84	123.55	118.27
11045	4	10930959	10931359	401	*	6.90824	6.54136	7.20048	-0.659124	0.00216374	0.016935	90.25	96.03	164.74	129.43
13749	5	8154446	8154846	401	*	6.32373	6.68353	5.84328	0.840251	0.00218296	0.017044	104.55	101.03	41.18	73.64
1825	1	11079012	11079412	401	*	6.90433	6.49954	7.22008	-0.720539	0.00220081	0.0171462	109.91	71.05	133.06	165.13
2678	1	20688078	20688478	401	*	6.5275	6.87183	6.07434	0.797492	0.00222707	0.0172963	125.99	108.25	63.36	71.41
5093	2	10063086	10063486	401	*	7.07043	7.37129	6.68984	0.681448	0.00223227	0.017305	159.05	172.08	117.22	89.26
10727	4	8857634	8858034	401	*	7.16126	7.45722	6.7885	0.668715	0.00225228	0.0174332	159.95	191.51	125.14	95.95
1167	1	6543818	6544218	401	*	6.72586	7.06122	6.28815	0.773072	0.00230477	0.0177374	143.86	123.23	87.12	69.18
7688	3	5471592	5471992	401	*	6.76963	7.10381	6.33395	0.769864	0.00234081	0.0179616	126.89	148.21	96.62	64.71
10753	4	9017091	9017491	401	*	7.45156	7.7159	7.12768	0.588217	0.00240454	0.0183389	227.86	192.62	134.64	145.05
6049	2	16257107	16257507	401	*	6.51423	6.87317	6.03532	0.837842	0.00243662	0.0185388	125.1	109.36	77.62	53.56
3600	1	27188387	27188787	401	*	7.17006	6.84039	7.43823	-0.59784	0.00244684	0.0185912	117.06	112.13	199.59	147.28
4193	2	151469	151869	401	*	7.30668	7.58697	6.95848	0.628497	0.00244804	0.0185915	176.92	207.61	139.39	109.34
12647	5	1795228	1795628	401	*	7.15756	7.43628	6.81178	0.624502	0.00247463	0.0187567	167.1	179.3	110.88	113.81
9435	3	20910004	20910404	401	*	7.25278	6.57289	7.71304	-1.14015	0.00250149	0.0188985	73.27	117.13	234.43	185.21
2813	1	21704416	21704816	401	*	6.91695	6.55274	7.2075	-0.654756	0.00250252	0.0188985	95.61	92.15	139.39	156.21
11245	4	12413962	12414362	401	*	7.24357	6.9186	7.50862	-0.590019	0.00251131	0.0189382	117.06	124.9	178.99	185.21
8153	3	8428680	8429080	401	*	6.8079	7.11808	6.41222	0.705859	0.00252033	0.0189973	138.5	139.33	85.54	84.8
11528	4	13977534	13977934	401	*	7.16348	6.8119	7.44595	-0.634055	0.00253353	0.019054	128.67	96.03	156.82	191.91
14857	5	19744131	19744531	401	*	6.50466	6.09433	6.82375	-0.72942	0.00256718	0.0192157	70.59	66.06	117.22	109.34
7678	3	5410482	5410882	401	*	6.94909	7.24267	6.5801	0.662574	0.00258838	0.0193564	151.91	150.99	88.7	102.65
1421	1	8172549	8172949	401	*	6.73718	7.05242	6.33322	0.719198	0.00260983	0.0194537	132.25	133.23	58.61	102.65
9351	3	20442481	20442881	401	*	7.23895	7.51543	6.89661	0.618821	0.00265265	0.0196955	184.97	180.97	126.72	111.58
8851	3	17551147	17551547	401	*	6.98321	6.63316	7.26469	-0.631533	0.0026851	0.0198597	94.72	103.81	164.74	142.82
1762	1	10596282	10596682	401	*	6.72859	7.03897	6.3326	0.706366	0.00271317	0.0200203	128.67	134.34	69.7	91.49
8403	3	10080995	10081395	401	*	6.75929	7.06779	6.36636	0.701438	0.00272645	0.0200949	125.1	143.22	71.28	93.72
5423	2	12338305	12338705	401	*	6.60022	6.92577	6.17912	0.746653	0.00279892	0.0205216	114.38	128.79	71.28	73.64
15029	5	20966848	20967248	401	*	7.21985	6.89729	7.4833	-0.586008	0.00285825	0.0208901	117.95	120.46	172.66	185.21
2479	1	19407742	19408142	401	*	6.49043	6.07636	6.81178	-0.735421	0.00291513	0.0211715	66.12	68.83	110.88	113.81
5726	2	14283802	14284202	401	*	7.04446	6.70456	7.31935	-0.614783	0.00299504	0.0215769	108.12	100.47	152.07	167.36
13793	5	8515065	8515465	401	*	7.08818	6.75046	7.36165	-0.61119	0.00302572	0.0217203	121.52	93.81	161.57	167.36
9829	3	23120390	23120790	401	*	6.58752	6.91107	6.16976	0.741313	0.0030321	0.0217467	110.8	129.9	68.11	75.87
10570	4	7810319	7810719	401	*	6.97515	7.2796	6.58879	0.690807	0.00303637	0.0217677	165.31	145.44	107.71	84.8
10042	4	940647	941047	401	*	7.42952	7.69564	7.10296	0.592683	0.00304149	0.0217849	231.43	183.19	129.89	145.05
13752	5	8167401	8167801	401	*	6.34381	6.68875	5.8896	0.799153	0.00304972	0.0218051	99.19	107.14	53.86	64.71
13437	5	6311871	6312271	401	*	6.01256	5.4767	6.4024	-0.925693	0.00309122	0.022053	40.21	48.85	66.53	102.65
4685	2	7487294	7487694	401	*	7.24951	7.51506	6.9238	0.591265	0.00314625	0.0223645	187.65	178.19	115.63	127.2
10717	4	8794049	8794449	401	*	6.94593	7.24093	6.57468	0.666248	0.00316728	0.0224565	146.54	155.99	101.38	89.26
11882	4	16107772	16108172	401	*	7.35851	7.62319	7.03412	0.589074	0.00332321	0.0232856	177.82	216.49	139.39	122.73
10240	4	3940170	3940570	401	*	7.26097	7.54161	6.91221	0.629406	0.00334251	0.0233567	209.99	162.65	120.39	120.5
4629	2	7094912	7095312	401	*	6.29289	5.85717	6.6271	-0.769929	0.0033669	0.0234647	59.87	56.07	95.04	102.65
10001	4	700492	700892	401	*	6.13869	6.5002	5.65517	0.845024	0.00336769	0.0234647	86.68	94.37	42.77	58.02
15728	5	25224935	25225335	401	*	7.22674	6.90065	7.49255	-0.591899	0.00340701	0.0236797	117.95	121.01	161.57	198.6
9444	3	20953992	20954392	401	*	6.37216	6.71101	5.92846	0.782555	0.00340737	0.0236797	97.4	112.13	45.94	75.87
7990	3	7305891	7306291	401	*	6.95571	6.58005	7.25348	-0.673428	0.00353178	0.0244285	83.1	108.25	137.81	167.36
12365	5	301596	301996	401	*	6.88161	7.18431	6.49805	0.686265	0.00356396	0.0245975	130.46	160.43	98.21	82.57
2327	1	18276624	18277024	401	*	7.0312	7.31848	6.67212	0.646364	0.00365662	0.0250982	155.48	163.76	112.47	91.49
4352	2	1419263	1419663	401	*	6.64797	6.96679	6.23809	0.728694	0.00378247	0.0257429	135.82	114.35	72.86	78.1
14925	5	20222533	20222933	401	*	5.41634	4.82738	5.83337	-1.00599	0.00381343	0.0259098	26.81	29.98	64.94	49.09
12687	5	2000726	2001126	401	*	7.03636	7.31818	6.68579	0.632382	0.00390207	0.0263455	162.63	156.54	107.71	98.19
8331	3	9648320	9648720	401	*	6.83014	6.46425	7.12176	-0.657511	0.00392147	0.0264543	102.76	73.83	164.74	113.81
2026	1	12851868	12852268	401	*	6.96796	7.25679	6.60645	0.650344	0.00392713	0.0264559	167.1	138.78	85.54	109.34
14100	5	14518267	14518667	401	*	5.6396	6.06575	5.03214	1.03361	0.00396236	0.0266299	67.91	66.06	36.43	29.01
11147	4	11712461	11712861	401	*	5.89259	5.40706	6.25523	-0.84817	0.00396753	0.0266536	43.78	41.08	90.29	62.48
5113	2	10198095	10198495	401	*	6.17823	5.71826	6.52646	-0.808203	0.00397229	0.0266633	62.55	42.74	83.95	100.42
10159	4	2035209	2035609	401	*	7.21863	7.50762	6.85687	0.650749	0.00399596	0.0267776	188.54	175.41	142.56	89.26
7910	3	6825689	6826089	401	*	7.03254	7.3073	6.69283	0.614479	0.00404229	0.0270112	151.91	164.87	99.79	107.11
12000	4	16789096	16789496	401	*	6.47633	6.08357	6.78472	-0.70115	0.0041564	0.0275663	67.91	67.72	115.63	104.88
1970	1	12181285	12181685	401	*	6.42558	6.77715	5.95975	0.817402	0.00418789	0.0277295	107.23	112.13	77.62	46.86
5903	2	15337178	15337578	401	*	7.09915	7.37511	6.75762	0.617496	0.00422975	0.0279493	176.03	155.99	109.3	107.11
7952	3	7047677	7048077	401	*	6.08888	6.45126	5.60379	0.847469	0.00426972	0.0281557	79.53	95.48	45.94	51.32
4760	2	7955456	7955856	401	*	6.32707	5.90684	6.65211	-0.745265	0.00429244	0.0282824	70.59	49.4	102.96	98.19
9056	3	18855596	18855996	401	*	7.05703	7.33218	6.71673	0.615452	0.00436215	0.0286435	163.52	158.76	107.71	102.65
5289	2	11400993	11401393	401	*	6.9967	6.6617	7.26838	-0.606676	0.00452254	0.029331	108.12	94.37	140.98	167.36
3206	1	24502141	24502541	401	*	4.52024	5.07896	3.59622	1.48273	0.00453011	0.0293683	34.85	32.75	6.34	17.85
15927	5	26262002	26262402	401	*	9.02847	9.306	8.68452	0.621479	0.00457816	0.0295846	545.96	719.98	394.42	428.45
13561	5	6993591	6993991	401	*	6.68229	6.98379	6.30069	0.683097	0.00467398	0.0299636	130.46	122.68	72.86	84.8
3012	1	23246121	23246521	401	*	7.10021	7.37435	6.76147	0.612884	0.00474729	0.0303612	165.31	166.53	118.8	98.19
12656	5	1853065	1853465	401	*	7.07134	6.73266	7.34543	-0.612767	0.00477835	0.0305235	107.23	105.47	137.81	187.45
14214	5	15554976	15555376	401	*	6.98722	7.28318	6.61447	0.668708	0.00482376	0.0307042	164.41	147.1	115.63	80.33
5628	2	13677861	13678261	401	*	6.83812	7.1395	6.45668	0.682828	0.00485669	0.0309015	146.54	135.45	99.79	75.87
773	1	4390841	4391241	401	*	6.59307	6.9165	6.17554	0.740954	0.00488061	0.0309681	132.25	109.36	77.62	66.95
14816	5	19533011	19533411	401	*	6.89753	7.17994	6.54605	0.633884	0.004928	0.0312075	150.12	139.89	88.7	98.19
2098	1	15880382	15880782	401	*	5.26812	4.6305	5.70878	-1.07828	0.00494614	0.0312855	22.34	27.2	44.35	60.25
2833	1	21936405	21936805	401	*	6.86562	7.16157	6.49287	0.668697	0.00497475	0.0314048	149.22	137.11	99.79	80.33
98	1	543532	543932	401	*	6.06097	6.42944	5.56485	0.864588	0.00498159	0.0314357	85.78	86.6	52.27	42.4
10615	4	8137753	8138153	401	*	6.87745	6.54418	7.14799	-0.603809	0.00499159	0.0314425	95.61	91.04	163.15	120.5
3799	1	28284593	28284993	401	*	7.07776	6.73138	7.35687	-0.625497	0.00510804	0.0320455	112.59	99.92	131.47	196.37
4519	2	5540960	5541360	401	*	5.77924	6.17007	5.24151	0.928556	0.00515257	0.0322496	76.85	67.17	33.26	42.4
12138	4	17571233	17571633	401	*	6.77132	7.06561	6.40121	0.664394	0.00523196	0.0326593	131.35	136.56	88.7	80.33
3403	1	26004106	26004506	401	*	6.66543	6.30193	6.95552	-0.653595	0.00523706	0.0326643	79.53	78.27	118.8	129.43
13378	5	5968233	5968633	401	*	6.07753	5.62635	6.42072	-0.794363	0.00531858	0.032994	52.72	46.07	77.62	93.72
6634	2	19509169	19509569	401	*	6.18112	6.54471	5.69387	0.850836	0.00535597	0.0331495	88.46	98.25	63.36	40.17
4791	2	8144581	8144981	401	*	6.63069	6.26646	6.92125	-0.654789	0.00535856	0.0331528	88.46	65.5	133.06	109.34
994	1	5602601	5603001	401	*	6.52304	6.11153	6.84284	-0.731315	0.00540352	0.0333924	66.12	72.16	93.46	136.12
12064	4	17137633	17138033	401	*	6.58919	6.89467	6.20116	0.693507	0.00541294	0.0334379	119.74	118.24	71.28	75.87
11203	4	12067932	12068332	401	*	6.39881	6.7345	5.96055	0.773942	0.00543314	0.0334985	115.27	97.7	66.53	58.02
12027	4	16927732	16928132	401	*	6.60166	6.9053	6.21661	0.688692	0.0054656	0.0336729	117.06	122.68	72.86	75.87
1486	1	8631430	8631830	401	*	7.30538	7.57667	6.97096	0.60571	0.00561716	0.0344225	201.94	179.86	150.48	100.42
14160	5	15036097	15036497	401	*	6.01276	6.37612	5.52592	0.850196	0.00562316	0.0344428	79.53	86.6	47.52	44.63
14180	5	15273769	15274169	401	*	5.99291	5.49695	6.36129	-0.864338	0.0056431	0.0344766	46.47	43.85	61.78	102.65
13624	5	7384322	7384722	401	*	6.61721	6.91715	6.23809	0.679056	0.00579043	0.0352166	113.48	128.23	72.86	78.1
12742	5	2372782	2373182	401	*	5.67547	6.07867	5.1139	0.964774	0.00586747	0.0356169	65.23	69.94	38.02	31.24
8515	3	11075501	11075901	401	*	7.03169	6.45181	7.44418	-0.992375	0.00597807	0.0360135	109.01	66.06	174.24	174.06
8587	3	12655659	12656059	401	*	6.5718	6.2057	6.86355	-0.657846	0.00599085	0.0360412	84.89	62.73	123.55	109.34
10267	4	5238851	5239251	401	*	6.26778	5.8659	6.58175	-0.715856	0.00610133	0.0365422	66.12	50.52	104.55	87.03
7545	3	4725736	4726136	401	*	6.96657	6.64072	7.23222	-0.591508	0.00610667	0.0365471	101.87	97.7	137.81	162.9
8653	3	15743414	15743814	401	*	6.95192	7.22627	6.61285	0.613415	0.00621537	0.0370033	154.59	144.88	99.79	95.95
4806	2	8234456	8234856	401	*	6.70256	6.99348	6.33777	0.65571	0.00622743	0.0370497	118.84	136	79.2	82.57
11560	4	14158720	14159120	401	*	7.03016	7.30533	6.68984	0.615491	0.00626984	0.0372334	153.69	162.65	117.22	89.26
10841	4	9543758	9544158	401	*	5.63875	6.05361	5.05415	0.999457	0.00633557	0.0375512	47.36	85.49	28.51	37.94
995	1	5604329	5604729	401	*	6.64984	6.30019	6.93106	-0.630866	0.00637182	0.0376863	84.89	72.72	123.55	120.5
12803	5	2727138	2727538	401	*	6.58083	6.17887	6.89486	-0.715996	0.00645384	0.0379348	57.19	87.71	121.97	116.04
347	1	1962751	1963151	401	*	7.07494	7.33938	6.7509	0.588483	0.00688734	0.0397375	154.59	169.31	117.22	98.19
5795	2	14727511	14727911	401	*	6.40158	6.72373	5.98617	0.737557	0.00696495	0.0401057	92.04	119.35	66.53	60.25
15286	5	22570880	22571280	401	*	6.62387	6.27859	6.90227	-0.62368	0.00699938	0.0402751	83.1	72.16	129.89	109.34
5879	2	15200259	15200659	401	*	7.10886	7.37617	6.78048	0.595689	0.00704539	0.0404964	179.61	152.66	117.22	102.65
15515	5	23930316	23930716	401	*	6.19331	5.7718	6.51912	-0.74732	0.00708148	0.0406605	59.87	49.4	80.78	102.65
14147	5	14961145	14961545	401	*	5.9498	5.50127	6.29145	-0.790187	0.00711228	0.0407648	54.51	36.08	80.78	75.87
13620	5	7360488	7360888	401	*	6.99621	7.26779	6.66137	0.606429	0.00731697	0.0416272	168.88	139.33	99.79	102.65
11234	4	12344926	12345326	401	*	5.86013	6.24177	5.33973	0.902045	0.0074127	0.041994	78.63	72.72	47.52	33.47
4892	2	8804501	8804901	401	*	8.08415	7.67519	8.40242	-0.727231	0.00749337	0.0423466	239.47	169.31	315.22	361.5
3696	1	27707202	27707602	401	*	6.52669	6.83321	6.13695	0.696262	0.00749858	0.0423466	112.59	115.46	76.03	64.71
8701	3	16220712	16221112	401	*	6.21904	6.54993	5.78895	0.760974	0.00760526	0.042749	90.25	97.14	57.02	53.56
3044	1	23458329	23458729	401	*	6.81272	7.08932	6.47019	0.619133	0.00762068	0.0427814	131.35	141	90.29	87.03
12427	5	612731	613131	401	*	7.04031	7.31946	6.69387	0.625589	0.00772608	0.0433076	154.59	164.87	126.72	80.33
2214	1	17443077	17443477	401	*	6.17448	6.51916	5.72069	0.798474	0.0078455	0.0437692	97.4	86.04	58.61	46.86
8157	3	8450312	8450712	401	*	6.52745	6.83218	6.14062	0.691562	0.007932	0.0441601	122.42	105.47	69.7	71.41
14219	5	15602044	15602444	401	*	5.87751	5.3733	6.25041	-0.877118	0.00837076	0.046062	31.27	51.63	69.7	82.57
13035	5	3993020	3993420	401	*	7.60047	7.95429	7.13066	0.823628	0.00851212	0.0466013	200.16	295.87	144.15	136.12
10268	4	5246135	5246535	401	*	5.1218	4.54062	5.53494	-0.994321	0.00856734	0.0468242	23.23	23.31	57.02	35.7
3751	1	28030438	28030838	401	*	7.05012	7.31683	6.72267	0.594165	0.00863393	0.0470605	150.12	168.75	121.97	89.26
2418	1	18896185	18896585	401	*	5.86319	6.22789	5.37392	0.853978	0.00866079	0.0471477	77.74	72.16	42.77	40.17
13876	5	9242478	9242878	401	*	6.64615	6.31118	6.91781	-0.606625	0.00866482	0.0471491	82.21	76.61	123.55	118.27
332	1	1883606	1884006	401	*	6.15801	6.48218	5.73923	0.742942	0.00875579	0.0475318	82.21	96.59	44.35	62.48
3171	1	24190711	24191111	401	*	5.94871	5.51991	6.27883	-0.758924	0.00877365	0.0475968	47.36	44.41	95.04	60.25
5180	2	10696778	10697178	401	*	6.28686	6.61981	5.85327	0.766546	0.00883646	0.0478731	104.55	92.15	66.53	49.09
982	1	5525321	5525721	401	*	6.65818	6.95409	6.28548	0.668609	0.00896346	0.0483661	103.65	144.33	82.37	73.64
4272	2	749632	750032	401	*	7.07535	7.48566	6.4998	0.985863	0.00900461	0.0484908	197.48	160.98	114.05	66.95
5532	2	13073401	13073801	401	*	4.99572	5.45749	4.31249	1.145	0.00901114	0.0484998	47.36	40.52	17.42	22.32
2821	1	21867886	21868286	401	*	5.83001	5.38596	6.16907	-0.783109	0.00901377	0.0484998	42	41.63	79.2	64.71
14462	5	17213700	17214100	401	*	7.51725	7.88756	7.0178	0.869758	0.00904358	0.0485723	201.05	272.56	152.07	107.11
4506	2	4890823	4891223	401	*	6.11113	6.44935	5.66852	0.780838	0.00904574	0.0485723	96.5	78.27	45.94	55.79
9099	3	19081106	19081506	401	*	6.86586	7.13082	6.54105	0.589773	0.00917602	0.0490208	142.08	138.22	90.29	95.95
6154	2	16896806	16897206	401	*	6.0414	6.39655	5.56925	0.827296	0.00932292	0.0496248	85.78	82.71	57.02	37.94
6359	2	18061737	18062137	401	*	6.76899	7.03711	6.43938	0.597727	0.00935964	0.0497709	127.78	134.89	77.62	95.95
14410	5	16867028	16867428	401	*	6.68849	6.35861	6.9568	-0.598191	0.00939251	0.0498964	78.63	85.49	134.64	113.81
